# Supplementary material for: Immune genes are hotspots of shared positive selection across birds and mammals
Source: eLife. 2019 Jan 8;8:e41815. doi: 10.7554/eLife.41815 (PMC6338464; doi:10.7554/eLife.41815)
Supplement: Supplementary file 1. [file elife-41815-supp1.zip]

Archive with 29 entries (28 files):
- Supp_Table_13_birds_mammals_trans_sig_both_wilcox_test_results.csv
- __MACOSX/
- __MACOSX/._Supp_Table_13_birds_mammals_trans_sig_both_wilcox_test_results.csv
- Supp_Table_1_oma_species_list.csv
- __MACOSX/._Supp_Table_1_oma_species_list.csv
- Shultz_Sackton_Supp_Table_Descriptions_README.pdf
- __MACOSX/._Shultz_Sackton_Supp_Table_Descriptions_README.pdf
- Supp_Table_11_transcriptome_dataset_info.xlsx
- __MACOSX/._Supp_Table_11_transcriptome_dataset_info.xlsx
- Supp_Table_3_raw_results_sptrees.csv
- __MACOSX/._Supp_Table_3_raw_results_sptrees.csv
- Supp_Table_12_bird_transcriptome_sig_results_table.csv
- __MACOSX/._Supp_Table_12_bird_transcriptome_sig_results_table.csv
- Supp_Table_4_chicken_genetree_pathwayres_nocutoffs.csv
- __MACOSX/._Supp_Table_4_chicken_genetree_pathwayres_nocutoffs.csv
- Supp_Table_2_raw_results_genetrees.csv
- __MACOSX/._Supp_Table_2_raw_results_genetrees.csv
- Supp_Table_7_chicken_genetree_pathway_lengths.csv
- __MACOSX/._Supp_Table_7_chicken_genetree_pathway_lengths.csv
- Supp_Table_6_human_speciestree_pathwayres_nocutoff.csv
- __MACOSX/._Supp_Table_6_human_speciestree_pathwayres_nocutoff.csv
- Supp_Table_10_bird_mammal_sig_align_length_logistic_regression_all_res.csv
- __MACOSX/._Supp_Table_10_bird_mammal_sig_align_length_logistic_regression_all_res.csv
- Supp_Table_5_zebrafinch_genetree_pathwayres_nocutoff.csv
- __MACOSX/._Supp_Table_5_zebrafinch_genetree_pathwayres_nocutoff.csv
- Supp_Table_9_mammal_bird_prop_selected_test_allq_overall_overlap.csv
- __MACOSX/._Supp_Table_9_mammal_bird_prop_selected_test_allq_overall_overlap.csv
- Supp_Table_8_bodymass_PC1_gene_COMBINED_spearman_GSE_results_nocutoff.csv
- __MACOSX/._Supp_Table_8_bodymass_PC1_gene_COMBINED_spearman_GSE_results_nocutoff.csv
