# Supplementary material for: Immune genes are hotspots of shared positive selection across birds and mammals
Source: eLife. 2019 Jan 8;8:e41815. doi: 10.7554/eLife.41815 (PMC6338464; doi:10.7554/eLife.41815)
Supplement: Supplementary file 1. [file elife-41815-supp1.zip › Supp_Table_13_birds_mammals_trans_sig_both_wilcox_test_results.csv]

infect_agent	comparison	W	p.value
influenza	birds_and_mammals vs. not_sig	468074	0
west_nile_virus	birds_and_mammals vs. not_sig	446860	3e-4
ecoli	birds_and_mammals vs. not_sig	484473	0.0992
mycoplasma	birds_and_mammals vs. not_sig	471456	0.0783
plasmodium	birds_and_mammals vs. not_sig	494297	0.0637
influenza	birds_only vs. not_sig	2224930	0.0427
west_nile_virus	birds_only vs. not_sig	2094431	0.0431
ecoli	birds_only vs. not_sig	2253986	0.6361
mycoplasma	birds_only vs. not_sig	2225347	0.1275
plasmodium	birds_only vs. not_sig	2183067	0.1138
influenza	birds_and_mammals vs. birds_only	361008	0.0071
west_nile_virus	birds_and_mammals vs. birds_only	338198	0.0188
ecoli	birds_and_mammals vs. birds_only	336500	0.0661
mycoplasma	birds_and_mammals vs. birds_only	338906	0.0122
plasmodium	birds_and_mammals vs. birds_only	335660	0.3439
