# Supplementary material for: Immune genes are hotspots of shared positive selection across birds and mammals
Source: eLife. 2019 Jan 8;8:e41815. doi: 10.7554/eLife.41815 (PMC6338464; doi:10.7554/eLife.41815)
Supplement: Supplementary file 1. [file elife-41815-supp1.zip › Supp_Table_1_oma_species_list.csv]

species	Common name	annotation release	GFF link
Anas platyrhynchos	mallard	101	ftp://ftp.ncbi.nlm.nih.gov/genomes/Anas_platyrhynchos/GFF/ref_BGI_duck_1.0_top_level.gff3.gz
Aptenodytes forsteri	emperor penguin	100	ftp://ftp.ncbi.nlm.nih.gov/genomes/Aptenodytes_forsteri/GFF/ref_ASM69914v1_top_level.gff3.gz
Aquila chrysaetos canadensis	golden eagle	100	ftp://ftp.ncbi.nlm.nih.gov/genomes/Aquila_chrysaetos_canadensis/GFF/ref_Aquila_chrysaetos-1.0.2_top_level.gff3.gz
Calypte anna	Anna's hummingbird	100	ftp://ftp.ncbi.nlm.nih.gov/genomes/Calypte_anna/GFF/ref_ASM69908v1_top_level.gff3.gz
Chaetura pelagica	chimney swift	100	ftp://ftp.ncbi.nlm.nih.gov/genomes/Chaetura_pelagica/GFF/ref_ChaPel_1.0_top_level.gff3.gz
Charadrisu vociferus	killdeer	100	ftp://ftp.ncbi.nlm.nih.gov/genomes/Charadrius_vociferus/GFF/ref_ASM70802v2_top_level.gff3.gz
Columba livia	rock dove	100	ftp://ftp.ncbi.nlm.nih.gov/genomes/Columba_livia/ARCHIVE/ANNOTATION_RELEASE.100/GFF/ref_Cliv_1.0_top_level.gff3.gz
Corvus brachyrhynchos	American crow	100	ftp://ftp.ncbi.nlm.nih.gov/genomes/Corvus_brachyrhynchos/GFF/ref_ASM69197v1_top_level.gff3.gz
Cuculus canorus	common cuckoo	100	ftp://ftp.ncbi.nlm.nih.gov/genomes/Cuculus_canorus/GFF/ref_ASM70932v1_top_level.gff3.gz
Egretta garzetta	little egret	100	ftp://ftp.ncbi.nlm.nih.gov/genomes/Egretta_garzetta/GFF/ref_ASM68718v1_top_level.gff3.gz
Falco peregrinus	peregrine falcon	100	ftp://ftp.ncbi.nlm.nih.gov/genomes/Falco_peregrinus/ARCHIVE/ANNOTATION_RELEASE.100/GFF/ref_F_peregrinus_v1.0_top_level.gff3.gz
Ficedula albicollis	collared flycatcher	100	ftp://ftp.ncbi.nlm.nih.gov/genomes/Ficedula_albicollis/GFF/ref_FicAlb1.5_top_level.gff3.gz
Gallus gallus	chicken	102	ftp://ftp.ncbi.nlm.nih.gov/genomes/Gallus_gallus/GFF/ref_Gallus_gallus-4.0_top_level.gff3.gz
Geospiza fortis	medium ground-finch	100	ftp://ftp.ncbi.nlm.nih.gov/genomes/Geospiza_fortis/ARCHIVE/ANNOTATION_RELEASE.100/GFF/ref_GeoFor_1.0_top_level.gff3.gz
Haliaeetus leucocephalus	bald eagle	100	ftp://ftp.ncbi.nlm.nih.gov/genomes/Haliaeetus_leucocephalus/GFF/ref_Haliaeetus_leucocephalus-4.0_top_level.gff3.gz
Meleagris gallopavo	turkey	101	ftp://ftp.ncbi.nlm.nih.gov/genomes/Meleagris_gallopavo/GFF/ref_Turkey_5.0_top_level.gff3.gz
Melopsittacus undulatus	budgerigar	100	ftp://ftp.ncbi.nlm.nih.gov/genomes/Melopsittacus_undulatus/ARCHIVE/ANNOTATION_RELEASE.100/GFF/ref_Melopsittacus_undulatus_6.3_top_level.gff3.gz
Nipponia nippon	crested ibis	100	ftp://ftp.ncbi.nlm.nih.gov/genomes/Nipponia_nippon/GFF/ref_ASM70822v1_top_level.gff3.gz
Picoides pubescens	downy woodpecker	100	ftp://ftp.ncbi.nlm.nih.gov/genomes/Picoides_pubescens/GFF/ref_ASM69900v1_top_level.gff3.gz
Pseudopodoces humilis	Tibetan ground-tit	100	ftp://ftp.ncbi.nlm.nih.gov/genomes/Pseudopodoces_humilis/ARCHIVE/ANNOTATION_RELEASE.100/GFF/ref_PseHum1.0_top_level.gff3.gz
Pygoscelis adeliae	Adelie penguin	100	ftp://ftp.ncbi.nlm.nih.gov/genomes/Pygoscelis_adeliae/GFF/ref_ASM69910v1_top_level.gff3.gz
Serinus canaria	common canary	100	ftp://ftp.ncbi.nlm.nih.gov/genomes/Serinus_canaria/GFF/ref_SCA1_top_level.gff3.gz
Struthio camelus australis	ostrich	100	ftp://ftp.ncbi.nlm.nih.gov/genomes/Struthio_camelus_australis/GFF/ref_ASM69896v1_top_level.gff3.gz
Taeniopygia gutta	zebra finch	103	ftp://ftp.ncbi.nlm.nih.gov/genomes/Taeniopygia_guttata/GFF/ref_Taeniopygia_guttata-3.2.4_top_level.gff3.gz
Tinamus guttatus	white-throated tinamou	100	ftp://ftp.ncbi.nlm.nih.gov/genomes/Tinamus_guttatus/GFF/ref_ASM70537v2_top_level.gff3.gz
Balearica regulorum	grey crowned crane	100	ftp://ftp.ncbi.nlm.nih.gov/genomes/Balearica_regulorum_gibbericeps/GFF/ref_ASM70989v1_top_level.gff3.gz
Fulmarus glacialis	northern fulmar	100	ftp://ftp.ncbi.nlm.nih.gov/genomes/Fulmarus_glacialis/GFF/ref_ASM69083v1_top_level.gff3.gz
Leptosomus discolor	Cuckoo roller	100	ftp://ftp.ncbi.nlm.nih.gov/genomes/Leptosomus_discolor/GFF/ref_ASM69178v1_top_level.gff3.gz
Mesitornis unicolor	Brown mesite	100	ftp://ftp.ncbi.nlm.nih.gov/genomes/Mesitornis_unicolor/GFF/ref_ASM69576v1_top_level.gff3.gz
Dromaius novaehollandiae	emu		NCBI bioproject: PRJNA433110; Sackton et al. 2018, bioRxiv
Rhea americana	greater rhea		NCBI bioproject: PRJNA433110; Sackton et al. 2018, bioRxiv
Rhea pennata	lesser rhea		NCBI bioproject: PRJNA433110; Sackton et al. 2018, bioRxiv
Apteryx owenii	little spotted kiwi		NCBI bioproject: PRJNA433110; Sackton et al. 2018, bioRxiv
Apteryx haastii	great spotted kiwi		NCBI bioproject: PRJNA433110; Sackton et al. 2018, bioRxiv
Apteryx rowi	Okarito brown kiwi		NCBI bioproject: PRJNA433110; Sackton et al. 2018, bioRxiv
Casuarius casuarius	southern cassowary		NCBI bioproject: PRJNA433110; Sackton et al. 2018, bioRxiv
Crypturellus cinnamomeus	thicket tinamou		NCBI bioproject: PRJNA433110; Sackton et al. 2018, bioRxiv
Nothoprocta perdicaria	chilean tinamou		NCBI bioproject: PRJNA433110; Sackton et al. 2018, bioRxiv
Eudromia elegans	elegant crested tinamou		NCBI bioproject: PRJNA433110; Sackton et al. 2018, bioRxiv
Outgroups:
Alligator mississippiensis	american alligator	100	ftp://ftp.ncbi.nih.gov/genomes/Alligator_mississippiensis/ARCHIVE/ANNOTATION_RELEASE.100/GFF/ref_allMis0.2_top_level.gff3.gz
Anolis carolinensis	green anole	101	ftp://ftp.ncbi.nlm.nih.gov/genomes/Anolis_carolinensis/GFF/ref_AnoCar2.0_top_level.gff3.gz
Chrysemys picta	painted turtle	101	ftp://ftp.ncbi.nlm.nih.gov/genomes/Chrysemys_picta/GFF/ref_Chrysemys_picta_bellii-3.0.3_top_level.gff3.gz
