# Supplementary material for: Immune genes are hotspots of shared positive selection across birds and mammals
Source: eLife. 2019 Jan 8;8:e41815. doi: 10.7554/eLife.41815 (PMC6338464; doi:10.7554/eLife.41815)
Supplement: Supplementary file 1. [file elife-41815-supp1.zip › Supp_Table_3_raw_results_sptrees.csv]

hog	hog_treenum	entrezgene_chicken	entrezgene_zebrafinch	treelength_m0	Kappa_m0	Omega_m0	ChiSq_m1m2	PVal_m1avsm2a	ChiSq_m7vsm8	PVal_m7vsm8	ChiSq_m2avsm2a_fixed	PVal_m2avsm2a_fixed	ChiSq_m8vsm8a	PVal_m8vsm8a	Pval_busted	PropSitesSelected_m2	Omega_m2	PropSitesSelected_m8	Omega_m8	Omega_busted	PropSitesSelected_busted	FDRPval_m1avsm2a	FDRPval_m2avsm2a_fixed	FDRPval_m7vsm8	FDRPval_m8vsm8a	FDRPval_busted	aBSREL_TotalBranch	aBSREL_TotalBranches_SelFDRCorr	aBSREL_TotalBranches_SelNominal	aBSREL_Prop_Branches_Sel_FDRCorr	aBSREL_Prop_Branches_Sel_Nominal	aBSREL_Branches_Sel_FDRCorr	aBSREL_Branches_Sel_Nominal
56	56_1	NA	NA	4.2007	5.23897	0.1574	0.943142	0.624021161	30.220116	2.74E-07	0.943142	0.331471107	4.701076	0.03014374	0.017819728	0.008	2.5153	0.048	1.468	4.726926008	0.028405844	1	1	6.44E-07	0.072864174	0.040725454	39	1	5	0.025641026	0.128205128	egrGar	pygAde:egrGar:cucCan:anaPla:Node20
186	186_1	100858068	NA	12.91495	2.57536	0.14311	0	1	10.20562	0.006079639	0	1	0.13344	0.714891657	0.95302468	0.029	1	0.042	1.041	1.066805888	0.296379946	1	1	0.009063677	0.905807939	1	41	5	7	0.12195122	0.170731707	halLeu:anaPla:Node33:notPer:Node29	picPub:halLeu:anaPla:Node33:eudEle:notPer:Node29
188	188_1	417764	100221258	5.49347	3.41512	0.44068	134.422118	0	374.723232	0	134.422118	0	189.036816	0	0	0.024	3.34132	0.07	2.039	180.5742183	0.421819149	0	0	0	0	0	69	38	42	0.550724638	0.608695652	pseHum:ficAlb:taeGut:serCan:geoFor:corBra:melUnd:falPer:Node7:picPub:halLeu:Node26:Node31:egrGar:nipNip:Node35:calAnn:chaPel:Node41:colLiv:galGal:melGal:anaPla:Node45:aptHaa:aptOwe:Node55:aptRow:Node54:droNov:Node59:rheAme:rhePen:Node62:cryCin:tinGut:notPer:Node65	pseHum:ficAlb:taeGut:serCan:geoFor:Node14:corBra:Node9:melUnd:falPer:Node7:picPub:halLeu:Node26:Node31:egrGar:nipNip:Node35:chaVoc:calAnn:chaPel:Node41:colLiv:Node2:galGal:melGal:anaPla:Node45:aptHaa:aptOwe:Node55:aptRow:Node54:droNov:Node59:rheAme:rhePen:Node62:cryCin:tinGut:notPer:Node65
190	190_1	427942	100219283	5.32354	3.59363	0.54057	356.289868	0	933.137652	0	356.289868	0	653.477964	0	0	0.062	2.92992	0.096	2.446	19.42103985	0.253882251	0	0	0	0	0	61	27	31	0.442622951	0.508196721	pseHum:taeGut:geoFor:Node16:Node12:Node10:Node9:melUnd:falPer:lepDis:aquChr:nipNip:balReg:calAnn:cucCan:Node3:mesUni:anaPla:Node45:aptHaa:aptRow:cryCin:tinGut:Node57:eudEle:notPer:Node48	pseHum:taeGut:geoFor:Node16:Node12:Node10:Node9:melUnd:falPer:picPub:lepDis:aquChr:Node26:nipNip:balReg:Node4:calAnn:cucCan:Node3:mesUni:anaPla:Node45:aptHaa:aptRow:cryCin:tinGut:Node57:eudEle:notPer:Node60:Node48
218	218_1	430477	NA	5.11843	3.39005	0.1476	-6.06E-04	1	18.519808	9.52E-05	-6.06E-04	1	8.104064	0.004416612	0	0	41.63247	0.013	1.862	88.26196035	0.29181273	1	1	1.71E-04	0.013257961	0	39	20	24	0.512820513	0.615384615	corBra:Node7:falPer:Node6:picPub:aptFor:nipNip:Node18:calAnn:chaPel:Node22:cucCan:colLiv:melGal:aptHaa:aptOwe:Node33:aptRow:Node37:Node31	corBra:Node7:falPer:Node6:picPub:aptFor:nipNip:Node18:calAnn:chaPel:Node22:cucCan:colLiv:Node2:melGal:Node27:aptHaa:aptOwe:Node33:aptRow:casCas:droNov:Node37:Node31
230	230_1	428021	NA	1.58381	2.11389	0.01682	0	1	-0.00736	1	0	1	0.888136	0.345982935	0.765548405	0.005	1	0	2.072	4.148395093	8.09E-04	1	1	1	0.539017423	1	67	0	0	0	0
271	271_1	101747382	105760944	4.10955	3.14285	0.30561	5.39892	0.067241814	43.160252	4.24E-10	5.39892	0.020149216	14.41192	1.47E-04	0.248211047	0.015	2.55681	0.081	1.569	2.009950489	0.093222543	0.273559071	0.082406221	1.32E-09	5.62E-04	0.409571777	37	14	14	0.378378378	0.378378378	geoFor:corBra:melUnd:Node4:picPub:calAnn:chaPel:Node12:melGal:aptHaa:aptRow:Node22:cryCin:eudEle	geoFor:corBra:melUnd:Node4:picPub:calAnn:chaPel:Node12:melGal:aptHaa:aptRow:Node22:cryCin:eudEle
286	286_1	427658	100231865	2.91262	2.61786	0.13125	0	1	42.012308	7.54E-10	0	1	4.320796	0.037649307	0.99843454	0.057	1	0.081	1.233	1.163296611	0.045416292	1	1	2.28E-09	0.088014134	1	71	0	0	0	0
295	295_1	429823	100228675	5.20311	3.68738	0.19406	0	1	164.120692	0	0	1	27.327604	1.72E-07	0	0.034	1	0.023	1.349	56.79979037	6.68E-04	1	1	0	9.56E-07	0	0	0	0	NaN	NaN
324	324_1	428448	105758993	3.21452	3.89164	0.43488	23.904278	6.45E-06	78.72358	0	23.904278	1.01E-06	41.298956	1.31E-10	0.038996842	0.012	3.44312	0.05	2.052	4.920843555	0.028223185	5.59E-05	8.83E-06	0	1.00E-09	0.081892426	49	13	16	0.265306122	0.326530612	corBra:Node15:Node24:anaPla:Node23:casCas:droNov:Node37:cryCin:eudEle:notPer:Node47:Node43	corBra:pygAde:Node15:galGal:Node24:anaPla:Node23:casCas:droNov:Node37:cryCin:eudEle:notPer:Node47:Node43:strCam
326	326_1	373935	100224395	1.15497	4.41946	0.03219	0	1	17.459748	1.62E-04	0	1	1.890632	0.169130656	1	0	6.85094	0.004	1.688	1.030222833	3.97E-15	1	1	2.83E-04	0.311107142	1	61	0	0	0	0
353	353_1	423315	100225822	1.28438	4.01345	0.01717	0	1	79.085252	0	0	1	9.98702	0.001576475	0.988678658	0	10.70075	0.005	1.959	2.532693217	0.001602059	1	1	0	0.005120887	1	75	0	1	0	0.013333333	Node54
370	370_1	100858895	101234125	3.38579	3.13599	0.19817	62.96195	2.13E-14	260.759132	0	62.961626	2.11E-15	154.148544	0	7.39E-06	0.011	2.73622	0.034	1.856	6.598892758	0.010121062	4.96E-13	4.93E-14	0	0	3.10E-05	75	0	10	0	0.133333333	ficAlb:serCan:Node9:pygAde:Node31:chaPel:colLiv:melGal:eudEle:Node54
379	379_1	769860	101232962	4.51067	5.27802	0.03873	-0.001098	1	17.994208	1.24E-04	-0.001078	1	-4.00E-06	1	7.36E-04	0	18.11914	0.005	1	56.66362649	6.95E-04	1	1	2.19E-04	1	0.002269936	63	2	6	0.031746032	0.095238095	droNov:eudEle	serCan:Node7:egrGar:droNov:eudEle:Node60
383	383_1	416997	100227333	4.38168	4.20522	0.06912	-5.96E-04	1	72.1338	2.22E-16	-5.88E-04	1	0	1	1.09E-10	0	29.66156	0.021	1	324.614529	2.02E-04	1	1	1.20E-15	1	6.98E-10	75	2	9	0.026666667	0.12	rheAme:rhePen	Node12:melUnd:pygAde:fulGla:Node35:chaVoc:rheAme:rhePen:notPer
393	393_1	420304	100218457	2.11708	3.71564	0.09064	0	1	3.836344	0.146875205	0	1	0.591992	0.441649857	0.091477495	0.025	1	0.031	1.303	9.04183034	0.007057028	1	1	0.190622	0.643922812	0.172258184	57	0	4	0	0.070175439	chaPel:droNov:rheAme:notPer
405	405_1	776920	NA	8.19363	3.58952	0.19836	14.566162	6.87E-04	37.769116	6.29E-09	14.566162	1.35E-04	11.960116	5.44E-04	0.001453695	0.001	8.69358	0.001	6.657	7.502856625	0.009434048	0.004259512	8.44E-04	1.74E-08	0.001885959	0.004212372	53	3	9	0.056603774	0.169811321	ficAlb:corBra:calAnn	ficAlb:serCan:Node12:Node8:corBra:chaVoc:calAnn:chaPel:Node32
444	444_1	424936	100219277	5.26852	6.87848	0.07966	-3.20E-05	1	-0.00288	1	-3.00E-05	1	-20.1758	1	7.38E-09	0	7.56128	0	1.977	148.669131	0.001927566	1	1	1	1	4.18E-08	61	1	6	0.016393443	0.098360656	pygAde	geoFor:picPub:pygAde:mesUni:galGal:Node46
460	460_1	101751738	105759938	11.50721	2.47588	0.12202	0	1	15.398952	4.53E-04	0	1	3.955348	0.046722657	2.70E-06	0.131	1	0.012	1.338	46.98646396	0.001411571	1	1	7.56E-04	0.106384464	1.20E-05	69	2	6	0.028985507	0.086956522	pygAde:rhePen	geoFor:pygAde:cucCan:rhePen:notPer:Node67
518	518_1	420031	100217884	3.23214	3.63447	0.0354	-8.00E-06	1	-0.009328	1	-1.00E-05	1	2.094692	0.147811496	2.07E-04	0	28.32701	0	3.049	1466.223664	5.19E-04	1	1	1	0.279296102	7.03E-04	57	1	3	0.01754386	0.052631579	aptHaa	chaPel:aptHaa:droNov
519	519_1	419469	100220293	3.4467	2.96915	0.02165	6.60E-04	0.999670054	NA	NA	0.359754	0.548642889	NA	NA	3.27E-06	0	55.3683	NA	NA	90.77688281	6.94E-05	1	1	NA	NA	1.43E-05	73	2	5	0.02739726	0.068493151	corBra:lepDis	taeGut:Node16:corBra:melUnd:lepDis
534	534_1	420735	100190239	11.97266	2.97997	0.01537	0	1	14.944344	5.69E-04	0	1	-0.100532	1	1	0.001	1	0.008	1	6.25920658	0.001737813	1	1	9.39E-04	1	1	69	0	1	0	0.014492754	melUnd
535	535_1	426893	100226213	6.23629	3.6332	0.43744	31.768698	1.26E-07	87.924188	0	31.768698	1.74E-08	67.0626	2.22E-16	0.001822777	0.043	2.75311	0.063	2.213	6.7510123	0.030651087	1.41E-06	1.95E-07	0	2.64E-15	0.005159787	69	1	7	0.014492754	0.101449275	picPub	corBra:picPub:Node44:Node2:cryCin:Node66:Node65
567	567_1	101750258	101234091	4.18734	4.79079	0.33583	18.572282	9.27E-05	41.898768	7.98E-10	18.57218	1.64E-05	19.323956	1.10E-05	0.276976683	0.004	6.29442	0.006	5.516	1.755116543	0.12264233	6.69E-04	1.19E-04	2.42E-09	5.00E-05	0.450287761	45	0	3	0	0.066666667	taeGut:aptRow:Node28
588	588_1	416526	100229862	3.64611	3.04154	0.07592	-4.00E-06	1	46.097792	9.77E-11	-2.00E-06	1	0.870392	0.350846809	0.018116034	0	51.99079	0.024	1.1	3.042975571	0.01696735	1	1	3.24E-10	0.544559593	0.041337452	69	1	7	0.014492754	0.101449275	geoFor	geoFor:Node14:corBra:halLeu:Node42:anaPla:cryCin
590	590_1	426493	NA	4.89862	4.84822	0.00601	-0.164412	1	-0.020928	1	-0.169408	1	-0.009352	1	0.003372492	0	2.08457	0	2.991	4.930087506	0.004097917	1	1	1	1	0.00903487	37	2	5	0.054054054	0.135135135	falPer:balReg	pseHum:corBra:falPer:balReg:Node35
591	591_1	100859110	100224958	5.74794	3.3467	0.09043	0	1	18.339496	1.04E-04	0	1	0.353964	0.551877738	0.130330208	0.025	1	0.045	1.102	2.448529985	0.039255747	1	1	1.86E-04	0.75234763	0.234599769	65	1	2	0.015384615	0.030769231	Node15	Node15:notPer
600	600_1	420666	100220669	3.76304	2.77967	0.19861	0	1	7.96784	0.018612535	0	1	-0.016404	1	0.986750693	0.046	1	0.093	1	1.279164827	0.056826161	1	1	0.026377367	1	1	73	0	2	0	0.02739726	Node31:strCam
609	609_1	420015	101233846	7.20773	3.72273	0.11578	-1.00E-05	1	38.910688	3.55E-09	-1.00E-05	1	2.879464	0.089715881	3.52E-09	0	21.73801	0.018	1.306	10000	0.001384499	1	1	1.01E-08	0.185572581	2.04E-08	57	2	11	0.035087719	0.192982456	geoFor:casCas	geoFor:aquChr:fulGla:Node36:casCas:rheAme:Node51:cryCin:eudEle:notPer:Node54
612	612_1	426068	100221214	3.45884	3.28605	0.06257	-4.00E-06	1	51.298908	7.25E-12	-1.40E-05	1	2.708244	0.099830827	4.78E-12	0.002	1	0.017	1	210.9026119	3.12E-04	1	1	2.67E-11	0.203247127	3.29E-11	71	5	6	0.070422535	0.084507042	falPer:picPub:chaVoc:colLiv:rheAme	taeGut:falPer:picPub:chaVoc:colLiv:rheAme
619	619_1	374051	100225422	2.7333	3.20542	0.06347	0	1	-0.001592	1	0	1	0.363628	0.546498209	0.001072157	0.013	1	0	1	68.85114121	0.001667908	1	1	1	0.748071175	0.003195161	55	1	2	0.018181818	0.036363636	geoFor	geoFor:aptFor
628	628_1	101751218	100228160	9.10306	5.24227	0.06475	0	1	16.579004	2.51E-04	0	1	1.344188	0.246296754	0.003389569	0.031	1	0.014	1.3	10000	8.23E-04	1	1	4.30E-04	0.417421532	0.009077822	63	1	3	0.015873016	0.047619048	aptHaa	Node9:Node38:aptHaa
630	630_1	396484	100222815	3.25622	6.88575	0.00698	0	1	-0.005676	1	0.02849	0.865961974	0.238252	0.625471473	1	0	27.13343	0	3.415	1.94524787	0	1	1	1	0.822674262	1	67	0	0	0	0
631	631_1	100857693	100226026	5.97069	4.73856	0.11932	0.706374	0.702445824	29.819436	3.35E-07	0.706374	0.40065019	5.9117	0.01504065	0.121128536	0.004	2.23766	0.023	1.402	2.927933615	0.035593662	1	1	7.77E-07	0.039782727	0.220593456	57	0	3	0	0.052631579	Node5:mesUni:tinGut
635	635_1	693263	NA	8.04883	4.05809	0.13447	0	1	2.346368	0.309380304	0	1	-0.271896	1	0.157587432	0.011	1	0.01	1.125	3.436142515	0.025493798	1	1	0.39102108	1	0.276230661	51	0	4	0	0.078431373	Node9:Node39:eudEle:notPer
637	637_1	770322	100222133	2.92162	2.95164	0.12675	0	1	3.070832	0.21536608	0	1	0.048604	0.825510469	0.175426959	0.013	1	0.074	1	88.61659332	9.25E-04	1	1	0.275847552	1	0.302381137	61	0	2	0	0.032786885	Node20:aptRow
653	653_1	770077	105760854	8.04722	3.75431	0.10496	0	1	-0.00148	1	0	1	-2.277476	1	0.999736456	0.024	1	0	2.7	1.109894176	0.090140587	1	1	1	1	1	55	0	1	0	0.018181818	pygAde
662	662_1	396370	100222821	6.92218	3.19494	0.12159	0	1	96.110972	0	0	1	0.04752	0.82743626	0	0.043	1	0.038	1.014	8.165712629	0.01352395	1	1	0	1	0	67	7	28	0.104477612	0.417910448	pseHum:geoFor:Node7:chaPel:anaPla:Node41:Node46	pseHum:ficAlb:geoFor:Node11:corBra:Node8:falPer:Node7:lepDis:aquChr:Node6:aptFor:pygAde:egrGar:nipNip:chaPel:Node34:cucCan:mesUni:galGal:Node42:anaPla:Node41:Node50:droNov:Node62:Node61:Node46
667	667_1	427288	100225636	3.21528	4.0474	0.15182	23.901346	6.45E-06	110.6585	0	23.901346	1.01E-06	35.725324	2.27E-09	0.007978945	0.016	3.19148	0.065	1.737	28.72409393	0.00177351	5.59E-05	8.83E-06	0	1.55E-08	0.019700427	55	0	5	0	0.090909091	taeGut:Node13:corBra:anaPla:Node52
686	686_1	421811	100223488	3.80125	3.55769	0.20838	73.048518	1.11E-16	537.07296	0	73.048514	0	185.749244	0	3.07E-05	0.006	2.71061	0.038	1.586	5.942794878	0.008674001	3.16E-15	0	0	0	1.19E-04	0	0	0	NaN	NaN
688	688_1	430303	105759204	5.88177	6.01096	0.15448	2.315846	0.314137968	109.24668	0	2.315846	0.128061609	3.93632	0.047254042	1.90E-12	0.001	3.373	0.059	1.12	136.8259463	6.48E-04	1	0.447932425	0	0.107483427	1.33E-11	67	5	12	0.074626866	0.179104478	geoFor:pygAde:colLiv:melGal:notPer	geoFor:Node16:Node10:pygAde:egrGar:calAnn:colLiv:melGal:Node52:Node63:notPer:Node62
691	691_1	101750349	105760295	4.73503	3.86923	0.34224	74.727098	1.11E-16	281.915132	0	74.727116	0	147.75036	0	0	0.014	2.71729	0.05	1.78	93.36929078	9.42E-04	3.16E-15	0	0	0	0	75	3	17	0.04	0.226666667	picPub:melGal:rheAme	pseHum:ficAlb:taeGut:geoFor:Node14:corBra:melUnd:falPer:picPub:Node31:chaPel:Node42:melGal:rheAme:Node70:eudEle:notPer
705	705_1	415849	100228203	4.08671	4.94692	0.08033	13.548208	0.001142994	65.84514	5.00E-15	13.548208	2.33E-04	0	1	6.32E-10	0.001	10.76496	0.022	1	6.497848075	0.008926627	0.006767708	0.001384417	2.42E-14	1	3.88E-09	59	5	12	0.084745763	0.203389831	ficAlb:Node13:chaPel:anaPla:Node53	ficAlb:geoFor:Node13:Node9:Node7:aptFor:calAnn:chaPel:galGal:anaPla:Node53:strCam
707	707_1	425522	100221874	3.44738	3.44694	0.02375	0	1	24.402304	5.02E-06	0	1	4.735064	0.029553749	1	0	17.46549	0.008	1.27	1.028961592	2.81E-14	1	1	1.04E-05	0.071657719	1	75	0	1	0	0.013333333	corBra
720	720_1	422016	100227212	10.05345	2.42851	0.07489	0	1	-0.035876	1	0	1	3.654448	0.055919682	5.42E-09	0.038	1	0	2.901	6.015818552	0.012147036	1	1	1	0.124070454	3.11E-08	67	8	13	0.119402985	0.194029851	pseHum:serCan:Node10:corBra:anaPla:Node58:eudEle:strCam	pseHum:ficAlb:serCan:Node10:corBra:Node9:pygAde:chaVoc:anaPla:Node50:Node58:eudEle:strCam
727	727_1	772014	105760375	4.65496	3.32478	0.57029	13.886256	9.65E-04	112.113144	0	13.886254	1.94E-04	29.32542	6.12E-08	0.373549114	0.044	1.99459	0.248	1.36	1.755872644	0.164818354	0.005806159	0.001174871	0	3.63E-07	0.578415793	45	2	3	0.044444444	0.066666667	Node6:mesUni	ficAlb:Node6:mesUni
728	728_1	777044	100217943	4.44309	2.68538	0.02348	-2.78E-04	1	6.068232	0.04811718	-2.78E-04	1	4.188964	0.040687955	0.039876125	0	7.52684	0.004	1	6.318011918	0.001752275	1	1	0.065540997	0.094379949	0.083316382	71	0	0	0	0
729	729_1	420659	100231261	2.6443	2.1484	0.20997	10.92281	0.004247584	27.471972	1.08E-06	10.92281	9.50E-04	22.115384	2.57E-06	0.029898552	0.033	3.38804	0.038	2.888	13.08573787	0.011310368	0.022391202	0.005035317	2.38E-06	1.26E-05	0.064788888	55	0	2	0	0.036363636	falPer:Node46
731	731_1	NA	NA	2.85634	4.27808	0.60907	3.751	0.153278309	14.83572	6.00E-04	3.751	0.052775928	7.57376	0.005922411	0.022538224	0.154	1.69262	0.151	1.699	16.84593368	0.010742942	0.574166549	0.198915858	9.89E-04	0.01725397	0.050344823	39	1	3	0.025641026	0.076923077	Node9	Node5:Node9:balReg
742	742_1	374017	100223490	2.03061	2.52602	0.05156	-0.404554	1	-0.001388	1	-0.404554	1	0.3496	0.554339648	2.45E-04	0	1.6698	0	1	3333.959621	0.00152295	1	1	1	0.75508932	8.19E-04	41	2	7	0.048780488	0.170731707	aptRow:cryCin	ficAlb:serCan:cucCan:aptRow:droNov:cryCin:Node38
743	743_1	427394	100226518	5.41745	3.83881	0.57741	156.16481	0	413.964308	0	156.164792	0	325.988428	0	3.11E-13	0.047	2.77782	0.083	2.172	63.65465445	0.001523718	0	0	0	0	2.24E-12	61	4	18	0.06557377	0.295081967	Node8:chaPel:Node33:notPer	taeGut:serCan:Node16:Node9:Node8:falPer:Node27:chaPel:Node34:Node33:Node2:galGal:aptRow:cryCin:notPer:Node59:Node41:Node40
744	744_1	NA	NA	1.20399	4.21565	0.03079	0	1	5.198448	0.074331237	0	1	0.86242	0.353062357	1	0	7.04529	0.004	1.811	1.342348448	0.033851647	1	1	0.099409453	0.546805325	1	37	0	1	0	0.027027027	aptFor
746	746_1	418682	101234002	2.59463	4.14559	0.02935	-1.80E-05	1	284.714004	0	-1.20E-05	1	0.004808	0.944719191	1	0	2.8847	0.011	1	1.700551157	0.005450595	1	1	0	1	1	75	0	3	0	0.04	taeGut:aptFor:melGal
749	749_1	770190	100221679	3.08628	1.70571	0.08623	0	1	-5.80E-04	1	0	1	0.341084	0.559204184	0.96294023	0	21.1343	0	1	2.209892415	0.036004865	1	1	1	0.759426594	1	41	0	0	0	0
751	751_1	428219	100230431	4.79143	3.51665	0.06909	-2.08E-04	1	26.357796	1.89E-06	-2.08E-04	1	0.258156	0.611389847	0.004584059	0	28.21994	0.013	1	445.3088409	2.40E-04	1	1	4.06E-06	0.807459136	0.011952918	69	1	2	0.014492754	0.028985507	pygAde	pygAde:tinGut
753	753_1	420874	100190252	2.60923	2.93492	0.22974	0	1	0.3305	0.847681757	0	1	0.005472	0.941031895	1	0.099	1	0.241	1	1.129129601	1.03E-14	1	1	1	1	1	49	0	0	0	0
765	765_1	416190	NA	5.94403	4.20251	0.53175	29.508708	3.91E-07	84.033724	0	29.508708	5.57E-08	65.381088	6.66E-16	0.001622916	0.085	2.4285	0.132	2.033	10.02713736	0.02050597	4.09E-06	5.84E-07	0	7.67E-15	0.00464545	65	0	6	0	0.092307692	ficAlb:Node9:falPer:cucCan:rhePen:Node61
769	769_1	430998	NA	4.85281	4.104	0.01092	6.14E-04	0.999693047	-0.018552	1	-4.00E-06	1	0.986896	0.320502204	0.523234196	0	44.27647	0	1.586	2.559393102	0.002447388	1	1	1	0.509198684	0.762534703	59	0	2	0	0.033898305	Node27:colLiv
772	772_1	770462	100219560	4.46024	2.83442	0.01937	0	1	-0.009156	1	0	1	1.672764	0.195888728	0.814703004	0	10.56636	0	1	1.293419221	0.019446542	1	1	1	0.348338116	1	39	2	3	0.051282051	0.076923077	tinGut:eudEle	Node6:tinGut:eudEle
774	774_1	420648	100229236	3.02861	3.59443	0.14682	-2.00E-06	1	15.9829	3.38E-04	-2.00E-06	1	1.178292	0.277703985	1	0.029	1	0.035	1.211	1.094947745	0.036356644	1	1	5.71E-04	0.457286247	1	73	0	1	0	0.01369863	cucCan
776	776_1	NA	100229280	5.98832	3.2587	0.08521	0	1	12.097756	0.002360509	0	1	0	1	1	0.018	1	0.013	1	1	0.060556785	1	1	0.003660347	1	1	55	1	4	0.018181818	0.072727273	geoFor	geoFor:melUnd:droNov:Node53
785	785_1	429030	101233892	2.88793	3.39579	0.09262	1.256598	0.533498511	113.18116	0	1.256598	0.262296026	22.704552	1.89E-06	0.618461425	0.002	2.39508	0.033	1.373	3.67663674	0.00723192	1	0.853295862	0	9.44E-06	0.870390119	73	0	3	0	0.04109589	taeGut:Node46:Node71
798	798_1	418769	100219869	1.56221	2.42794	0.14372	5.733984	0.056869734	18.255364	1.09E-04	5.733984	0.016639691	14.47842	1.42E-04	1.84E-06	0.024	3.57573	0.032	3.094	50.14219209	0.003072383	0.235773567	0.069324078	1.94E-04	5.45E-04	8.30E-06	65	2	6	0.030769231	0.092307692	geoFor:cryCin	geoFor:corBra:colLiv:aptOwe:droNov:cryCin
812	812_1	424352	100223846	4.61677	3.67495	0.21739	34.779278	2.80E-08	189.900988	0	34.77928	3.69E-09	96.071128	0	1	0.012	2.64338	0.046	1.678	1.193238446	0.108905761	3.40E-07	4.49E-08	0	0	1	75	0	2	0	0.026666667	Node29:Node2
813	813_1	428572	100227150	3.93112	3.27498	0.26831	13.341332	0.001267554	36.573964	1.14E-08	13.34133	2.60E-04	12.808204	3.45E-04	0.004408333	0.008	3.48793	0.012	2.707	219.1912189	3.76E-04	0.007439398	0.001532182	3.09E-08	0.001245558	0.011536222	73	0	5	0	0.068493151	Node14:anaPla:Node61:rhePen:Node71
817	817_1	NA	NA	6.41114	2.04581	0.03682	-2.00E-06	1	0.962244	0.618089506	-2.00E-06	1	1.557668	0.212006997	0.002974622	0	31.49774	0.001	1	3.984286484	0.012307745	1	1	0.757087794	0.370339715	0.008058606	47	3	5	0.063829787	0.106382979	pseHum:geoFor:chaVoc	pseHum:ficAlb:geoFor:pygAde:chaVoc
818	818_1	425846	100226907	3.21036	5.84877	0.04446	0	1	14.099188	8.68E-04	0	1	5.385536	0.02030435	1.10E-13	0	73.77674	0.004	1	27.42644087	0.001156432	1	1	0.001408148	0.051527508	8.04E-13	43	6	11	0.139534884	0.255813953	taeGut:Node30:cryCin:eudEle:Node42:Node26	ficAlb:taeGut:colLiv:galGal:Node30:cryCin:eudEle:notPer:Node42:Node40:Node26
827	827_1	428282	NA	3.20202	4.07401	0.03589	0	1	12.12484	0.002328758	0	1	2.213592	0.136799819	0.006473861	0	23.18828	0.007	1	5.339272606	0.008916768	1	1	0.003613691	0.262957632	0.016308428	49	0	3	0	0.06122449	casCas:Node46:Node38
837	837_1	771904	100226552	3.73318	2.02664	0.10299	13.792282	0.001011682	24.148024	5.71E-06	13.792282	2.04E-04	24.13672	8.97E-07	1.34E-04	0.07	2.36989	0.108	1.854	3.231099564	0.053189581	0.006060337	0.001229988	1.17E-05	4.65E-06	4.71E-04	71	5	5	0.070422535	0.070422535	ficAlb:aptHaa:Node62:cryCin:Node69	ficAlb:aptHaa:Node62:cryCin:Node69
847	847_1	428996	100223432	4.75556	3.34064	0.60075	75.052728	0	192.278068	0	75.052728	0	152.803208	0	5.61E-08	0.079	2.772	0.114	2.284	5.294789869	0.052709769	0	0	0	0	2.98E-07	45	1	9	0.022222222	0.2	melUnd	ficAlb:Node7:melUnd:Node14:Node3:Node2:Node20:cryCin:Node39
849	849_1	416112	100220449	4.71451	2.11664	0.02293	0	1	-0.022916	1	0	1	2.582616	0.10804297	0.016916762	0	19.79492	0	2.975	4.392282203	0.003801791	1	1	1	0.216610421	0.038876365	67	0	3	0	0.044776119	taeGut:chaVoc:melGal
862	862_1	100859164	100217546	2.65146	8.1587	0.00591	0.007724	0.996145448	-0.01626	1	0	1	-0.07442	1	4.89E-04	0	45.34193	0	2.442	31.18822879	7.26E-04	1	1	1	1	0.001554401	53	1	2	0.018867925	0.037735849	ficAlb	ficAlb:corBra
866	866_1	395801	100227556	5.28088	8.157	0.0719	0	1	0.556812	0.756989421	0	1	1.951308	0.162445971	1	0.007	1	0.021	1	1.001622142	5.56E-14	1	1	0.918552351	0.300917109	1	63	1	5	0.015873016	0.079365079	anaPla	serCan:egrGar:anaPla:eudEle:Node50
871	871_1	428674	100225993	4.28089	2.69251	0.00849	-7.80E-05	1	18.384296	1.02E-04	3.98E-04	0.984083309	15.004648	1.07E-04	0.001362811	0	20.42491	0.003	1	18.80978726	3.64E-04	1	1	1.82E-04	4.21E-04	0.003974178	73	0	2	0	0.02739726	ficAlb:tinGut
876	876_1	420962	105759018	1.93843	2.85372	0.06416	-7.00E-05	1	4.96	0.083743226	-7.00E-05	1	0.273116	0.601249151	0.00352596	0	31.4068	0.013	1.232	10000	4.78E-04	1	1	0.111328928	0.797892696	0.009408329	53	2	3	0.037735849	0.056603774	mesUni:anaPla	lepDis:mesUni:anaPla
878	878_1	416818	100220888	4.15696	3.21621	0.28925	106.514238	0	469.215512	0	106.514238	0	227.3296	0	9.57E-06	0.016	2.53122	0.054	1.693	3.321451437	0.04118034	0	0	0	0	3.97E-05	0	0	0	NaN	NaN
879	879_1	418556	100221372	0.67291	4.98752	0.05858	13.276494	0.00130932	79.063924	0	13.276484	2.69E-04	26.097408	3.25E-07	1	0.007	2.8355	0.011	2.344	1.023670203	6.38E-15	0.007638142	0.001576473	0	1.75E-06	1	75	0	0	0	0
880	880_1	101752191	NA	9.54275	3.82423	0.03639	-2.00E-06	1	9.805644	0.007425598	0	1	0.781764	0.376602188	0.172395947	0.006	1	0.007	1	9.277861267	8.66E-04	1	1	0.010970552	0.574541914	0.298042774	39	0	2	0	0.051282051	nipNip:droNov
881	881_1	100858159	NA	3.45632	3.76478	0.06284	0	1	-0.02588	1	0	1	-0.68044	1	0.004061018	0	18.2413	0	9.425	5.588369572	0.01226409	1	1	1	1	0.010717636	37	2	4	0.054054054	0.108108108	ficAlb:anaPla	ficAlb:anaPla:droNov:Node28
883	883_1	772317	100218082	2.58386	4.44532	0.14775	0	1	0.922996	0.630338691	0	1	0.067024	0.795720162	0.525046004	0.072	1	0.079	1	1.953716844	0.079586072	1	1	0.771439425	0.982668513	0.764534503	65	0	1	0	0.015384615	rhePen
888	888_1	428738	100228176	3.0862	3.85495	0.03134	-2.60E-05	1	-0.005884	1	-2.40E-05	1	0.649012	0.420466137	0.076502917	0	10.38576	0	2.967	290.0688473	4.45E-04	1	1	1	0.622198056	0.147444453	59	0	2	0	0.033898305	chaVoc:droNov
889	889_1	424248	100221691	2.30726	3.87237	0.0253	0	1	43.785584	3.11E-10	2.40E-05	0.996091195	0.579852	0.446370338	0.003421729	0	1	0.008	1.085	59.972879	1.98E-04	1	1	9.79E-10	0.649449747	0.009158313	75	1	3	0.013333333	0.04	melGal	melGal:droNov:eudEle
900	900_1	771873	100224952	3.47571	3.88687	0.13722	12.477626	0.001952171	115.513064	0	12.477628	4.12E-04	50.41552	1.24E-12	1	0.013	2.59946	0.041	1.809	1.054943993	0.095074296	0.010983174	0.002327957	0	1.12E-11	1	73	1	7	0.01369863	0.095890411	lepDis	serCan:Node16:lepDis:aptFor:casCas:Node68:Node53
902	902_1	419947	100224645	3.6603	3.47952	0.51309	8.028996	0.018052014	34.046308	4.05E-08	8.028996	0.004603435	21.224712	4.08E-06	9.03E-07	0.053	2.11434	0.131	1.681	8.110852778	0.029998201	0.083742091	0.021460494	1.03E-07	1.96E-05	4.23E-06	37	2	7	0.054054054	0.189189189	galGal:anaPla	falPer:chaVoc:galGal:anaPla:Node18:Node31:strCam
904	904_1	101750600	100222348	4.33212	3.5151	0.13228	10.659846	0.004844443	139.2554	0	10.659846	0.001094865	25.399944	4.66E-07	0.992740008	0.009	2.4292	0.056	1.342	1.540556677	0.060354445	0.02526197	0.005740947	0	2.49E-06	1	73	0	6	0	0.082191781	Node9:Node22:chaPel:colLiv:casCas:rheAme
908	908_1	423284	100224868	2.13465	2.01214	0.019	0	1	-0.003832	1	1.00E-05	0.997476872	-2.453732	1	0.934687415	0	18.68984	0	2.323	2.06575448	0.011457382	1	1	1	1	1	51	0	0	0	0
911	911_1	770406	NA	4.70808	3.72873	0.07749	0	1	-0.003476	1	0	1	0.2776	0.598278594	1	0	26.87713	0	2.512	1.001165288	1.36E-13	1	1	1	0.795226438	1	63	0	0	0	0
917	917_1	417981	100222415	5.93656	3.70389	0.4476	96.370324	0	246.547728	0	96.370324	0	175.010232	0	7.67E-10	0.071	2.55421	0.117	2.011	3.622712847	0.094161616	0	0	0	0	4.68E-09	67	2	15	0.029850746	0.223880597	lepDis:Node65	ficAlb:taeGut:geoFor:Node12:corBra:melUnd:falPer:lepDis:calAnn:cucCan:melGal:Node47:aptRow:Node61:Node65
918	918_1	396524	NA	11.62174	3.38111	0.12456	0	1	35.7136	1.76E-08	0	1	5.09614	0.023979148	0	0.122	1	0.028	1.418	63.07584575	0.005433532	1	1	4.65E-08	0.059590587	0	63	5	11	0.079365079	0.174603175	geoFor:melUnd:pygAde:egrGar:Node34	geoFor:Node14:melUnd:pygAde:egrGar:balReg:Node34:calAnn:chaPel:Node58:Node62
920	920_1	101749031	NA	6.48585	4.55225	0.0821	0	1	60.947624	5.83E-14	0	1	3.421532	0.064351269	0.002356956	0	30.20626	0.031	1.226	3.383351712	0.020958796	1	1	2.57E-13	0.139949487	0.006523261	57	1	7	0.01754386	0.122807018	Node4	Node20:Node4:calAnn:chaPel:anaPla:Node39:notPer
928	928_1	416689	105758530	7.90269	3.41452	0.35915	-2.00E-06	1	106.964512	0	-2.00E-06	1	62.071868	3.33E-15	5.58E-11	0.072	1	0.037	1.717	11.88315701	0.008767352	1	1	0	3.66E-14	3.61E-10	61	5	11	0.081967213	0.180327869	geoFor:Node10:chaPel:notPer:Node59	geoFor:Node10:melUnd:Node20:Node24:egrGar:Node4:chaPel:colLiv:notPer:Node59
931	931_1	100859302	101232902	5.65694	2.42256	0.0584	-1.16E-04	1	0.802216	0.669577743	-1.16E-04	1	-0.335216	1	3.96E-07	0	28.38854	0.004	1	9.356136486	0.010262006	1	1	0.817046507	1	1.93E-06	39	1	6	0.025641026	0.153846154	serCan	serCan:corBra:balReg:chaVoc:Node35:Node38
933	933_1	425984	101233221	4.59569	6.49917	0.03412	-2.00E-06	1	21.72046	1.92E-05	-2.00E-06	1	12.262476	4.62E-04	3.53E-11	0	48.53627	0.003	1	42.40530132	6.30E-04	1	1	3.72E-05	0.001618206	2.31E-10	75	0	9	0	0.12	Node16:Node9:Node31:chaPel:melGal:casCas:Node66:Node56:eudEle
937	937_1	NA	100223026	5.08221	3.94318	0.078	-1.20E-05	1	39.2992	2.93E-09	-1.20E-05	1	0.66554	0.414610901	0.01259488	0	27.89487	0.024	1.019	8.623694297	0.00685885	1	1	8.36E-09	0.615967395	0.029721866	49	1	9	0.020408163	0.183673469	Node42	serCan:geoFor:melUnd:aptOwe:Node42:Node37:notPer:Node48:Node36
942	942_1	423333	NA	2.52227	3.90034	0.33234	0	1	39.550588	2.58E-09	0	1	18.767396	1.48E-05	0.117612193	0.084	1	0.049	1.819	6.045407353	0.017292375	1	1	7.41E-09	6.57E-05	0.215104732	41	0	5	0	0.12195122	balReg:rheAme:Node32:Node36:Node21
951	951_1	420561	100218198	4.61129	3.03609	0.20692	16.04682	3.28E-04	56.286	5.99E-13	16.04682	6.18E-05	36.09266	1.88E-09	6.15E-07	0.041	2.6492	0.06	2.083	10000	0.001280188	0.002149578	4.08E-04	2.43E-12	1.29E-08	2.94E-06	69	1	4	0.014492754	0.057971014	casCas	serCan:Node14:picPub:casCas
957	957_1	423042	100231562	2.29312	2.63412	0.21275	6.40E-05	0.999968001	0.675336	0.713432108	6.60E-05	0.993518026	0.033832	0.854064627	1	0.061	1	0.082	1	1	0.006939709	1	1	0.868243779	1	1	47	0	0	0	0
958	958_1	418558	100228946	2.25956	3.63747	0.02719	0	1	-0.001932	1	0	1	-0.348004	1	1	0	6.49995	0	1	1.017419854	9.07E-15	1	1	1	1	1	73	0	0	0	0
961	961_1	100859028	105759226	5.11154	3.25806	0.27223	148.15815	0	383.945828	0	148.15815	0	250.810456	0	0	0.018	3.00989	0.03	2.283	8.757219298	0.011511648	0	0	0	0	0	69	8	15	0.115942029	0.217391304	ficAlb:corBra:galGal:rheAme:rhePen:notPer:Node63:Node52	ficAlb:taeGut:serCan:geoFor:Node10:corBra:Node9:Node31:galGal:Node48:rheAme:rhePen:notPer:Node63:Node52
966	966_1	418521	100219740	4.16897	3.17879	0.17151	24.358474	5.14E-06	145.478068	0	24.358478	8.00E-07	51.736768	6.35E-13	0.012692993	0.004	2.89881	0.035	1.528	2.173934912	0.057530455	4.53E-05	7.08E-06	0	5.86E-12	0.029920919	73	0	8	0	0.109589041	ficAlb:Node16:Node30:chaVoc:Node44:Node48:Node56:Node64
969	969_1	428221	100231380	4.16139	5.42712	0.02247	-2.00E-06	1	3.615896	0.1639903	-2.00E-06	1	0.0273	0.868765223	1.23E-05	0	17.90523	0.003	1	50.19735173	0.001070868	1	1	0.21207493	1	5.02E-05	51	1	2	0.019607843	0.039215686	pygAde	geoFor:pygAde
970	970_1	100859663	100224758	2.56081	3.13096	0.00752	-2.80E-05	1	1.170372	0.55700225	-2.60E-05	1	5.72418	0.016732849	0.025262285	0	45.55181	0	1	143.8655346	3.06E-05	1	1	0.685644372	0.043633192	0.055784874	73	0	2	0	0.02739726	corBra:Node9
988	988_1	395792	100225628	3.94757	2.8841	0.0988	0	1	8.057544	0.01779617	-2.00E-06	1	2.063892	0.150824516	0.667363094	0	6.90731	0.006	1.524	2.976579117	0.007764898	1	1	0.025249242	0.283876091	0.925580457	75	0	1	0	0.013333333	eudEle
1002	1002_1	100857332	NA	7.0148	2.94142	0.1385	-2.00E-06	1	24.232832	5.47E-06	-2.00E-06	1	7.037272	0.007983054	0	0	6.72577	0.013	1.594	3.188168619	0.295563899	1	1	1.12E-05	0.022669305	0	53	3	8	0.056603774	0.150943396	serCan:aptFor:Node47	pseHum:serCan:Node9:Node20:aptFor:Node47:Node37:notPer
1015	1015_1	422044	100229389	5.28116	4.06367	0.39958	172.109968	0	581.299176	0	172.109968	0	384.248544	0	0	0.031	2.61403	0.065	1.972	3.165318172	0.539606421	0	0	0	0	0	69	3	18	0.043478261	0.260869565	taeGut:balReg:calAnn	ficAlb:taeGut:Node12:melUnd:Node6:balReg:chaVoc:calAnn:chaPel:cucCan:Node3:Node2:Node52:casCas:droNov:Node60:eudEle:Node48
1026	1026_1	417624	100222339	3.10168	2.70701	0.01375	0	1	8.515864	0.014151538	0	1	1.871492	0.171304297	4.23E-07	0	1	0.004	1	269.6039891	4.23E-04	1	1	0.020286827	0.314106166	2.05E-06	65	1	3	0.015384615	0.046153846	eudEle	taeGut:aquChr:eudEle
1027	1027_1	424719	101233407	6.56129	3.80278	0.67676	61.995268	3.45E-14	190.444892	0	61.995268	3.44E-15	122.777892	0	0	0.065	2.52337	0.13	1.994	17.30639862	0.195254238	7.90E-13	7.92E-14	0	0	0	55	3	8	0.054545455	0.145454545	taeGut:corBra:Node30	taeGut:corBra:falPer:cucCan:melGal:Node30:anaPla:Node49
1029	1029_1	419640	100223821	4.30186	2.54925	0.03384	-1.40E-05	1	-0.117836	1	-1.40E-05	1	8.491384	0.003568323	0	0	27.9667	0	2.609	5.433913019	0.391502391	1	1	1	0.010866595	0	67	26	27	0.388059701	0.402985075	taeGut:serCan:Node12:corBra:melUnd:picPub:pygAde:fulGla:egrGar:chaVoc:calAnn:chaPel:Node36:cucCan:Node35:colLiv:anaPla:aptHaa:aptOwe:aptRow:Node55:tinGut:eudEle:notPer:Node65:strCam	taeGut:serCan:Node12:corBra:melUnd:picPub:pygAde:fulGla:egrGar:chaVoc:calAnn:chaPel:Node36:cucCan:Node35:colLiv:galGal:anaPla:aptHaa:aptOwe:aptRow:Node55:tinGut:eudEle:notPer:Node65:strCam
1034	1034_1	419345	100229226	3.04492	3.14113	0.01281	-1.44E-04	1	39.189304	3.09E-09	-1.44E-04	1	7.614788	0.005789156	8.07E-07	0	1	0.005	1	145.6912184	1.51E-04	1	1	8.82E-09	0.016905506	3.80E-06	73	2	7	0.02739726	0.095890411	egrGar:chaVoc	ficAlb:Node16:Node12:Node9:egrGar:chaVoc:mesUni
1038	1038_1	421052	100231682	2.18963	3.1809	0.09261	6.00E-06	0.999997	149.095848	0	4.00E-06	0.998404232	26.059168	3.31E-07	0	0.03	1	0.023	1.536	9.289911203	0.450487353	1	1	0	1.78E-06	0	71	5	9	0.070422535	0.126760563	Node16:corBra:Node9:Node22:mesUni	geoFor:Node16:Node14:corBra:Node9:Node22:mesUni:anaPla:Node59
1039	1039_1	422277	100230355	4.67792	2.0168	0.01126	-2.00E-06	1	-0.00392	1	-2.00E-06	1	0.76852	0.380675292	0.005796046	0	3.437	0	3.026	49.3340461	0.001223748	1	1	1	0.579837866	0.014815525	69	0	2	0	0.028985507	corBra:casCas
1041	1041_1	428928	105760580	5.56025	2.72777	0.20543	14.267732	7.98E-04	186.643084	0	14.267732	1.59E-04	31.540096	1.95E-08	0	0.006	2.56179	0.081	1.288	5.326521396	0.159450471	0.004896107	9.79E-04	0	1.21E-07	0	75	22	29	0.293333333	0.386666667	serCan:geoFor:Node14:Node12:melUnd:Node8:falPer:Node7:picPub:egrGar:balReg:calAnn:cucCan:Node41:colLiv:Node50:Node49:rheAme:cryCin:tinGut:Node73:Node69	serCan:geoFor:Node14:Node12:melUnd:Node8:falPer:Node7:picPub:lepDis:egrGar:nipNip:balReg:calAnn:chaPel:cucCan:Node41:colLiv:mesUni:Node50:anaPla:Node49:rheAme:Node66:cryCin:tinGut:Node70:Node73:Node69
1045	1045_1	417798	100228057	2.00094	3.51983	0.04659	0	1	-0.001264	1	0	1	1.650916	0.198834304	6.77E-07	0	10.26911	0	1	3.619659291	0.031858516	1	1	1	0.352656426	3.22E-06	69	0	3	0	0.043478261	galGal:Node47:aptRow
1046	1046_1	420282	100189992	2.11423	3.17697	0.13582	0	1	3.04176	0.218519505	0	1	2.44E-04	0.987537152	1	0.053	1	0.133	1	1.018133921	2.24E-14	1	1	0.279762895	1	1	69	1	2	0.014492754	0.028985507	cryCin	cryCin:eudEle
1049	1049_1	423003	100220034	5.24809	4.17858	0.0479	0	1	-0.001048	1	0	1	0.3657	0.545357517	1	0	6.50609	0	1	1.009166506	1.29E-16	1	1	1	0.747362508	1	59	0	0	0	0
1051	1051_1	420441	105759699	2.70771	2.53273	0.06096	15.858132	3.60E-04	101.445116	0	15.85813	6.83E-05	16.077448	6.08E-05	0	0.003	3.35743	0.007	2.326	9.42392615	0.377388077	0.002344571	4.47E-04	0	2.46E-04	0	75	6	8	0.08	0.106666667	melUnd:Node7:Node23:halLeu:fulGla:Node55	geoFor:melUnd:Node7:Node23:halLeu:fulGla:colLiv:Node55
1055	1055_1	422751	101233918	0.63249	2.95899	0.00906	0.001236	0.999382191	-0.004916	1	0	1	-0.005128	1	1	0	20.64078	0	4.435	1	0.002317031	1	1	1	1	1	69	0	0	0	0
1059	1059_1	396242	NA	4.04534	4.81497	0.12123	24.609344	4.53E-06	69.025232	9.99E-16	24.609344	7.02E-07	47.097708	6.75E-12	4.01E-13	0.004	4.85898	0.005	4.055	2.400239323	0.175815519	4.03E-05	6.29E-06	5.14E-15	5.78E-11	2.88E-12	69	1	4	0.014492754	0.057971014	cryCin	cucCan:mesUni:cryCin:Node50
1061	1061_1	421885	100223103	2.50083	3.89698	0.08429	0	1	14.010728	9.07E-04	0	1	1.658708	0.197777857	1.25E-08	0.024	1	0.011	1.566	3.055205764	0.041688842	1	1	0.00146936	0.350926219	6.95E-08	67	1	2	0.014925373	0.029850746	balReg	balReg:Node55
1077	1077_1	418785	100224753	3.19062	3.56637	0.18812	4.00E-06	0.999998	92.110104	0	0	1	23.6276	1.17E-06	1	0.035	1	0.02	1.788	159.3415621	6.54E-04	1	1	0	6.01E-06	1	69	0	7	0	0.101449275	pseHum:melUnd:Node7:Node24:Node27:chaPel:Node50
1078	1078_1	100859006	105759002	4.80018	4.68147	0.37226	5.704552	0.057712817	16.529996	2.57E-04	5.704552	0.016920973	15.187092	9.74E-05	0.039419521	0.017	3.58439	0.022	2.969	1.611064367	0.292232264	0.239040991	0.070428492	4.40E-04	3.84E-04	0.082580621	53	0	1	0	0.018867925	Node14
1083	1083_1	419050	NA	4.03444	3.47086	0.2444	0.12933	0.937381434	11.04482	0.003996205	0.12933	0.719127732	8.031748	0.004596446	0	0.002	2.75732	0.016	1.851	2.393426768	0.25633752	1	1	0.00606054	0.013722883	0	39	0	3	0	0.076923077	fulGla:balReg:colLiv
1085	1085_1	425055	100217899	6.11319	3.8248	0.25802	7.194876	0.027393816	74.239192	1.11E-16	7.194876	0.007311204	33.10326	8.74E-09	0.023104207	0.019	2.03017	0.056	1.564	4.172949795	0.027455582	0.122315918	0.032800498	6.10E-16	5.59E-08	0.051424158	65	1	6	0.015384615	0.092307692	Node10	Node10:picPub:Node22:nipNip:Node2:Node46
1086	1086_1	417921	100232060	3.96714	3.58784	0.47309	161.032946	0	466.336716	0	161.032946	0	333.966696	0	0	0.043	2.90648	0.077	2.274	108.0097521	0.485885725	0	0	0	0	0	61	1	11	0.016393443	0.180327869	melGal	serCan:Node16:Node10:corBra:falPer:chaPel:Node2:melGal:Node36:aptHaa:aptOwe
1087	1087_1	NA	105759069	4.51985	1.80826	0.24981	0	1	0.039176	0.980602598	0	1	0.017816	0.893816477	0.12977949	0.106	1	0.031	1.046	2.21914479	0.169494812	1	1	1	1	0.23393957	65	0	2	0	0.030769231	melUnd:cucCan
1090	1090_1	421489	100219723	2.7572	3.15947	0.30406	13.278156	0.001308233	42.41684	6.16E-10	13.278156	2.69E-04	25.89328	3.61E-07	1	0.017	3.15098	0.043	2.229	1.001638748	2.93E-13	0.007636919	0.00157613	1.88E-09	1.94E-06	1	57	0	0	0	0
1091	1091_1	427173	100225629	2.94154	3.91259	0.05818	-2.00E-06	1	4.85638	0.088196324	0.001092	0.973638365	1.283556	0.257238903	0	0	40.99108	0.015	1	2.892071314	0.307107749	1	1	0.116986183	0.431701433	0	73	0	2	0	0.02739726	eudEle:Node71
1092	1092_1	422394	100218859	2.29897	3.93302	0.1353	1.72488	0.422130825	35.868888	1.63E-08	1.72488	0.189066092	7.67856	0.005588074	0	0.003	2.62696	0.038	1.465	3.192166719	0.284729996	1	0.639955616	4.32E-08	0.016362379	0	75	1	2	0.013333333	0.026666667	strCam	pseHum:strCam
1095	1095_1	395885	100226158	3.79	5.5465	0.05422	-4.20E-05	1	2.332708	0.311500605	-4.20E-05	1	2.292844	0.129971575	1.71E-06	0	22.93414	0.008	1	14.00767968	0.004825475	1	1	0.393586447	0.252236176	7.76E-06	75	2	5	0.026666667	0.066666667	geoFor:colLiv	ficAlb:geoFor:pygAde:cucCan:colLiv
1097	1097_1	101747278	NA	8.57191	2.70345	0.13145	0	1	23.575308	7.60E-06	0	1	5.353564	0.020679958	0	0.034	1	0.009	1.738	10.27831914	0.037033722	1	1	1.54E-05	0.052382381	0	47	4	9	0.085106383	0.191489362	aptFor:melGal:cryCin:eudEle	pseHum:corBra:aptFor:chaPel:Node2:melGal:cryCin:eudEle:notPer
1098	1098_1	395713	100226532	1.03814	2.44729	0.03321	0	1	1.528208	0.465751057	0	1	0.002716	0.958436856	2.28E-05	0.009	1	0.015	1	10000	2.41E-04	1	1	0.578065954	1	9.01E-05	65	1	3	0.015384615	0.046153846	aptFor	aptFor:aptHaa:casCas
1106	1106_1	423973	100218210	1.72053	2.36819	0.0177	0.002088	0.998956545	21.181864	2.51E-05	1.56E-04	0.990034684	0.095892	0.756816227	0	0.011	1	0.027	1	569.5751488	0.001984358	1	1	4.80E-05	0.945529695	0	63	1	4	0.015873016	0.063492063	cryCin	melUnd:droNov:cryCin:Node61
1116	1116_1	770067	NA	3.99423	5.10769	0.10203	0	1	-8.56E-04	1	0	1	0.137068	0.711213392	0.725920901	0	7.98515	0	1	14.0276162	4.67E-04	1	1	1	0.902867192	0.987267186	59	0	0	0	0
1119	1119_1	101749064	NA	7.13931	3.10209	0.05589	0	1	-0.00972	1	0	1	1.16868	0.279672631	0.175381063	0.031	1	0	2.495	124.7011932	0.003224913	1	1	1	0.459829522	0.302361959	55	0	3	0	0.054545455	nipNip:Node50:notPer
1122	1122_1	425044	100223681	6.58542	3.63786	0.13878	0	1	0.185016	0.911641918	0	1	0.516416	0.472374531	1	0.016	1	0.025	1	1	0.162156193	1	1	1	0.674616148	1	73	1	2	0.01369863	0.02739726	galGal	galGal:notPer
1133	1133_1	770750	100190052	13.9943	2.20365	0.14677	-96.518772	1	31.646552	1.34E-07	-96.518772	1	-0.286596	1	0.142373644	0.068	1	0.099	1	7.613945567	0.025526243	1	1	3.25E-07	1	0.252669635	49	3	4	0.06122449	0.081632653	ficAlb:fulGla:egrGar	ficAlb:fulGla:egrGar:mesUni
1135	1135_1	415852	NA	4.71082	3.93716	0.08823	0.07722	0.962125865	13.1321	0.001407345	0.07722	0.78110074	4.232528	0.039656333	0.025054199	0.002	3.15605	0.009	2.35	5.742054674	0.013443156	1	1	0.002238029	0.092357512	0.055409795	55	0	5	0	0.090909091	picPub:chaPel:Node37:Node43:Node42
1147	1147_1	421681	100227995	2.48081	3.7234	0.07892	-4.00E-06	1	42.984708	4.63E-10	0	1	9.31994	0.002266734	0	0.001	1	0.004	1.731	5.063808242	0.300045498	1	1	1.44E-09	0.007193335	0	73	0	0	0	0
1150	1150_1	100857319	100226655	4.7005	2.71605	0.10724	0	1	1.37622	0.502524944	0	1	0.440888	0.506694167	0.061350155	0.088	1	0.026	1	3.618984063	0.037282088	1	1	0.62157788	0.709600922	0.1215541	37	0	1	0	0.027027027	Node20
1155	1155_1	769679	100222001	3.10925	3.6907	0.0997	0	1	20.994932	2.76E-05	0	1	-0.245808	1	0	0.018	1	0.032	1	3.857252652	0.357973807	1	1	5.25E-05	1	0	73	1	6	0.01369863	0.082191781	mesUni	Node16:Node29:mesUni:Node44:eudEle:notPer
1160	1160_1	415460	105760828	2.56149	2.74435	0.20151	1.732496	0.420526408	8.848272	0.011984561	1.732496	0.188092449	5.636864	0.017586637	0.040330011	0.017	2.73806	0.029	2.287	214.5094234	0.001091786	1	0.636907829	0.017317452	0.045640006	0.084224249	63	0	2	0	0.031746032	Node10:strCam
1161	1161_1	100858546	NA	6.57451	3.44679	0.36041	0	1	8.561328	0.013833474	0	1	0.849636	0.356655332	0	0.075	1	0.073	1.19	3.013783768	0.492843525	1	1	0.019850509	0.550698183	0	37	2	5	0.054054054	0.135135135	cryCin:eudEle	aquChr:galGal:droNov:cryCin:eudEle
1173	1173_1	419877	100231301	4.17855	3.68312	0.09144	0.008004	0.996005997	48.420476	3.06E-11	0.008004	0.928712307	-0.117736	1	0	0	2.32816	0.056	1	7.229478922	0.076299751	1	1	1.06E-10	1	0	75	0	1	0	0.013333333	colLiv
1177	1177_1	100858820	100222673	6.18472	3.06509	0.04046	2.00E-06	0.999999	18.464308	9.78E-05	0	1	3.543984	0.059761756	0	0.014	1	0.002	1.95	12.84651647	0.020003246	1	1	1.75E-04	0.131251889	0	55	1	3	0.018181818	0.054545455	geoFor	geoFor:corBra:calAnn
1180	1180_1	101747528	NA	6.6793	3.26654	0.08387	0	1	8.352284	0.015357643	0	1	0.8716	0.350512742	0	0	13.35389	0.009	1.498	5.684813828	0.189578299	1	1	0.021943457	0.544314594	0	39	1	4	0.025641026	0.102564103	corBra	corBra:calAnn:Node18:Node26
1191	1191_1	419474	100190379	2.15879	5.21373	0.05831	0	1	-4.99812	1	1.830084	0.176117624	-6.004376	1	1	0.011	1	0.011	1	1.118731264	1.75E-15	1	0.599627089	1	1	1	63	0	0	0	0
1197	1197_1	424984	100225041	3.37984	3.40215	0.09629	16.005672	3.35E-04	105.832632	0	16.005672	6.32E-05	24.284992	8.31E-07	0	0.002	3.35416	0.011	1.779	1039.078484	0.003836257	0.002187662	4.16E-04	0	4.31E-06	0	75	1	5	0.013333333	0.066666667	aptFor	geoFor:falPer:aptFor:colLiv:tinGut
1202	1202_1	503512	100222465	2.09002	4.47181	0.03276	-2.40E-05	1	-0.009764	1	-2.40E-05	1	1.770776	0.183286072	0.0225867	0	11.60919	0	2.827	613.5739681	3.31E-04	1	1	1	0.330486508	0.050427199	59	0	2	0	0.033898305	picPub:lepDis
1203	1203_1	425499	NA	4.60608	4.76183	0.05967	-0.002584	1	-0.036092	1	-0.002584	1	2.020644	0.155173318	0.370194245	0	21.11506	0	4.63	3.683080565	0.008520486	1	1	1	0.290610708	0.574038722	47	0	8	0	0.170212766	pseHum:aptFor:egrGar:mesUni:droNov:Node35:cryCin:Node41
1205	1205_1	417598	100230035	2.37876	3.30393	0.05995	-8.40E-05	1	54.104468	1.78E-12	-8.20E-05	1	NA	NA	0	0	50.11469	0.03	1	1655.512268	0.168931376	1	1	6.98E-12	NA	0	73	1	5	0.01369863	0.068493151	pygAde	pseHum:ficAlb:pygAde:egrGar:tinGut
1211	1211_1	395315	100217856	3.65497	3.2473	0.12487	0.972182	0.615025837	46.692472	7.26E-11	0.972188	0.324135104	8.282152	0.004003665	0.207091537	0.001	2.63205	0.022	1.472	2.566647001	0.026778808	1	1	2.44E-10	0.012103098	0.34934394	75	0	2	0	0.026666667	Node31:egrGar
1212	1212_1	395593	100232274	11.62622	2.77772	0.22768	0	1	84.057712	0	0	1	8.218348	0.004146893	0	0.076	1	0.05	1.22	64.90569	0.327194404	1	1	0	0.012494199	0	67	4	11	0.059701493	0.164179104	pseHum:Node11:mesUni:galGal	pseHum:Node11:melUnd:Node20:calAnn:Node36:mesUni:galGal:Node42:anaPla:Node50
1213	1213_1	395357	100222985	5.42608	3.37462	0.55005	335.887318	0	1027.609052	0	335.88732	0	600.260044	0	0	0.062	2.65593	0.121	2.035	195.701678	0.353372	0	0	0	0	0	71	1	12	0.014084507	0.169014085	cryCin	Node10:Node9:falPer:Node7:Node26:Node29:Node46:anaPla:Node45:rheAme:cryCin:eudEle
1214	1214_1	417799	100231825	2.54743	3.28747	0.05214	0	1	20.455108	3.62E-05	0	1	-0.068348	1	0.053704877	0.01	1	0.011	1.211	18.35379375	7.74E-04	1	1	6.79E-05	1	0.108533026	73	0	1	0	0.01369863	eudEle
1215	1215_1	NA	NA	3.00446	3.16616	0.01131	-6.00E-06	1	10.105764	0.006390888	-6.00E-06	1	-0.21308	1	0	0	38.52932	0.003	1	11.71680107	0.048708954	1	1	0.009503249	1	0	43	0	2	0	0.046511628	geoFor:nipNip
1218	1218_1	416440	105759982	2.99254	3.04869	0.00715	-0.502768	1	69.606584	7.77E-16	-0.77804	1	-0.292336	1	0	0	3.9556	0.003	1	4.732413465	0.143993928	1	1	4.05E-15	1	0	71	1	5	0.014084507	0.070422535	Node35	falPer:aptFor:egrGar:Node35:Node68
1227	1227_1	769146	100190180	3.98587	0.66023	0.05205	9.60E-05	0.999952001	-0.001636	1	0	1	-0.049556	1	0.021605636	0	8.41149	0	2.498	3.977696609	0.050204259	1	1	1	1	0.048460824	49	1	1	0.020408163	0.020408163	egrGar	egrGar
1228	1228_1	395159	100228369	2.11995	3.80479	0.05847	0	1	4.761528	0.092479896	0	1	0.222388	0.637226375	0.012006551	0	13.67803	0.034	1.21	55.20765772	9.59E-04	1	1	0.12236343	0.834087587	0.028464822	43	0	0	0	0
1230	1230_1	415995	100190312	2.9798	2.308	0.16894	0	1	3.794676	0.149967301	0	1	0.5661	0.451812848	1	0	24.60243	0.104	1.168	1	0.219877934	1	1	0.194460882	0.654276032	1	59	0	1	0	0.016949153	Node31
1233	1233_1	424787	100227251	2.2604	4.76313	0.03889	0	1	-0.0022	1	0	1	0.2599	0.610188864	0.72614546	0.017	1	0	1	10.70515589	0.00160078	1	1	1	0.806147562	0.987267186	71	0	1	0	0.014084507	serCan
1234	1234_1	497223	100226572	3.88078	3.53195	0.24515	0	1	25.093876	3.56E-06	0	1	5.933904	0.014852303	0	0.059	1	0.057	1.377	4.734080832	0.057739038	1	1	7.44E-06	0.03935656	0	53	3	5	0.056603774	0.094339623	taeGut:chaVoc:galGal	taeGut:chaVoc:Node32:galGal:Node40
1243	1243_1	419818	105758871	6.42807	3.03859	0.09257	-4.00E-06	1	2.487316	0.288327584	-4.00E-06	1	-0.058072	1	0.816227784	0.039	1	0.023	1	3.555108297	0.012534308	1	1	0.365102941	1	1	37	0	2	0	0.054054054	Node2:anaPla
1250	1250_1	418647	NA	1.40756	5.13478	0.14836	0.11334	0.944905837	9.814	0.007394639	0.11334	0.73637317	1.878956	0.170452853	0.539108821	0.069	1.36748	0.068	1.393	3.548174777	0.043286179	1	1	0.010930385	0.312941912	0.780827833	45	0	1	0	0.022222222	melGal
1252	1252_1	427338	100217870	3.5781	3.92287	0.17332	21.24855	2.43E-05	202.683936	0	21.24855	4.03E-06	81.914732	0	0	0.004	2.79986	0.024	1.686	4.787382716	0.087661935	1.94E-04	3.23E-05	0	0	0	75	1	5	0.013333333	0.066666667	anaPla	halLeu:nipNip:anaPla:Node49:Node70
1257	1257_1	100858422	100219587	4.35073	4.05924	0.32016	32.609772	8.30E-08	157.121464	0	32.609772	1.13E-08	52.40846	4.51E-13	0	0.019	2.62568	0.068	1.67	3.668977378	0.22990865	9.47E-07	1.29E-07	0	4.22E-12	0	67	2	7	0.029850746	0.104477612	chaPel:cryCin	ficAlb:taeGut:chaPel:Node41:mesUni:galGal:cryCin
1260	1260_1	NA	105759202	2.24015	5.37801	0.13454	0	1	6.5862	0.037138541	0	1	1.55264	0.212746128	0.001623753	0	21.60056	0.057	1.156	365.060178	0.00163628	1	1	0.051115475	0.37148121	0.004646315	61	0	0	0	0
1264	1264_1	416540	NA	5.56693	3.02156	0.05641	0	1	-0.00296	1	0	1	-1.417036	1	0.178956669	0.053	1	0	2.606	2.865518051	0.02136051	1	1	1	1	0.308037845	63	1	3	0.015873016	0.047619048	aptOwe	chaVoc:aptOwe:cryCin
1265	1265_1	374031	100224680	4.14504	3.50182	0.0505	5.52E-04	0.999724038	156.591776	0	-1.02E-04	1	5.357852	0.020629168	0	0	113.43898	0.018	1	2.630335355	0.165112825	1	1	0	0.052268995	0	75	0	4	0	0.053333333	serCan:chaVoc:Node2:tinGut
1268	1268_1	396192	100223395	4.59566	4.28493	0.38509	73.145848	1.11E-16	259.174528	0	73.145848	0	130.21284	0	0	0.013	2.88846	0.054	1.799	104.0096973	0.178331299	3.16E-15	0	0	0	0	71	3	16	0.042253521	0.225352113	serCan:Node10:melGal	serCan:Node16:Node10:falPer:Node23:aquChr:Node5:chaVoc:chaPel:melGal:anaPla:droNov:Node53:rheAme:strCam:Node50
1276	1276_1	769912	100229631	5.72468	6.28273	0.05654	0	1	12.263312	0.00217298	0	1	4.577236	0.032399436	0	0	22.2129	0.012	1	30.9772063	0.004212637	1	1	0.003377384	0.077495948	0	63	1	5	0.015873016	0.079365079	colLiv	taeGut:geoFor:calAnn:colLiv:galGal
1279	1279_1	NA	100225847	1.07162	3.54989	0.10171	0	1	-1.28E-04	1	0	1	-0.245684	1	1	0	25.88524	0	1	1.108981281	2.00E-16	1	1	1	1	1	39	0	0	0	0
1280	1280_1	427355	100229309	4.27611	4.203	0.28479	99.494064	0	333.178	0	99.49406	0	174.4391	0	0	0.017	2.9897	0.032	2.258	4.88662776	0.136790281	0	0	0	0	0	69	13	17	0.188405797	0.246376812	serCan:Node12:corBra:melUnd:falPer:Node31:nipNip:chaPel:galGal:Node45:aptOwe:droNov:tinGut	serCan:Node14:Node12:corBra:melUnd:falPer:Node7:Node31:nipNip:chaPel:colLiv:galGal:anaPla:Node45:aptOwe:droNov:tinGut
1289	1289_1	419713	100220569	6.52266	3.21022	0.03575	0	1	33.643544	4.95E-08	0	1	0	1	0.823485203	0	24.07443	0.024	1	2.360306152	0.004576688	1	1	1.25E-07	1	1	67	0	2	0	0.029850746	serCan:picPub
1290	1290_1	395866	NA	5.01158	3.56096	0.0577	-3.60E-05	1	9.337588	0.009383579	-3.60E-05	1	2.13214	0.144239259	0	0	24.63657	0.016	1	107.9768094	0.01913014	1	1	0.013732568	0.27411531	0	41	0	3	0	0.073170732	corBra:picPub:anaPla
1291	1291_1	395812	NA	2.70732	4.16761	0.03532	-5.60E-05	1	-0.004712	1	-5.60E-05	1	2.441736	0.11814541	0.006413862	0	130.51536	0	2.781	20.19676849	0.006183102	1	1	1	0.23272204	0.016182649	45	1	2	0.022222222	0.044444444	cryCin	nipNip:cryCin
1293	1293_1	419305	100223868	4.85457	5.33225	0.05274	0	1	9.438516	0.008921796	0	1	5.415228	0.019961846	0	0	25.74328	0.008	1	2.509738634	0.231292694	1	1	0.013085401	0.050815701	0	71	1	8	0.014084507	0.112676056	nipNip	taeGut:melUnd:egrGar:nipNip:calAnn:cucCan:colLiv:Node52
1294	1294_1	395576	100225039	2.52135	2.38347	0.02306	0	1	-0.009808	1	0	1	-0.35534	1	1	0	25.9218	0	1	1.028366495	9.31E-17	1	1	1	1	1	69	0	1	0	0.014492754	falPer
1295	1295_1	426941	100231505	9.26294	3.3994	0.09835	0.948526	0.622343555	-0.00276	1	0.948526	0.330094775	-0.64892	1	0.357501591	0.096	1	0	2.994	1.809416583	0.137259155	1	1	1	1	0.557338443	57	1	1	0.01754386	0.01754386	melUnd	melUnd
1296	1296_1	419382	100220605	3.91452	3.03935	0.03992	0	1	23.692828	7.16E-06	0	1	0.736644	0.39073805	0.201159994	0.001	1	0.011	1	1.176307432	0.175722942	1	1	1.46E-05	0.591116537	0.340394495	67	0	1	0	0.014925373	picPub
1300	1300_1	100858822	100219766	6.55516	2.72388	0.24128	2.00E-06	0.999999	76.120232	0	0	1	12.153956	4.90E-04	0	0.066	1	0.076	1.305	22.43089556	0.209653301	1	1	0	0.001709606	0	73	2	5	0.02739726	0.068493151	ficAlb:aptHaa	ficAlb:taeGut:Node14:Node26:aptHaa
1303	1303_1	NA	105758636	5.41191	3.35828	0.39753	0	1	21.790296	1.85E-05	0	1	18.190044	2.00E-05	1	0.136	1	0.029	2.109	1.001638749	5.68E-14	1	1	3.60E-05	8.74E-05	1	45	0	0	0	0
1307	1307_1	416956	105759687	3.42328	2.79405	0.05171	0	1	52.759292	3.50E-12	0	1	4.00E-06	0.998404232	0	0	2.2737	0.026	1	3.297564947	0.082982915	1	1	1.33E-11	1	0	75	0	2	0	0.026666667	Node9:notPer
1309	1309_1	423101	100220116	4.47407	2.91798	0.31966	153.634304	0	429.44804	0	153.634304	0	280.582576	0	0	0.044	2.53984	0.08	1.945	149.8922124	0.027731657	0	0	0	0	0	65	5	17	0.076923077	0.261538462	corBra:anaPla:Node43:rheAme:tinGut	ficAlb:Node14:corBra:Node9:pygAde:nipNip:Node34:calAnn:Node38:anaPla:Node43:aptOwe:rheAme:tinGut:Node49:strCam:Node48
1316	1316_1	421002	100227311	2.24203	3.55985	0.08597	0	1	83.675852	0	2.00E-06	0.998871621	6.42344	0.01126238	0	0.016	1	0.035	1.258	15.88566729	0.143463907	1	1	0	0.030823168	0	67	2	6	0.029850746	0.089552239	anaPla:rheAme	pseHum:taeGut:pygAde:anaPla:rheAme:cryCin
1319	1319_1	417772	101234223	3.94238	2.86932	0.16172	0	1	18.106496	1.17E-04	0	1	10.935744	9.43E-04	0.943924859	0.06	1	0.009	3.912	4.471033964	0.011386298	1	1	2.08E-04	0.003158666	1	71	0	2	0	0.028169014	Node50:Node57
1320	1320_1	770790	100190468	2.20502	2.53395	0.0454	0	1	-0.001464	1	0	1	-0.185152	1	0.657679949	0.018	1	0	1	1.497926961	0.093237898	1	1	1	1	0.916242364	57	0	1	0	0.01754386	picPub
1324	1324_1	424039	100231943	5.24433	3.55112	0.45766	393.076972	0	1335.821788	0	393.076972	0	828.416108	0	0	0.054	2.52803	0.108	1.949	108.6672447	0.462482422	0	0	0	0	0	71	1	13	0.014084507	0.183098592	nipNip	pseHum:ficAlb:Node16:melUnd:falPer:picPub:lepDis:aquChr:Node22:nipNip:calAnn:colLiv:anaPla
1328	1328_1	NA	NA	1.6333	5.61659	0.06904	0.720256	0.697587029	7.166076	0.02779114	0.525684	0.468427069	1.048788	0.305786387	0.061963027	0.044	1.35245	0.044	1.355	27.87206788	0.003048118	1	1	0.038697483	0.49111245	0.122628693	43	0	1	0	0.023255814	corBra
1329	1329_1	420560	105760629	2.54627	3.44563	0.06722	0	1	-0.036256	1	0	1	0.791524	0.373639699	0	0.02	1	0	2.943	7.66521027	0.010874554	1	1	1	0.570825631	0	69	0	3	0	0.043478261	Node14:chaPel:Node40
1330	1330_1	424416	100219943	3.66625	2.94579	0.14762	1.985496	0.370557	34.189836	3.77E-08	1.985496	0.15881261	7.142236	0.007528922	2.20E-07	0.013	2.02987	0.07	1.367	52.05520555	0.003632217	1	0.545835991	9.63E-08	0.021508019	1.10E-06	71	2	9	0.028169014	0.126760563	anaPla:casCas	taeGut:falPer:egrGar:chaVoc:Node37:melGal:anaPla:Node45:casCas
1331	1331_1	770088	100232820	3.36722	4.22933	0.2212	0	1	33.452064	5.44E-08	0	1	18.613884	1.60E-05	5.62E-05	0.056	1	0.012	2.531	11.12365216	0.01071261	1	1	1.37E-07	7.09E-05	2.10E-04	63	0	4	0	0.063492063	corBra:melGal:Node53:tinGut
1336	1336_1	424300	101234197	4.95771	3.67909	0.31545	24.82006	4.08E-06	108.618316	0	24.82006	6.29E-07	62.793708	2.33E-15	0	0.008	2.99076	0.035	1.852	104.9928814	0.149439303	3.66E-05	5.68E-06	0	2.61E-14	0	59	21	23	0.355932203	0.389830508	pseHum:taeGut:serCan:corBra:Node8:falPer:aptFor:fulGla:egrGar:Node23:Node28:chaPel:cucCan:Node31:anaPla:Node35:aptHaa:Node43:rhePen:Node53:strCam	pseHum:ficAlb:taeGut:serCan:corBra:Node8:falPer:aptFor:fulGla:egrGar:Node23:Node28:chaPel:cucCan:Node31:anaPla:Node35:aptHaa:casCas:Node43:rhePen:Node53:strCam
1344	1344_1	420701	100231201	3.93247	4.21759	0.14003	0	1	6.4328	0.040099156	0	1	1.783128	0.181765695	1.00E-03	0.038	1	0.05	1.3	12.99636748	0.006790967	1	1	0.055042154	0.32872396	0.002998924	59	1	3	0.016949153	0.050847458	eudEle	colLiv:cryCin:eudEle
1348	1348_1	768473	100217959	0.69017	1.98014	0.18499	6.522164	0.038346884	15.401568	4.52E-04	6.522158	0.010653865	12.294148	4.54E-04	0	0.011	6.52098	0.011	6.361	32.96491711	0.511402669	0.165201188	0.046062611	7.56E-04	0.001595354	0	57	1	4	0.01754386	0.070175439	droNov	corBra:chaVoc:aptRow:droNov
1349	1349_1	426883	100227524	3.80175	3.0295	0.03554	0	1	68.653156	1.22E-15	0	1	0	1	2.71E-10	0	11.0421	0.024	1	10.04063331	0.007335512	1	1	6.23E-15	1	1.69E-09	67	8	11	0.119402985	0.164179104	geoFor:corBra:Node23:nipNip:chaVoc:mesUni:melGal:eudEle	geoFor:corBra:Node23:pygAde:nipNip:chaVoc:chaPel:Node3:mesUni:melGal:eudEle
1355	1355_1	395454	100232234	4.48266	4.18679	0.06225	-2.00E-06	1	18.008052	1.23E-04	-2.00E-06	1	2.449484	0.117563509	0	0	26.00617	0.015	1	2.916821768	0.098441757	1	1	2.18E-04	0.232050139	0	71	3	7	0.042253521	0.098591549	ficAlb:taeGut:tinGut	ficAlb:taeGut:melUnd:anaPla:Node45:cryCin:tinGut
1356	1356_1	101748111	100229471	2.95281	3.16002	0.13912	0	1	0.378512	0.82757462	0	1	0.100856	0.750804809	0.001467016	0.101	1	0.039	1	5.6598402	0.03534798	1	1	0.999459041	0.939914854	0.004246729	55	0	0	0	0
1359	1359_1	420679	100222580	4.47287	4.957	0.03894	-1.027142	1	-0.77946	1	-0.621092	1	-0.423868	1	1	0	2.02852	0	2.484	1.014630784	6.35E-15	1	1	1	1	1	71	1	1	0.014084507	0.014084507	melUnd	melUnd
1362	1362_1	430150	100232652	2.84703	5.27286	0.01516	-4.40E-05	1	51.997356	5.12E-12	-4.40E-05	1	22.5362	2.06E-06	0	0	62.31923	0.001	3.871	383.4267162	0.002400405	1	1	1.90E-11	1.03E-05	0	61	1	5	0.016393443	0.081967213	pygAde	Node6:pygAde:chaVoc:Node53:tinGut
1364	1364_1	429198	100222662	3.24426	3.21758	0.03123	-4.00E-06	1	-0.010836	1	-4.00E-06	1	-13.912024	1	3.85E-10	0	24.18074	0	4.187	849.1398665	0.002619619	1	1	1	1	2.39E-09	55	5	8	0.090909091	0.145454545	aptOwe:Node39:droNov:rheAme:eudEle	lepDis:aptOwe:Node40:Node39:droNov:Node38:rheAme:eudEle
1368	1368_1	430409	NA	6.90837	4.40494	0.02915	0	1	29.331972	4.27E-07	0	1	0.624508	0.429377001	0.805997719	0.004	1	0.015	1	1.573693518	0.019601201	1	1	9.79E-07	0.631719548	1	41	0	1	0	0.024390244	Node23
1373	1373_1	101749230	105759294	1.19562	4.15789	0.04135	2.44E-04	0.999878007	-9.84E-04	1	0	1	-0.041428	1	1	0	43.65515	0	1	1.074880215	7.19E-16	1	1	1	1	1	47	0	0	0	0
1374	1374_1	417260	100230070	2.55923	2.338	0.06766	0	1	39.315624	2.90E-09	0	1	0.342912	0.558153164	0.58129488	0.014	1	0.031	1.07	6.184628068	7.37E-04	1	1	8.30E-09	0.75851808	0.828814605	71	0	1	0	0.014084507	chaPel
1375	1375_1	426855	100232465	9.19898	2.40027	0.0528	2.00E-06	0.999999	36.331668	1.29E-08	2.00E-06	0.998871621	10.7255	0.001056691	0	0.015	1	0.011	1	2.464972086	0.258742728	1	1	3.46E-08	0.003512718	0	73	0	3	0	0.04109589	pseHum:ficAlb:Node40
1376	1376_1	417027	100226614	3.65985	3.1479	0.07475	0	1	9.16844	0.010211712	-2.00E-06	1	5.959476	0.014638391	0	0	38.0274	0.012	1	2.372382308	0.497358167	1	1	0.014886871	0.038813441	0	75	22	22	0.293333333	0.293333333	ficAlb:geoFor:Node10:corBra:Node9:aquChr:pygAde:egrGar:nipNip:Node35:balReg:chaVoc:Node38:chaPel:cucCan:Node46:Node50:anaPla:Node49:cryCin:eudEle:strCam	ficAlb:geoFor:Node10:corBra:Node9:aquChr:pygAde:egrGar:nipNip:Node35:balReg:chaVoc:Node38:chaPel:cucCan:Node46:Node50:anaPla:Node49:cryCin:eudEle:strCam
1377	1377_1	415797	100219561	2.70443	3.19999	0.03807	0	1	72.606948	2.22E-16	0	1	1.4658	0.22600953	6.56E-09	0.007	1	0.017	1.163	2.507049601	0.034783517	1	1	1.20E-15	0.389156374	3.73E-08	75	0	2	0	0.026666667	galGal:melGal
1382	1382_1	418894	101233520	2.53893	4.79866	0.02077	-1.00E-05	1	-0.002596	1	-1.00E-05	1	1.882236	0.170080229	0.86101108	0	3.34761	0	3.118	2.482459888	0.006366746	1	1	1	0.312390053	1	63	0	1	0	0.015873016	calAnn
1393	1393_1	771760	100223790	2.40756	3.43517	0.0335	-4.00E-06	1	45.027512	1.67E-10	-4.00E-06	1	0.334976	0.562743626	1	0	3.71857	0.015	1.07	1.066719047	7.75E-16	1	1	5.41E-10	0.76247573	1	65	0	1	0	0.015384615	Node9
1395	1395_1	428455	100221630	3.36437	4.05785	0.18246	18.429168	9.96E-05	74.6588	1.11E-16	18.42917	1.76E-05	27.057	1.98E-07	0	0.005	3.8169	0.017	2.122	3.153423295	0.247169572	7.16E-04	1.28E-04	6.10E-16	1.09E-06	0	75	0	2	0	0.026666667	aquChr:anaPla
1396	1396_1	396076	100232151	4.65033	3.81958	0.28909	55.881238	7.34E-13	240.61584	0	55.881238	7.69E-14	113.341076	0	0	0.013	2.84358	0.045	1.793	3.026201734	0.362638159	1.52E-11	1.60E-12	0	0	0	61	14	18	0.229508197	0.295081967	geoFor:melUnd:pygAde:balReg:calAnn:chaPel:cucCan:Node37:Node2:galGal:anaPla:Node51:strCam:Node48	geoFor:melUnd:pygAde:nipNip:balReg:calAnn:chaPel:cucCan:Node37:Node2:galGal:anaPla:Node52:Node51:tinGut:notPer:strCam:Node48
1405	1405_1	416767	101234178	2.45505	3.35296	0.02828	0	1	39.854616	2.22E-09	0	1	2.041976	0.15301077	0	0	47.57289	0.008	1	3.324466772	0.245608585	1	1	6.40E-09	0.287242946	0	75	0	2	0	0.026666667	Node9:calAnn
1407	1407_1	420912	100232541	2.95935	3.2746	0.05627	-2.00E-06	1	46.806556	6.86E-11	-2.00E-06	1	1.746868	0.186270953	1.53E-14	0	28.65102	0.015	1.27	3333.306822	6.43E-04	1	1	2.31E-10	0.334685722	1.17E-13	69	0	1	0	0.014492754	melUnd
1408	1408_1	101748792	NA	3.62759	5.30959	0.04475	-4.00E-06	1	9.994716	0.006755772	3.60E-04	0.984862113	-1.343048	1	0.335967491	0	4.71547	0.004	1.417	4.635324332	0.00244929	1	1	0.010026964	1	0.528791548	43	2	6	0.046511628	0.139534884	aptFor:egrGar	aptFor:egrGar:Node13:chaVoc:notPer:Node24
1409	1409_1	NA	NA	3.56931	4.96634	0.05928	6.00E-06	0.999997	42.28696	6.57E-10	6.00E-06	0.998045592	-0.47426	1	0.746874573	0	2.05735	0.025	1	1.324232903	0.078100069	1	1	2.01E-09	1	1	49	0	3	0	0.06122449	falPer:chaPel:Node26
1411	1411_1	769512	NA	4.42912	3.90563	0.29498	4.302534	0.116336666	18.957136	7.65E-05	4.302534	0.03805563	14.26438	1.59E-04	5.70E-06	0.006	3.0627	0.03	1.924	2.199664206	0.174923479	0.447939938	0.147393557	1.39E-04	6.06E-04	2.43E-05	47	0	4	0	0.085106383	Node7:Node27:aptOwe:casCas
1418	1418_1	431014	100228859	3.89519	7.52887	0.03667	-8.42E-04	1	62.350076	2.89E-14	-8.42E-04	1	6.000192	0.014304322	6.18E-13	0	36.8456	0.016	1	4.365844523	0.041221838	1	1	1.32E-13	0.038034893	4.38E-12	67	1	3	0.014925373	0.044776119	cryCin	corBra:pygAde:cryCin
1424	1424_1	419549	100227633	6.17506	3.04968	0.02913	0	1	-0.002676	1	0	1	-22.070536	1	0.663392033	0	24.02681	0	2.811	1.432747817	0.043073294	1	1	1	1	0.921837187	63	0	2	0	0.031746032	colLiv:strCam
1426	1426_1	417087	100223003	2.67607	4.09045	0.17057	15.604568	4.09E-04	60.880648	6.03E-14	15.604568	7.81E-05	25.229852	5.09E-07	0	0.002	4.06988	0.009	2.359	4.21254624	0.221310624	0.002633885	5.06E-04	2.65E-13	2.71E-06	0	73	0	3	0	0.04109589	taeGut:nipNip:calAnn
1427	1427_1	415789	100220547	4.03539	3.16746	0.03704	0	1	-0.00356	1	0	1	-0.826928	1	0.442314387	0	21.3058	0	2.603	2.7321528	0.018549833	1	1	1	1	0.665075502	73	0	1	0	0.01369863	cryCin
1430	1430_1	415851	NA	2.51805	5.07558	0.01044	-8.00E-05	1	-0.019436	1	-8.00E-05	1	3.745688	0.052943927	3.33E-16	0	75.93198	0	6.383	188.4420582	0.005861894	1	1	1	0.118346051	2.66E-15	53	1	2	0.018867925	0.037735849	Node12	Node12:aptOwe
1435	1435_1	418808	105759823	2.54237	3.6341	0.02389	-1.00E-05	1	61.0903	5.43E-14	-1.00E-05	1	0	1	0	0	7.66153	0.008	1	4.359871954	0.286836359	1	1	2.40E-13	1	0	75	25	28	0.333333333	0.373333333	pseHum:ficAlb:geoFor:corBra:melUnd:falPer:picPub:lepDis:Node23:aptFor:fulGla:balReg:calAnn:chaPel:Node42:cucCan:Node41:melGal:anaPla:Node49:aptRow:rhePen:Node56:Node69:Node55	pseHum:ficAlb:geoFor:Node10:corBra:melUnd:falPer:picPub:lepDis:Node23:aptFor:Node31:fulGla:balReg:calAnn:chaPel:Node42:cucCan:Node41:melGal:anaPla:Node49:Node59:aptRow:rhePen:Node56:Node69:Node55
1437	1437_1	101752124	100220131	5.37129	6.02827	0.21474	10.476348	0.005309944	103.359644	0	10.476348	0.001209125	31.223224	2.30E-08	0	0.008	2.77661	0.069	1.416	9.148813782	0.240639898	0.027410025	0.006275764	0	1.42E-07	0	57	26	28	0.456140351	0.49122807	pseHum:ficAlb:taeGut:serCan:geoFor:Node8:falPer:Node7:halLeu:pygAde:egrGar:nipNip:chaVoc:Node4:cucCan:colLiv:Node2:aptHaa:aptOwe:Node41:droNov:tinGut:eudEle:notPer:Node55:strCam	pseHum:ficAlb:taeGut:serCan:geoFor:Node8:falPer:Node7:halLeu:pygAde:egrGar:nipNip:Node25:chaVoc:Node4:cucCan:colLiv:Node2:aptHaa:aptOwe:Node41:droNov:rheAme:tinGut:eudEle:notPer:Node55:strCam
1439	1439_1	770178	100219933	1.71076	2.28315	0.0207	0	1	5.334804	0.069432377	0	1	1.678972	0.195061106	1	0	1.00026	0.018	1	1.105017458	9.10E-16	1	1	0.093101288	0.347385004	1	71	0	0	0	0
1444	1444_1	395896	100224613	2.91673	4.88625	0.02156	-2.00E-06	1	14.979468	5.59E-04	-2.00E-06	1	4.3808	0.036345935	0.002002088	0	25.74813	0.003	1.768	29.53378779	6.03E-04	1	1	9.23E-04	0.085515491	0.005625253	71	1	3	0.014084507	0.042253521	pseHum	pseHum:chaVoc:notPer
1449	1449_1	419707	105758824	7.20442	3.27456	0.13469	0	1	-0.009476	1	0	1	0.397092	0.528594903	0.004178641	0.035	1	0	10.71	3.338280812	0.061856751	1	1	1	0.731644009	0.011011353	49	4	9	0.081632653	0.183673469	geoFor:anaPla:rhePen:notPer	geoFor:Node11:Node9:anaPla:Node33:Node41:droNov:rhePen:notPer
1457	1457_1	100857312	100218473	2.77081	2.27669	0.0187	-2.00E-06	1	-0.00316	1	-2.00E-06	1	-0.976956	1	0.984253865	0	24.41105	0	2.375	1	0.011360933	1	1	1	1	1	53	0	0	0	0
1458	1458_1	423331	100225814	3.45093	2.91114	0.47359	98.079552	0	229.488488	0	98.079552	0	193.340664	0	0	0.097	3.20948	0.124	2.813	2.676755017	0.464950821	0	0	0	0	0	75	1	6	0.013333333	0.08	Node58	serCan:nipNip:Node58:rhePen:Node56:Node69
1461	1461_1	771745	100231415	1.35151	3.83495	0.04869	14.122438	8.58E-04	49.892744	1.47E-11	14.122438	1.71E-04	32.034748	1.51E-08	0.591032591	0.015	3.54587	0.015	3.548	3.667491093	0.013801278	0.005231804	0.001050802	5.27E-11	9.47E-08	0.839258559	67	0	2	0	0.029850746	aquChr:cucCan
1471	1471_1	427978	100190209	3.63138	2.52191	0.24242	0.33407	0.846169995	13.93006	9.44E-04	0.33407	0.563272296	8.691504	0.003196967	0.559821423	0.02	1.8888	0.072	1.681	2.738295999	0.031413001	1	1	0.001526914	0.009839353	0.804338139	61	0	2	0	0.032786885	melUnd:rhePen
1473	1473_1	396211	100230210	2.25308	2.48692	0.06909	27.236016	1.22E-06	127.700664	0	27.236028	1.80E-07	22.568632	2.03E-06	1	0.005	3.05341	0.037	1.401	1.292879027	0.711078982	1.18E-05	1.76E-06	0	1.01E-05	1	71	2	6	0.028169014	0.084507042	Node9:Node47	Node10:Node9:Node42:colLiv:Node47:Node52
1474	1474_1	395990	100220514	6.21785	5.63707	0.02747	0	1	-0.011288	1	0	1	2.716876	0.099292176	0.793487266	0	13.4919	0	3.076	3.241935015	7.17E-04	1	1	1	0.202388023	1	69	1	2	0.014492754	0.028985507	tinGut	colLiv:tinGut
1481	1481_1	395330	105760428	5.36603	3.24197	0.34692	113.141696	0	268.14646	0	113.141696	0	191.825976	0	1.57E-13	0.054	2.62291	0.089	2.028	4.444573563	0.144422249	0	0	0	0	1.14E-12	73	16	20	0.219178082	0.273972603	serCan:geoFor:corBra:melUnd:Node8:halLeu:Node38:cucCan:galGal:anaPla:Node49:rhePen:cryCin:eudEle:Node69:Node54	serCan:geoFor:corBra:Node9:melUnd:Node8:picPub:lepDis:halLeu:Node38:cucCan:galGal:anaPla:Node49:rhePen:cryCin:eudEle:Node69:strCam:Node54
1485	1485_1	421853	100190384	0.88824	2.65403	0.24936	10.852474	0.00439962	23.996832	6.15E-06	10.852474	9.87E-04	20.943152	4.73E-06	1	0.026	7.42985	0.027	7.34	1.010334818	2.44E-14	0.023122597	0.005214319	1.26E-05	2.25E-05	1	57	2	4	0.035087719	0.070175439	aptHaa:Node53	Node33:anaPla:aptHaa:Node53
1486	1486_1	101751079	NA	4.20723	3.51566	0.03244	-1.40E-04	1	2.781924	0.248835809	-1.40E-04	1	2.493604	0.114309695	0	0	26.2929	0.003	1	4.285734449	0.097534126	1	1	0.317081456	0.226452258	0	45	2	3	0.044444444	0.066666667	Node17:tinGut	Node17:colLiv:tinGut
1491	1491_1	100857161	NA	3.65269	4.2215	0.04936	0	1	5.378528	0.067930918	0	1	-0.095796	1	0.224328039	0	15.67382	0.01	1	5.976357528	0.009182004	1	1	0.091172375	1	0.374785135	43	0	2	0	0.046511628	eudEle:Node32
1492	1492_1	415881	100220847	3.53575	4.19204	0.17314	15.251822	4.88E-04	94.807888	0	15.251822	9.41E-05	43.715468	3.80E-11	0	0.004	3.1128	0.02	1.796	1.795381057	0.464457029	0.003102843	6.02E-04	0	3.05E-10	0	75	1	6	0.013333333	0.08	chaPel	picPub:fulGla:calAnn:chaPel:Node63:notPer
1493	1493_1	428903	NA	4.09965	4.12792	0.74102	0.391236	0.822326303	2.574628	0.276011154	0.391236	0.531650422	0.878996	0.348476814	0.043568623	0.325	1.23856	0.494	1.204	2.157739205	0.546137657	1	1	0.350118921	0.542220921	0.090401513	41	1	3	0.024390244	0.073170732	rhePen	colLiv:aptOwe:rhePen
1494	1494_1	769237	100222962	2.30776	3.90088	0.22358	0	1	32.87192	7.28E-08	0	1	25.050904	5.58E-07	0	0.047	1	0.011	2.719	3.774356297	0.616435158	1	1	1.81E-07	2.95E-06	0	51	1	1	0.019607843	0.019607843	geoFor	geoFor
1499	1499_1	423540	100219049	6.11227	3.89463	0.47112	124.510304	0	407.144176	0	124.510304	0	267.699164	0	0	0.046	2.51991	0.085	1.959	31.31108427	0.201582281	0	0	0	0	0	73	25	32	0.342465753	0.438356164	pseHum:ficAlb:taeGut:Node12:corBra:melUnd:picPub:halLeu:egrGar:nipNip:Node35:chaPel:cucCan:Node41:colLiv:aptHaa:casCas:droNov:Node61:rhePen:cryCin:eudEle:notPer:Node67:Node54	pseHum:ficAlb:taeGut:serCan:geoFor:Node14:Node12:Node10:corBra:melUnd:picPub:halLeu:egrGar:nipNip:Node35:chaPel:cucCan:Node41:colLiv:Node46:galGal:Node49:aptHaa:casCas:droNov:Node61:rhePen:cryCin:eudEle:notPer:Node67:Node54
1500	1500_1	417555	105760716	3.59348	2.44962	0.0263	-2.00E-05	1	19.35542	6.27E-05	-2.00E-05	1	1.432088	0.231423978	3.02E-08	0	34.07195	0.004	1	1.964783001	0.078467476	1	1	1.15E-04	0.397217526	1.64E-07	73	0	1	0	0.01369863	lepDis
1501	1501_1	421463	100225419	2.24254	3.98823	0.03133	0.10001	0.951224668	143.666008	0	-1.02E-04	1	0.309068	0.578252662	0	0	20.78598	0.004	1.212	605.3173741	0.007270017	1	1	0	0.776481915	0	75	19	21	0.253333333	0.28	pseHum:melUnd:pygAde:egrGar:nipNip:Node35:Node2:galGal:Node49:aptHaa:aptOwe:Node59:aptRow:Node58:casCas:rheAme:Node56:Node70:strCam	pseHum:melUnd:Node23:pygAde:egrGar:nipNip:Node35:calAnn:Node2:galGal:Node49:aptHaa:aptOwe:Node59:aptRow:Node58:casCas:rheAme:Node56:Node70:strCam
1503	1503_1	NA	NA	3.16977	3.87264	0.61047	52.339904	4.31E-12	162.5996	0	52.339904	4.67E-13	104.134132	0	0	0.064	2.93956	0.099	2.545	15.65581565	0.311340132	8.06E-11	8.77E-12	0	0	0	45	13	16	0.288888889	0.355555556	lepDis:Node8:Node6:Node13:fulGla:Node12:balReg:Node20:cucCan:Node27:rheAme:Node36:Node39	lepDis:Node8:Node6:Node4:Node13:fulGla:Node12:nipNip:balReg:chaVoc:Node20:cucCan:Node27:rheAme:Node36:Node39
1505	1505_1	NA	NA	4.06641	5.57252	0.5908	3.656296	0.160710929	26.51702	1.75E-06	3.656296	0.055857682	7.504004	0.006156198	2.67E-13	0.272	1.3729	0.268	1.38	5.060558381	0.331764942	0.599170022	0.209442232	3.76E-06	0.017875026	1.93E-12	37	0	3	0	0.081081081	nipNip:calAnn:casCas
1507	1507_1	396074	100226396	2.58642	2.71831	0.02604	0.016684	0.991692698	120.07946	0	0.005572	0.940496508	3.458768	0.062917177	4.63E-04	0.01	1	0.011	1	1.92355191	0.443511362	1	1	0	0.137416439	0.001478796	73	1	4	0.01369863	0.054794521	serCan	serCan:Node14:lepDis:Node54
1509	1509_1	NA	100221094	6.99757	3.63338	0.16552	13.998114	9.13E-04	41.380832	1.03E-09	13.998114	1.83E-04	11.756448	6.06E-04	0	0.002	6.7606	0.021	1.559	8.973123665	0.138736205	0.005512108	0.001111445	3.09E-09	0.002093425	0	47	2	9	0.042553191	0.191489362	Node25:colLiv	Node9:Node8:Node26:Node25:colLiv:Node2:Node33:cryCin:Node32
1511	1511_1	396416	100221659	2.72139	2.8599	0.02621	0	1	14.044976	8.92E-04	0	1	3.70726	0.054176257	0	0	24.17026	0.007	1	19.51557637	0.020624785	1	1	0.001446299	0.120665299	0	69	0	0	0	0
1512	1512_1	419011	100223080	3.167	3.56665	0.18874	8.749484	0.01259139	53.913868	1.96E-12	8.749484	0.003096897	27.643956	1.46E-07	8.93E-08	0.007	2.86509	0.023	1.965	10.60552483	0.007325181	0.060104992	0.014866958	7.63E-12	8.24E-07	4.67E-07	73	0	5	0	0.068493151	picPub:aptFor:nipNip:calAnn:Node61
1513	1513_1	395692	100227084	5.56036	4.19245	0.38346	0	1	22.756848	1.14E-05	0	1	7.301424	0.006889998	0	0.092	1	0.055	1.469	2.380575227	0.229370394	1	1	2.27E-05	0.019839627	0	67	2	5	0.029850746	0.074626866	geoFor:notPer	geoFor:Node10:Node33:notPer:Node51
1514	1514_1	772237	100038817	1.73557	0.78584	0.02588	1.435142	0.487936014	5.9878	0.050091698	1.435142	0.230927091	2.004984	0.156782948	0.003508838	0.02	3.04384	0.023	3.097	10000	0.00834679	1	0.763235093	0.06809181	0.29286636	0.009368393	41	0	2	0	0.048780488	casCas:cryCin
1522	1522_1	416407	100231218	6.43454	4.07424	0.21969	8.371422	0.015211387	150.769996	0	8.371422	0.003811673	36.276536	1.71E-09	0	0.006	2.39637	0.048	1.4	2.992932371	0.371418758	0.071595586	0.018040119	0	1.18E-08	0	75	22	25	0.293333333	0.333333333	pseHum:serCan:geoFor:corBra:falPer:egrGar:nipNip:Node35:balReg:chaVoc:cucCan:colLiv:mesUni:Node46:melGal:Node50:anaPla:Node49:aptRow:tinGut:notPer:Node69	pseHum:serCan:geoFor:corBra:falPer:Node30:egrGar:nipNip:Node35:balReg:chaVoc:Node42:cucCan:Node41:colLiv:mesUni:Node46:melGal:Node50:anaPla:Node49:aptRow:tinGut:notPer:Node69
1523	1523_1	100858227	100219622	5.83069	2.06572	0.02077	-9.80E-05	1	-0.025124	1	-9.80E-05	1	3.246604	0.071571604	2.10E-07	0	32.10839	0	2.926	40.81952008	6.47E-04	1	1	1	0.153420791	1.06E-06	69	0	3	0	0.043478261	chaVoc:chaPel:melGal
1524	1524_1	419896	101233242	3.41932	4.13013	0.01607	0	1	21.106116	2.61E-05	0	1	2.310064	0.128538757	0.004694295	0	20.34806	0.001	1.359	15.26304155	7.43E-04	1	1	4.97E-05	0.250014946	0.012214718	65	2	4	0.030769231	0.061538462	pygAde:chaVoc	pygAde:egrGar:chaVoc:Node64
1525	1525_1	418979	101233255	3.13655	3.48274	0.15489	33.712852	4.78E-08	296.129644	0	33.712856	6.39E-09	38.931644	4.39E-10	0	0.003	3.66409	0.027	1.548	6.37132093	0.354562816	5.64E-07	7.57E-08	0	3.18E-09	0	73	3	7	0.04109589	0.095890411	falPer:Node23:Node3	falPer:lepDis:Node23:cucCan:Node3:Node64:Node71
1529	1529_1	100859014	100232002	3.38227	5.20565	0.01473	0	1	-0.010956	1	0	1	-0.326872	1	0.03872199	0	15.68324	0	3.142	2.99052173	0.041381636	1	1	1	1	0.081413546	37	1	5	0.027027027	0.135135135	anaPla	taeGut:nipNip:colLiv:anaPla:Node27
1532	1532_1	418393	100220475	5.06715	4.21424	0.39422	42.593392	5.64E-10	131.157464	0	42.593392	6.74E-11	96.474272	0	0	0.021	2.54116	0.05	1.851	115.374019	0.284995746	8.38E-09	1.01E-09	0	0	0	73	0	8	0	0.109589041	serCan:Node8:calAnn:Node41:galGal:Node64:tinGut:Node53
1535	1535_1	415367	100218363	3.10257	3.60888	0.03482	0.005906	0.997051356	292.687416	0	5.92E-04	0.980588546	1.28E-04	0.99097316	0	0	29.11459	0.011	1	3.205075847	0.456091613	1	1	0	1	0	75	26	27	0.346666667	0.36	ficAlb:taeGut:geoFor:Node9:melUnd:Node8:picPub:lepDis:Node23:pygAde:egrGar:nipNip:Node35:balReg:calAnn:colLiv:Node49:casCas:droNov:Node63:Node66:cryCin:eudEle:notPer:Node73:strCam	ficAlb:taeGut:geoFor:Node9:melUnd:Node8:picPub:lepDis:Node23:pygAde:Node31:egrGar:nipNip:Node35:balReg:calAnn:colLiv:Node49:casCas:droNov:Node63:Node66:cryCin:eudEle:notPer:Node73:strCam
1539	1539_1	415937	100228772	3.51661	3.80449	0.1593	0	1	26.07954	2.17E-06	0	1	1.889724	0.169233055	4.41E-12	0.009	1	0.036	1.205	1.575527324	0.257658855	1	1	4.63E-06	0.311185915	3.04E-11	75	10	12	0.133333333	0.16	corBra:calAnn:mesUni:Node50:anaPla:Node59:casCas:Node66:cryCin:eudEle	geoFor:corBra:calAnn:Node42:mesUni:Node50:anaPla:Node59:casCas:Node66:cryCin:eudEle
1541	1541_1	101751860	100217558	6.89388	5.42219	0.11969	0.207502	0.90144973	36.367092	1.27E-08	0.207502	0.648732396	10.147992	0.001444585	8.41E-06	0.003	2.39025	0.025	1.605	24.55352608	0.008718739	1	1	3.41E-08	0.004717232	3.51E-05	55	2	8	0.036363636	0.145454545	ficAlb:pygAde	ficAlb:taeGut:melUnd:pygAde:colLiv:Node37:eudEle:Node52
1543	1543_1	421911	101234139	3.84996	2.37271	0.2218	0	1	6.857524	0.032427061	0	1	1.042164	0.307318716	0.001217752	0.117	1	0.079	1.278	3.312597259	0.08672776	1	1	0.044879548	0.492857845	0.003589047	71	0	4	0	0.056338028	aptFor:Node40:eudEle:Node65
1546	1546_1	420873	100231543	1.76272	1.62974	0.1185	0	1	6.4916	0.038937402	0	1	-0.519164	1	0.215750086	0.01	1	0.046	1.193	130.708425	9.16E-04	1	1	0.053489702	1	0.362193581	59	0	1	0	0.016949153	Node56
1554	1554_1	419189	100220002	4.62374	3.78688	0.06875	-8.00E-06	1	8.530904	0.014045517	-1.00E-05	1	2.28074	0.130989362	0	0	32.06553	0.015	1	3.598862027	0.157673145	1	1	0.020144808	0.253700477	0	73	1	6	0.01369863	0.082191781	lepDis	Node16:Node14:lepDis:fulGla:mesUni:anaPla
1557	1557_1	770637	101232964	6.06992	3.87286	0.46725	131.602434	0	360.241688	0	131.601058	0	273.550108	0	0	0.029	2.65445	0.054	1.997	142.5989646	0.644298806	0	0	0	0	0	67	5	20	0.074626866	0.298507463	aptFor:Node42:aptRow:Node61:Node46	taeGut:falPer:Node15:aquChr:aptFor:chaVoc:calAnn:chaPel:cucCan:mesUni:Node42:anaPla:Node41:Node51:aptRow:Node50:eudEle:Node61:Node47:Node46
1558	1558_1	424124	100231265	2.74964	3.68851	0.11732	0	1	1.776232	0.411430157	0	1	0.442008	0.506154868	0.00790391	0	20.93604	0.045	1	3.757005147	0.02081542	1	1	0.513431289	0.708960138	0.019548465	73	0	0	0	0
1559	1559_1	415705	100217954	4.70028	3.94095	0.06934	0	1	5.983056	0.050210656	0	1	0.081004	0.775941404	0	0	27.25649	0.008	1	480.9920606	0.010064413	1	1	0.068242845	0.964146103	0	69	2	7	0.028985507	0.101449275	egrGar:aptOwe	lepDis:pygAde:egrGar:mesUni:Node43:aptOwe:Node57
1561	1561_1	408251	100225028	1.51651	2.25718	0.10504	0	1	2.96884	0.22663375	0	1	3.044856	0.080993299	0.212699485	0.026	1	0	1	786.2620823	0.001465481	1	1	0.289852463	0.170996806	0.35744653	55	0	1	0	0.018181818	egrGar
1563	1563_1	NA	101233716	4.11588	2.69146	0.28906	0	1	10.760696	0.004606219	0	1	-0.01294	1	0.223783666	0.06	1	0.146	1	6.12079324	0.014207765	1	1	0.006940867	1	0.374122466	67	2	4	0.029850746	0.059701493	geoFor:corBra	geoFor:corBra:chaPel:cryCin
1564	1564_1	417198	100229985	3.53952	3.53343	0.05415	0	1	121.48388	0	0	1	2.304972	0.128960605	1.12E-07	0.004	1	0.013	1.12	1.432428108	0.1366288	1	1	0	0.250694563	5.79E-07	73	7	11	0.095890411	0.150684932	picPub:fulGla:galGal:Node48:rhePen:eudEle:notPer	ficAlb:picPub:fulGla:cucCan:colLiv:galGal:Node48:rhePen:eudEle:notPer:strCam
1567	1567_1	422078	NA	2.64518	4.94686	0.02151	-8.00E-06	1	-0.012636	1	-8.00E-06	1	1.24098	0.265282267	1.55E-04	0	30.91855	0	2.014	1355.815006	0.001407045	1	1	1	0.441272172	5.39E-04	47	0	7	0	0.14893617	Node6:Node13:chaPel:cucCan:Node31:Node35:Node34
1570	1570_1	373925	101233528	2.64393	3.4184	0.14543	3.55544	0.169023081	69.117344	9.99E-16	3.55544	0.059350571	13.527968	2.35E-04	0	0.007	2.39478	0.047	1.481	3.095985317	0.097338082	0.626667842	0.221299022	5.14E-15	8.76E-04	0	75	1	3	0.013333333	0.04	eudEle	Node63:cryCin:eudEle
1573	1573_1	424221	100223704	0.9436	6.81956	0.02037	-0.91114	1	-0.00932	1	-0.913548	1	-0.015144	1	1.11E-10	0	34.72103	0	4.805	10000	5.32E-04	1	1	1	1	7.05E-10	69	0	0	0	0
1574	1574_1	101751913	NA	3.89193	3.0894	0.41842	4.19791	0.122584462	15.687692	3.92E-04	4.19791	0.040473833	11.321044	7.66E-04	1	0.036	2.8099	0.058	2.327	1.007642498	9.96E-14	0.469295621	0.155788438	6.59E-04	0.002601344	1	55	0	0	0	0
1578	1578_1	428200	100231823	6.40145	5.26126	0.09645	-2.60E-05	1	-0.001552	1	-2.60E-05	1	2.081408	0.149102586	4.42E-11	0	10.89846	0	1	3.430895869	0.063363647	1	1	1	0.281123201	2.87E-10	47	2	4	0.042553191	0.085106383	casCas:Node44	taeGut:casCas:cryCin:Node44
1583	1583_1	417321	100217832	4.82034	3.45454	0.14001	0	1	14.862196	5.93E-04	0	1	2.045472	0.152659629	0.396865533	0.05	1	0.065	1.234	16.98086296	0.001474086	1	1	9.77E-04	0.286769973	0.608452516	67	0	3	0	0.044776119	serCan:corBra:galGal
1590	1590_1	101749996	NA	2.95277	2.28223	0.0562	0	1	3.3914	0.183470755	0	1	0.422396	0.515743902	2.11E-10	0	12.38315	0.015	1	3.278594307	0.129664003	1	1	0.236353182	0.719023768	1.32E-09	39	1	1	0.025641026	0.025641026	falPer	falPer
1591	1591_1	427517	100232796	4.46472	4.12115	0.07748	0	1	-0.009316	1	0	1	0.396772	0.528761057	4.25E-07	0	3.46277	0	3.654	60.70414432	0.006021256	1	1	1	0.731644009	2.06E-06	51	2	6	0.039215686	0.117647059	taeGut:melGal	pseHum:taeGut:geoFor:Node10:melGal:Node35
1592	1592_1	416905	100228552	6.03	3.3061	0.12681	-1.20E-05	1	68.703744	1.22E-15	-1.20E-05	1	0.122928	0.725880281	0	0	40.41794	0.031	1.049	3.07915255	0.555754539	1	1	6.23E-15	0.916250863	0	63	3	13	0.047619048	0.206349206	melUnd:chaVoc:melGal	serCan:corBra:melUnd:picPub:Node5:chaVoc:Node34:colLiv:mesUni:Node2:melGal:eudEle:Node58
1593	1593_1	770457	100228127	6.18126	3.84394	0.05039	0	1	-0.004836	1	0	1	-1.609732	1	7.29E-06	0	15.87777	0	2.77	4.078124131	0.065995733	1	1	1	1	3.07E-05	59	0	1	0	0.016949153	rhePen
1595	1595_1	771742	105760734	3.4284	2.75076	0.07923	-3.36E-04	1	-0.003184	1	-3.36E-04	1	-0.080716	1	0.008207387	0	1.27413	0	2.493	9.413742283	0.016515852	1	1	1	1	0.020178524	61	1	2	0.016393443	0.032786885	taeGut	taeGut:colLiv
1597	1597_1	420122	105758951	5.78165	5.09153	0.109	0	1	35.194364	2.28E-08	0	1	2.16862	0.140852582	0.912024098	0.036	1	0.05	1.25	1.20200148	0.146990377	1	1	5.95E-08	0.268900384	1	49	2	4	0.040816327	0.081632653	taeGut:calAnn	taeGut:calAnn:rheAme:eudEle
1603	1603_1	416993	105758986	4.67909	4.18029	0.24173	2.601044	0.272389569	9.36848	0.009239754	2.601044	0.106793346	8.41858	0.003714058	0.65737846	0.009	3.31684	0.016	2.291	5.860832979	0.012225622	0.959985603	0.378563697	0.013531197	0.011282669	0.91596909	43	1	1	0.023255814	0.023255814	taeGut	taeGut
1608	1608_1	416553	100225143	4.71993	3.35168	0.12651	6.5739	0.037367647	257.107112	0	6.573898	0.010348506	22.754904	1.84E-06	0	0.002	2.48079	0.032	1.274	2.306217921	0.676629251	0.161462392	0.044898579	0	9.20E-06	0	73	3	5	0.04109589	0.068493151	taeGut:Node15:picPub	pseHum:taeGut:Node15:picPub:Node52
1609	1609_1	420141	105758493	3.83663	2.461	0.10607	2.519748	0.283689769	9.436172	0.008932259	2.519748	0.11242855	5.129152	0.02352722	5.65E-05	0.02	4.27594	0.022	2.258	445.0672837	0.005639042	0.996178285	0.397244499	0.013097322	0.058601831	2.11E-04	63	0	4	0	0.063492063	aquChr:balReg:anaPla:tinGut
1611	1611_1	100857838	100217875	5.24915	3.96245	0.31024	37.391182	7.60E-09	204.158324	0	37.39118	9.67E-10	107.761976	0	0	0.01	2.49083	0.042	1.655	257.5812232	0.097019455	9.85E-08	1.26E-08	0	0	0	73	31	32	0.424657534	0.438356164	pseHum:ficAlb:taeGut:Node16:Node14:Node10:melUnd:falPer:picPub:Node23:Node31:fulGla:nipNip:Node29:calAnn:chaPel:cucCan:Node41:colLiv:galGal:anaPla:Node49:aptHaa:aptOwe:droNov:rheAme:rhePen:cryCin:tinGut:notPer:Node53	pseHum:ficAlb:taeGut:geoFor:Node16:Node14:Node10:melUnd:falPer:picPub:Node23:Node31:fulGla:nipNip:Node29:calAnn:chaPel:cucCan:Node41:colLiv:galGal:anaPla:Node49:aptHaa:aptOwe:droNov:rheAme:rhePen:cryCin:tinGut:notPer:Node53
1614	1614_1	396317	100232729	4.06476	5.69657	0.02226	1.514778	0.4688891	65.144184	7.11E-15	1.514778	0.218411451	3.598956	0.057815868	7.68E-05	0.01	1.48485	0.01	1.512	3.143354717	0.046198105	1	0.727675685	3.40E-14	0.127689592	2.80E-04	61	2	7	0.032786885	0.114754098	chaVoc:Node58	aptFor:egrGar:chaVoc:colLiv:mesUni:eudEle:Node58
1619	1619_1	770996	NA	5.00482	3.40752	0.06606	0	1	45.291116	1.46E-10	0	1	0.01582	0.899907988	0.009428204	0.02	1	0.02	1	2.021305344	0.036161272	1	1	4.77E-10	1	0.022933612	67	1	6	0.014925373	0.089552239	cryCin	pseHum:ficAlb:lepDis:Node36:cryCin:eudEle
1622	1622_1	422954	NA	2.58763	3.46471	0.05666	2.00E-06	0.999999	6.325484	0.042309569	2.00E-06	0.998871621	0.164824	0.684753459	1.54E-04	0.02	1	0.044	1	20.96609686	0.002535339	1	1	0.057948178	0.878530585	5.35E-04	69	0	4	0	0.057971014	Node12:anaPla:cryCin:tinGut
1626	1626_1	415352	100224189	3.7488	3.07897	0.13753	0	1	38.374952	4.64E-09	-2.00E-06	1	12.33586	4.44E-04	0	0.024	1	0.022	1.475	3.955933976	0.376685283	1	1	1.30E-08	0.001564659	0	73	2	11	0.02739726	0.150684932	Node14:aptHaa	Node14:aptFor:pygAde:Node30:egrGar:balReg:cucCan:melGal:Node48:Node47:aptHaa
1629	1629_1	NA	100231773	3.09358	4.04721	0.36774	25.587518	2.78E-06	132.506708	0	25.587518	4.23E-07	58.910972	1.65E-14	0	0.02	2.65258	0.068	1.82	34.16838765	0.415040948	2.56E-05	3.91E-06	0	1.74E-13	0	57	20	22	0.350877193	0.385964912	geoFor:corBra:falPer:lepDis:pygAde:egrGar:nipNip:Node31:chaPel:colLiv:mesUni:Node36:anaPla:aptHaa:aptOwe:aptRow:Node43:tinGut:Node51:strCam	geoFor:corBra:Node8:falPer:lepDis:Node6:pygAde:egrGar:nipNip:Node31:chaPel:colLiv:mesUni:Node36:anaPla:aptHaa:aptOwe:aptRow:Node43:tinGut:Node51:strCam
1632	1632_1	776459	100232581	2.9187	3.1898	0.0617	-2.20E-05	1	37.230592	8.23E-09	-2.20E-05	1	3.422932	0.064296724	0	0	26.79738	0.021	1.22	1.8715152	0.563835165	1	1	2.26E-08	0.139913905	0	75	1	3	0.013333333	0.04	pygAde	pygAde:chaVoc:cucCan
1634	1634_1	419943	NA	5.41348	3.62293	0.08306	1.406426	0.494992336	91.598704	0	1.406426	0.235650605	7.078312	0.007802247	0	0.002	2.51875	0.036	1.213	6.677966602	0.35161711	1	0.77736997	0	0.022193799	0	73	2	9	0.02739726	0.123287671	geoFor:Node14	pseHum:ficAlb:geoFor:Node14:melUnd:fulGla:balReg:Node40:Node2
1635	1635_1	396444	751982	1.27434	2.65657	0.00344	0.002894	0.998554046	-0.006604	1	0	1	-0.007692	1	1	0	9.52545	0	1.733	2.42575182	0	1	1	1	1	1	71	0	0	0	0
1636	1636_1	395521	100224639	3.45505	3.40155	0.02347	0.004052	0.997976051	-0.011156	1	-8.00E-06	1	-0.156264	1	0.135450912	0	40.44129	0	2.956	10000	2.63E-04	1	1	1	1	0.242512072	69	0	1	0	0.014492754	taeGut
1638	1638_1	421236	100225776	3.86338	2.93909	0.04505	0.008682	0.995668409	54.857688	1.22E-12	-3.28E-04	1	3.598264	0.057839941	5.54E-07	0	16.21783	0.012	1.186	1.249734128	0.402932116	1	1	4.85E-12	0.127710236	2.66E-06	75	1	5	0.013333333	0.066666667	pygAde	pseHum:pygAde:Node42:cucCan:melGal
1643	1643_1	427547	100232129	4.37987	3.83432	0.23476	8.78E-04	0.999561096	246.814888	0	5.12E-04	0.981947474	121.15238	0	0	0.05	1	0.03	1.819	2.884749584	0.307114569	1	1	0	0	0	71	1	5	0.014084507	0.070422535	melGal	geoFor:calAnn:colLiv:melGal:Node52
1645	1645_1	419462	105758740	6.53429	2.50685	0.03162	-2.00E-06	1	-0.004716	1	-2.00E-06	1	0.865808	0.352118452	0.038908078	0	11.63418	0	2.643	42.3799306	0.001148893	1	1	1	0.545830801	0.08176526	75	0	2	0	0.026666667	geoFor:pygAde
1647	1647_1	429489	105758792	7.22366	3.01575	0.14726	0	1	54.398588	1.54E-12	0	1	0.09272	0.760747305	0	0.055	1	0.035	1	2.033003679	0.468789486	1	1	6.07E-12	0.949620233	0	71	18	24	0.253521127	0.338028169	corBra:falPer:halLeu:aptFor:pygAde:fulGla:egrGar:nipNip:Node33:Node27:chaVoc:calAnn:cucCan:colLiv:Node44:Node48:tinGut:notPer	pseHum:Node12:corBra:falPer:halLeu:Node20:aptFor:pygAde:fulGla:egrGar:nipNip:Node33:Node27:chaVoc:calAnn:cucCan:Node39:colLiv:Node44:galGal:melGal:Node48:tinGut:notPer
1650	1650_1	421279	100218513	3.30283	3.45494	0.00502	0	1	37.2053	8.34E-09	0	1	0.913568	0.339169492	1	0	37.01861	0.003	1.166	2.341121183	0	1	1	2.28E-08	0.530690422	1	75	0	0	0	0
1651	1651_1	396413	100227798	2.3588	4.42873	0.01475	0	1	2.50522	0.285757994	0	1	2.284152	0.130701561	1	0	18.58905	0.01	1	1.078705226	6.85E-16	1	1	0.362112864	0.253325831	1	53	0	0	0	0
1659	1659_1	424412	100221799	3.39247	4.44524	0.03694	2.00E-06	0.999999	279.276784	0	0	1	16.746752	4.27E-05	0	0.033	1	0.018	1.301	7.782591598	0.312624751	1	1	0	1.78E-04	0	73	30	34	0.410958904	0.465753425	ficAlb:serCan:Node10:corBra:Node9:picPub:lepDis:Node23:aquChr:aptFor:pygAde:Node30:egrGar:calAnn:chaPel:Node40:Node2:galGal:Node56:Node61:rheAme:rhePen:Node64:Node54:cryCin:tinGut:Node68:eudEle:notPer:strCam	ficAlb:serCan:geoFor:Node10:corBra:Node9:picPub:lepDis:Node23:aquChr:aptFor:pygAde:Node30:egrGar:calAnn:chaPel:Node40:Node3:Node2:galGal:Node48:Node56:Node61:rheAme:rhePen:Node64:Node54:cryCin:tinGut:Node68:eudEle:notPer:Node67:strCam
1670	1670_1	101750469	100231253	2.95781	1.64943	0.03061	-1.20E-05	1	10.82218	0.004466769	-1.20E-05	1	-0.301684	1	0.008959315	0	29.38275	0.017	1	8.266670549	0.005278249	1	1	0.006740083	1	0.021891039	57	1	4	0.01754386	0.070175439	fulGla	corBra:Node9:fulGla:colLiv
1678	1678_1	101749400	100217861	17.11576	4.73936	0.00423	0.002046	0.998977523	-0.0044	1	0	1	0.362424	0.54716308	1	0	1	0	2.722	2.797931369	0	1	1	1	0.748454217	1	49	0	1	0	0.020408163	taeGut
1680	1680_1	415576	100228919	5.02622	2.57367	0.00558	-2.00E-06	1	-0.011876	1	-2.00E-06	1	-0.02646	1	2.10E-06	0	3.46927	0	2.619	4.677473479	0.010030854	1	1	1	1	9.40E-06	71	1	2	0.014084507	0.028169014	tinGut	egrGar:tinGut
1681	1681_1	415769	101233335	4.86935	3.15199	0.43326	54.588304	1.40E-12	183.19346	0	54.588304	1.49E-13	86.6515	0	0	0.033	2.72201	0.095	1.858	3.638030496	0.547260579	2.81E-11	2.99E-12	0	0	0	73	20	22	0.273972603	0.301369863	pseHum:taeGut:serCan:corBra:Node9:falPer:pygAde:egrGar:Node42:cucCan:Node41:colLiv:mesUni:Node46:melGal:anaPla:Node49:casCas:eudEle:Node67	pseHum:taeGut:serCan:corBra:Node9:falPer:Node7:pygAde:egrGar:calAnn:Node42:cucCan:Node41:colLiv:mesUni:Node46:melGal:anaPla:Node49:casCas:eudEle:Node67
1682	1682_1	770496	101233756	2.30651	2.56557	0.25705	0	1	27.89138	8.78E-07	0	1	26.855676	2.19E-07	4.90E-04	0.069	1	0.014	10.88	10000	0.001147616	1	1	1.95E-06	1.20E-06	0.001556158	71	1	2	0.014084507	0.028169014	casCas	ficAlb:casCas
1683	1683_1	374075	100219452	4.04987	3.09869	0.0592	0	1	32.49554	8.78E-08	0	1	0.998348	0.317710574	9.44E-15	0.018	1	0.012	1.009	21.9001171	0.004393065	1	1	2.16E-07	0.505448419	7.27E-14	71	15	15	0.211267606	0.211267606	geoFor:corBra:melUnd:picPub:balReg:calAnn:chaPel:cucCan:Node41:Node50:droNov:cryCin:tinGut:notPer:Node65	geoFor:corBra:melUnd:picPub:balReg:calAnn:chaPel:cucCan:Node41:Node50:droNov:cryCin:tinGut:notPer:Node65
1684	1684_1	430723	100222018	5.6072	5.16931	0.09854	-7.46E-04	1	27.115616	1.29E-06	-7.46E-04	1	0.339596	0.560062511	0	0	28.23331	0.017	1	6.122844719	0.415429321	1	1	2.82E-06	0.759956605	0	53	4	10	0.075471698	0.188679245	taeGut:eudEle:notPer:Node36	taeGut:picPub:Node4:cucCan:Node2:melGal:cryCin:eudEle:notPer:Node36
1689	1689_1	772176	NA	6.76698	3.80086	0.39022	0	1	6.364176	0.041498915	0	1	1.120664	0.289775522	0.00269469	0.117	1	0.14	1.159	1.952245452	0.281312231	1	1	0.056900641	0.470993836	0.007373513	51	1	4	0.019607843	0.078431373	fulGla	fulGla:cucCan:anaPla:tinGut
1694	1694_1	423722	NA	1.51548	2.72365	0.0127	0	1	1.41274	0.493432109	0.001222	0.972113936	-1.157804	1	0.001015601	0	12.26853	0.008	1	10000	4.94E-04	1	1	0.610852367	1	0.003039114	69	0	2	0	0.028985507	cryCin:eudEle
1700	1700_1	422830	105759592	3.88653	3.65116	0.23129	72.104614	2.22E-16	206.069092	0	72.104614	0	129.571716	0	0	0.009	3.47837	0.014	2.701	148.9317754	0.05668864	6.15E-15	0	0	0	0	75	0	3	0	0.04	egrGar:balReg:tinGut
1701	1701_1	769927	100232411	7.68123	5.65296	0.06687	0	1	30.785424	2.07E-07	0	1	1.339488	0.247124281	7.64E-08	0.023	1	0.012	1.179	6.530259347	0.009752592	1	1	4.91E-07	0.418451559	4.02E-07	65	4	9	0.061538462	0.138461538	Node59:eudEle:notPer:Node62	taeGut:pygAde:balReg:Node38:cucCan:Node59:eudEle:notPer:Node62
1702	1702_1	373960	100230154	3.54114	3.41035	0.07623	-2.00E-06	1	26.398544	1.85E-06	-2.00E-06	1	1.145568	0.284478848	0.037036834	0	36.87848	0.019	1.266	1012.567225	5.50E-05	1	1	3.98E-06	0.464911447	0.078327025	73	1	1	0.01369863	0.01369863	corBra	corBra
1703	1703_1	421406	100219102	1.20824	3.93044	0.30892	28.020306	8.23E-07	55.991544	6.94E-13	28.020294	1.20E-07	54.301452	1.72E-13	0.017609243	0.076	3.4896	0.082	3.431	440.2365088	4.56E-04	8.25E-06	1.21E-06	2.80E-12	1.66E-12	0.040329201	65	0	3	0	0.046153846	Node50:tinGut:eudEle
1705	1705_1	420800	100231796	2.37234	3.59237	0.12908	0	1	19.41796	6.07E-05	0	1	8.60874	0.003345537	0.999369617	0.038	1	0.04	1.675	2.891677316	0.00300096	1	1	1.12E-04	0.010256571	1	69	0	1	0	0.014492754	Node9
1707	1707_1	418781	100220900	2.25174	3.68841	0.09622	7.062976	0.029261343	41.761564	8.54E-10	7.062978	0.007869308	4.803272	0.02840574	0.325432088	0.001	3.53434	0.02	1.449	1.095160995	0.488341873	0.129590203	0.035015401	2.58E-09	0.069398024	0.515568854	73	3	5	0.04109589	0.068493151	Node16:Node9:melGal	Node16:Node9:falPer:Node39:melGal
1708	1708_1	NA	100221984	5.89894	3.43348	0.26355	56.730752	4.80E-13	136.431204	0	56.730758	5.00E-14	80.915352	0	0	0.012	3.69885	0.04	2.05	2.243761229	0.323245049	1.02E-11	1.06E-12	0	0	0	71	1	9	0.014084507	0.126760563	rheAme	Node16:corBra:Node9:lepDis:chaVoc:cucCan:rheAme:eudEle:strCam
1711	1711_1	420976	100190289	2.70345	2.69411	0.06321	0	1	-2.08E-04	1	0	1	0.539632	0.462585278	0.001626136	0	4.49991	0	1	22.70487499	0.005017776	1	1	1	0.665917406	0.004651606	75	1	3	0.013333333	0.04	galGal	chaVoc:galGal:strCam
1712	1712_1	417154	101233097	6.30718	3.44792	0.53057	41.465312	9.91E-10	114.85686	0	41.465312	1.20E-10	77.337288	0	0	0.032	2.57744	0.068	1.935	2.829434558	0.316949876	1.44E-08	1.75E-09	0	0	0	75	8	16	0.106666667	0.213333333	picPub:Node26:Node22:chaPel:melGal:rhePen:Node70:eudEle	geoFor:Node9:melUnd:picPub:lepDis:Node26:Node22:balReg:chaPel:colLiv:melGal:Node49:aptHaa:rhePen:Node70:eudEle
1713	1713_1	429807	100223835	4.8346	5.82357	0.01209	0	1	-0.01764	1	0	1	-5.8432	1	4.65E-04	0	6.92253	0	2.745	3333.344461	2.53E-04	1	1	1	1	0.001485401	63	1	6	0.015873016	0.095238095	anaPla	corBra:aptFor:chaVoc:anaPla:notPer:strCam
1722	1722_1	423793	100217953	5.54553	3.22454	0.40155	237.181638	0	625.672264	0	237.181638	0	407.906368	0	0	0.037	3.11381	0.059	2.386	58.76288314	0.448040266	0	0	0	0	0	69	34	38	0.492753623	0.550724638	pseHum:ficAlb:taeGut:serCan:geoFor:Node12:Node10:corBra:melUnd:falPer:Node7:picPub:aptFor:pygAde:fulGla:egrGar:chaVoc:Node38:calAnn:chaPel:Node42:cucCan:Node41:galGal:casCas:droNov:Node57:rheAme:rhePen:cryCin:tinGut:notPer:Node63:strCam	pseHum:ficAlb:taeGut:serCan:geoFor:Node12:Node10:corBra:melUnd:falPer:Node7:picPub:lepDis:Node23:aptFor:pygAde:fulGla:egrGar:Node35:chaVoc:Node38:calAnn:chaPel:Node42:cucCan:Node41:Node3:galGal:casCas:droNov:Node57:rheAme:rhePen:cryCin:tinGut:notPer:Node63:strCam
1724	1724_1	424283	NA	4.06182	3.85043	0.33635	45.77585	1.15E-10	201.221984	0	45.77585	1.33E-11	84.58042	0	0	0.01	2.9306	0.062	1.658	15.28796971	0.232975371	1.84E-09	2.13E-10	0	0	0	67	20	22	0.298507463	0.328358209	ficAlb:Node9:melUnd:Node8:Node21:aptFor:pygAde:chaVoc:chaPel:cucCan:Node42:galGal:anaPla:Node45:rhePen:tinGut:eudEle:notPer:Node65:strCam	ficAlb:Node9:melUnd:Node8:Node21:aptFor:pygAde:chaVoc:chaPel:cucCan:Node3:Node42:galGal:melGal:anaPla:Node45:rhePen:tinGut:eudEle:notPer:Node65:strCam
1727	1727_1	395966	105760297	2.18159	2.9187	0.04555	-8.00E-06	1	54.009392	1.87E-12	0.00118	0.972597155	1.681748	0.194692346	0	0	24.518	0.025	1	105.7227334	0.013946048	1	1	7.30E-12	0.346942001	0	73	1	3	0.01369863	0.04109589	fulGla	fulGla:chaVoc:Node58
1730	1730_1	NA	101233100	4.07735	2.96396	0.1696	0	1	8.048148	0.017879973	0.001194	0.972435139	-0.007892	1	0.557791569	0.069	1	0.12	1	1.672160653	0.147636621	1	1	0.025364003	1	0.802142465	43	0	0	0	0
1736	1736_1	445340	100219562	2.25516	3.7507	0.06905	0	1	10.038412	0.006609773	0	1	0.66408	0.415123234	0	0	8.02333	0.014	1	2.932790017	0.092585179	1	1	0.009820331	0.616500653	0	75	0	3	0	0.04	corBra:fulGla:calAnn
1745	1745_1	101748755	NA	2.24903	4.38366	0.02027	-4.00E-06	1	-0.017472	1	-4.00E-06	1	1.816012	0.177788714	5.19E-13	0	34.21182	0	3.929	769.5456419	0.004329423	1	1	1	0.323465809	3.70E-12	37	0	1	0	0.027027027	aptOwe
1754	1754_1	NA	NA	3.10625	3.9944	0.0267	-2.00E-06	1	-0.004592	1	-2.00E-06	1	0.420836	0.516520191	2.23E-07	0	29.99328	0	1	81.64795314	0.001947062	1	1	1	0.719643312	1.12E-06	47	2	6	0.042553191	0.127659574	eudEle:Node46	corBra:tinGut:eudEle:notPer:Node46:Node42
1755	1755_1	100859829	100219967	2.57956	4.52816	0.0107	-1.48E-04	1	-0.012584	1	-1.48E-04	1	2.831208	0.092448796	1.95E-07	0	1.06716	0	2.378	17.66653196	0.002635607	1	1	1	0.190589116	9.82E-07	53	3	5	0.056603774	0.094339623	picPub:nipNip:Node28	taeGut:picPub:nipNip:Node28:galGal
1762	1762_1	422038	100217567	4.03789	2.85528	0.06156	-1.20E-05	1	23.319332	8.64E-06	-1.20E-05	1	-1.670932	1	0.441201684	0	32.11476	0.014	1	4.135813219	0.008780462	1	1	1.74E-05	1	0.664130546	73	0	1	0	0.01369863	Node67
1763	1763_1	423461	100221269	2.44139	3.46795	0.00822	-2.62922	1	NA	NA	-3.602108	1	NA	NA	1	0	9.3049	NA	NA	84.93295977	0.001508414	1	1	NA	NA	1	75	17	18	0.226666667	0.24	corBra:picPub:pygAde:fulGla:egrGar:nipNip:Node35:balReg:colLiv:mesUni:Node46:casCas:tinGut:eudEle:notPer:Node73:strCam	corBra:picPub:pygAde:fulGla:egrGar:nipNip:Node35:balReg:colLiv:mesUni:Node46:casCas:tinGut:eudEle:notPer:Node73:strCam:Node54
1765	1765_1	421493	100189939	3.27591	3.20934	0.21508	0	1	12.327224	0.002104638	0	1	5.698928	0.016975278	0.947965016	0.12	1	0.009	4.698	1	0.20398314	1	1	0.003275849	0.044206873	1	65	0	1	0	0.015384615	fulGla
1766	1766_1	772260	100229691	5.11307	2.53002	0.3698	11.726018	0.002842677	31.243288	1.64E-07	11.726018	6.16E-04	28.260924	1.06E-07	0.009194222	0.069	2.77748	0.082	2.328	4.769253218	0.071681701	0.01553116	0.00338472	3.94E-07	6.08E-07	0.022427195	59	0	3	0	0.050847458	serCan:mesUni:cryCin
1768	1768_1	414835	100226996	4.77129	3.94812	0.19829	0	1	109.076352	0	0	1	14.927384	1.12E-04	0	0.035	1	0.038	1.3	3.715775658	0.155658722	1	1	0	4.37E-04	0	75	1	5	0.013333333	0.066666667	Node58	lepDis:Node49:aptRow:Node58:Node69
1777	1777_1	768809	100218364	1.52157	2.90396	0.02368	0	1	9.87334	0.007178463	0	1	0.72522	0.394436974	0.063673529	0	28.35227	0.007	1.161	10.45136439	0.00209328	1	1	0.010628918	0.594948152	0.125414498	67	0	0	0	0
1779	1779_1	427829	100223335	4.33441	5.39339	0.08659	0	1	-0.011044	1	0	1	0.9609	0.326960228	3.43E-06	0	6.31547	0	3.122	1.516661739	0.622954033	1	1	1	0.516547962	1.50E-05	59	2	4	0.033898305	0.06779661	geoFor:chaPel	geoFor:chaPel:rheAme:cryCin
1781	1781_1	NA	101232890	4.82001	3.22821	0.388	342.059504	0	1016.715228	0	342.059504	0	680.431548	0	0	0.04	2.90883	0.07	2.216	63.86054441	0.36949909	0	0	0	0	0	71	1	6	0.014084507	0.084507042	Node29	Node7:lepDis:Node29:Node42:Node59:notPer
1782	1782_1	421033	100225985	2.68196	3.25264	0.06167	0	1	17.613712	1.50E-04	0	1	1.061624	0.30284508	0	0.011	1	0.026	1	48.61137812	0.011623029	1	1	2.63E-04	0.487576644	0	75	0	2	0	0.026666667	Node6:Node58
1783	1783_1	417379	105760984	3.79669	3.79665	0.73449	20.013596	4.51E-05	61.978344	3.47E-14	20.013596	7.69E-06	39.829016	2.77E-10	2.26E-06	0.084	2.43982	0.156	2.039	183.4903114	0.00243972	3.42E-04	5.87E-05	1.57E-13	2.06E-09	1.01E-05	37	3	9	0.081081081	0.243243243	halLeu:Node6:notPer	halLeu:Node6:colLiv:Node2:anaPla:eudEle:notPer:Node31:Node16
1786	1786_1	419297	100221987	4.17743	1.90564	0.07491	0	1	-0.003484	1	0	1	0.950312	0.329639893	0.710642442	0	15.59896	0	2.252	3.438164526	0.016770701	1	1	1	0.519812144	0.971559465	53	3	3	0.056603774	0.056603774	geoFor:lepDis:anaPla	geoFor:lepDis:anaPla
1791	1791_1	395999	100190242	3.37305	2.42673	0.2429	6.25483	0.043830954	25.92944	2.34E-06	5.69061	0.017055925	13.505612	2.38E-04	1	0.221	1.74175	0.21	1.81	1.018070431	1.01E-15	0.186062293	0.070888433	4.98E-06	8.86E-04	1	63	0	0	0	0
1796	1796_1	419100	100231950	2.2015	2.32403	0.02638	-2.00E-06	1	105.276884	0	0.006208	0.937198972	0.640472	0.423539931	0	0.006	1	0.015	1	4.017422668	0.025296058	1	1	0	0.62567907	0	75	4	4	0.053333333	0.053333333	egrGar:calAnn:Node2:Node69	egrGar:calAnn:Node2:Node69
1799	1799_1	430492	100221690	4.78791	3.698	0.28841	14.48024	7.17E-04	70.393808	5.55E-16	14.48024	1.42E-04	30.13964	4.02E-08	0	0.006	3.04306	0.035	1.691	5.647201809	0.134258277	0.004430702	8.80E-04	2.92E-15	2.42E-07	0	75	14	16	0.186666667	0.213333333	pseHum:Node16:fulGla:egrGar:chaPel:Node2:galGal:Node50:anaPla:aptRow:rhePen:Node66:notPer:Node55	pseHum:Node16:fulGla:egrGar:calAnn:chaPel:Node42:Node2:galGal:Node50:anaPla:aptRow:rhePen:Node66:notPer:Node55
1803	1803_1	419536	100219969	3.02303	3.80188	0.02263	-6.20E-05	1	61.614508	4.17E-14	-6.20E-05	1	5.650532	0.017450077	0	0	8.84971	0.008	1	4.997461834	0.018133804	1	1	1.87E-13	0.045326302	0	73	10	14	0.136986301	0.191780822	ficAlb:geoFor:picPub:pygAde:egrGar:balReg:Node36:Node40:aptRow:tinGut	ficAlb:geoFor:corBra:picPub:pygAde:egrGar:nipNip:balReg:chaVoc:Node36:Node40:cucCan:aptRow:tinGut
1810	1810_1	395450	100226286	3.10577	4.18762	0.02161	-8.00E-06	1	9.288792	0.009615336	-1.00E-05	1	0.960844	0.326974324	0.024057976	0	4.31941	0.01	1	165.9039991	1.52E-04	1	1	0.014057537	0.516547962	0.053369428	73	1	4	0.01369863	0.054794521	strCam	lepDis:anaPla:tinGut:strCam
1811	1811_1	100857889	100231900	2.90204	3.64809	0.01975	0	1	26.013532	2.25E-06	0	1	0.06398	0.800312507	1	0	7.15335	0.006	1.076	1.569105787	0	1	1	4.79E-06	0.987017405	1	75	0	0	0	0
1813	1813_1	424889	100219223	2.33375	2.42831	0.01646	0	1	-0.004944	1	0	1	-0.46918	1	1	0	27.14691	0	2.877	1.116423309	0	1	1	1	1	1	59	0	1	0	0.016949153	Node40
1815	1815_1	428787	100226700	0.86077	7.89117	0.00935	0.023248	0.988443298	11.317928	0.003486127	0.023248	0.878813925	5.230276	0.02219701	1	0.007	1.12743	0.007	1.125	1.102422739	6.51E-16	1	1	0.005319449	0.055624001	1	73	0	0	0	0
1816	1816_1	NA	NA	18.50334	3.03778	0.08171	0	1	5.875092	0.052995621	0	1	-4.00E-06	1	0	0.072	1	0.014	1	34.85353301	0.10543876	1	1	0.071881874	1	0	51	19	19	0.37254902	0.37254902	ficAlb:serCan:geoFor:Node9:falPer:Node6:Node16:aquChr:halLeu:aptFor:calAnn:chaPel:Node27:cucCan:Node26:aptHaa:cryCin:notPer:strCam	ficAlb:serCan:geoFor:Node9:falPer:Node6:Node16:aquChr:halLeu:aptFor:calAnn:chaPel:Node27:cucCan:Node26:aptHaa:cryCin:notPer:strCam
1818	1818_1	771348	100218605	3.58834	2.55666	0.05269	0	1	-0.0057	1	0	1	0.48774	0.484937174	0.001420354	0	37.96966	0	3.13	3.712931309	0.038223504	1	1	1	0.687232045	0.004126761	53	0	1	0	0.018867925	lepDis
1820	1820_1	418915	100221519	2.18493	3.47297	0.03437	6.157046	0.046027189	228.272324	0	3.203658	0.073473762	0.259868	0.610210855	0	0	3.47348	0.019	1.021	2.563218467	0.186171698	0.194814835	0.269569067	0	0.806147562	0	75	11	16	0.146666667	0.213333333	chaVoc:Node4:calAnn:cucCan:Node41:droNov:rheAme:eudEle:notPer:Node69:strCam	halLeu:chaVoc:Node4:calAnn:cucCan:Node41:mesUni:droNov:rheAme:rhePen:Node66:tinGut:eudEle:notPer:Node69:strCam
1823	1823_1	NA	100218748	3.98583	4.24506	0.1043	0	1	-3.56E-04	1	0	1	0.414368	0.519760766	0.129982175	0.079	1	0	1	2.320057521	0.084382346	1	1	1	0.722822931	0.234167183	49	0	1	0	0.020408163	melUnd
1825	1825_1	NA	NA	6.83487	4.14769	0.04155	0	1	-0.00508	1	0	1	-0.333768	1	0.002652297	0	6.39831	0	2.654	10000	0.002012637	1	1	1	1	0.007275703	55	0	3	0	0.054545455	serCan:Node47:Node50
1829	1829_1	100859444	100227946	6.21397	3.5841	0.17864	0	1	7.496772	0.023555734	0	1	-0.191128	1	0	0.067	1	0.066	1.013	8.484630971	0.092599312	1	1	0.033016768	1	0	55	0	4	0	0.072727273	aptOwe:aptRow:cryCin:eudEle
1830	1830_1	421786	100221494	2.99771	3.81827	0.12603	0	1	0.055088	0.972831877	0	1	0.064528	0.79947731	0.022762717	0.04	1	0.022	1	1.808745688	0.186042214	1	1	1	0.986325278	0.050781064	65	1	3	0.015384615	0.046153846	balReg	picPub:egrGar:balReg
1831	1831_1	429304	NA	4.79727	6.15483	0.11779	-5.66E-04	1	0.012824	0.993608513	-5.66E-04	1	0.313504	0.575537909	0.502280364	0	50.92239	0.002	1.07	1.39308788	0.121222029	1	1	1	0.774377952	0.736319138	49	0	3	0	0.06122449	corBra:chaPel:notPer
1838	1838_1	428926	100226858	4.53594	2.23783	0.11438	-2.00E-06	1	89.691228	0	-2.00E-06	1	20.171576	7.08E-06	0	0.036	1	0.022	1.496	34.88172136	0.150892255	1	1	0	3.29E-05	0	71	37	39	0.521126761	0.549295775	pseHum:ficAlb:geoFor:Node14:Node12:corBra:Node9:melUnd:falPer:Node7:picPub:pygAde:egrGar:balReg:Node4:chaPel:cucCan:colLiv:mesUni:Node2:Node48:anaPla:Node47:aptHaa:aptOwe:casCas:droNov:Node59:Node55:rheAme:rhePen:Node54:cryCin:tinGut:eudEle:Node65:strCam	pseHum:ficAlb:geoFor:Node14:Node12:corBra:Node9:melUnd:falPer:Node7:picPub:pygAde:egrGar:balReg:Node4:calAnn:chaPel:cucCan:colLiv:mesUni:Node2:Node48:anaPla:Node47:aptHaa:aptOwe:casCas:droNov:Node59:Node55:rheAme:rhePen:Node54:cryCin:tinGut:eudEle:notPer:Node65:strCam
1839	1839_1	420086	100229988	4.62471	3.22252	0.07092	0	1	16.380508	2.77E-04	0	1	0.41966	0.517106746	3.59E-08	0	7.13703	0.027	1	1.564901735	0.236116285	1	1	4.73E-04	0.720229133	1.94E-07	73	0	2	0	0.02739726	cucCan:anaPla
1840	1840_1	101751192	NA	4.43183	4.89821	0.07735	-2.30E-04	1	7.922792	0.019036521	-2.30E-04	1	0.573396	0.448912583	0	0	32.49289	0.01	1	12.22735816	0.158375334	1	1	0.026938707	0.651400173	0	41	17	20	0.414634146	0.487804878	pseHum:ficAlb:geoFor:Node5:Node12:Node3:calAnn:cucCan:melGal:aptHaa:rhePen:Node24:cryCin:eudEle:notPer:Node39:Node37	pseHum:ficAlb:geoFor:Node8:Node5:Node12:Node3:calAnn:cucCan:melGal:aptHaa:rheAme:rhePen:Node24:cryCin:eudEle:notPer:Node39:Node37:Node22
1841	1841_1	768932	100223754	3.14161	3.01219	0.17859	0	1	1.90544	0.385690517	0	1	-0.107812	1	0.248957687	0.05	1	0.033	1.474	76.29112304	0.001748077	1	1	0.482904748	1	0.410647961	67	1	1	0.014925373	0.014925373	rheAme	rheAme
1843	1843_1	418578	100222223	4.11842	2.99426	0.39318	54.488006	1.47E-12	141.879656	0	54.488006	1.56E-13	112.01426	0	0	0.033	3.04395	0.055	2.311	69.14940609	0.114820115	2.94E-11	3.14E-12	0	0	0	67	28	38	0.417910448	0.567164179	pseHum:Node14:corBra:Node9:melUnd:falPer:Node7:aquChr:halLeu:Node6:aptFor:pygAde:fulGla:egrGar:Node33:Node4:calAnn:cucCan:Node39:colLiv:Node2:galGal:Node45:Node57:Node50:Node64:eudEle:strCam	pseHum:ficAlb:serCan:Node14:Node10:corBra:Node9:melUnd:falPer:Node7:Node21:aquChr:halLeu:Node6:aptFor:pygAde:fulGla:egrGar:nipNip:Node33:chaVoc:Node4:calAnn:chaPel:cucCan:Node39:colLiv:Node2:galGal:anaPla:Node45:Node57:Node60:Node50:Node64:eudEle:Node63:strCam
1844	1844_1	425800	100230981	5.00894	4.51638	0.05513	-0.001312	1	30.907756	1.94E-07	-0.001312	1	-28.867032	1	0.002347093	0	52.60459	0.002	3.898	24.54431353	0.001420756	1	1	4.63E-07	1	0.006500101	69	6	10	0.086956522	0.144927536	falPer:pygAde:calAnn:aptOwe:Node59:Node67	pseHum:ficAlb:corBra:falPer:pygAde:calAnn:chaPel:aptOwe:Node59:Node67
1846	1846_1	416477	100223162	5.36063	3.49853	0.34985	22.98812	1.02E-05	111.887348	0	22.98812	1.63E-06	39.468508	3.33E-10	8.88E-11	0.035	2.36933	0.103	1.605	1.702176571	0.395565818	8.57E-05	1.38E-05	0	2.45E-09	5.68E-10	57	8	13	0.140350877	0.228070175	picPub:lepDis:Node16:egrGar:cucCan:anaPla:Node55:tinGut	falPer:picPub:lepDis:Node16:fulGla:egrGar:Node32:calAnn:Node36:cucCan:anaPla:Node55:tinGut
1847	1847_1	420152	NA	6.88155	3.7019	0.4744	0	1	22.353788	1.40E-05	0	1	9.79726	0.001747721	4.04E-08	0.087	1	0.062	1.612	1.964766181	0.395435829	1	1	2.76E-05	0.005643329	2.17E-07	47	0	3	0	0.063829787	picPub:Node20:Node2
1848	1848_1	771776	100230095	2.86143	3.37359	0.0425	6.456424	0.039628291	37.90498	5.88E-09	6.456424	0.011055191	16.6029	4.61E-05	0.001182403	0.005	4.82862	0.005	4.348	776.1038072	0.001380534	0.170131725	0.047632048	1.63E-08	1.91E-04	0.003498529	69	0	2	0	0.028985507	geoFor:strCam
1849	1849_1	396061	100226957	3.96353	3.87222	0.27319	92.211798	0	371.603272	0	92.211902	0	170.723544	0	0	0.016	2.66304	0.06	1.739	5.352466167	0.210166432	0	0	0	0	0	75	3	9	0.04	0.12	pygAde:nipNip:cucCan	pseHum:picPub:pygAde:nipNip:chaPel:Node42:cucCan:colLiv:Node2
1853	1853_1	395152	100230658	2.98256	2.60372	0.08965	0	1	9.848948	0.007266547	0	1	-0.691816	1	0	0.025	1	0.034	1	59.68482389	0.164906081	1	1	0.010752017	1	0	69	19	20	0.275362319	0.289855072	ficAlb:serCan:geoFor:Node12:corBra:melUnd:falPer:lepDis:Node30:egrGar:nipNip:Node29:colLiv:aptOwe:rhePen:cryCin:tinGut:Node63:strCam	ficAlb:serCan:geoFor:Node12:corBra:melUnd:falPer:lepDis:Node30:egrGar:nipNip:Node29:chaVoc:colLiv:aptOwe:rhePen:cryCin:tinGut:Node63:strCam
1854	1854_1	416938	105760790	3.28696	3.26159	0.09424	0	1	35.702836	1.77E-08	0	1	2.319784	0.127737763	0	0	61.08904	0.014	1.316	2.980094206	0.433921206	1	1	4.67E-08	0.248680049	0	75	23	26	0.306666667	0.346666667	geoFor:lepDis:halLeu:pygAde:Node31:fulGla:Node30:nipNip:chaVoc:colLiv:mesUni:Node46:galGal:Node50:anaPla:Node49:aptHaa:Node56:cryCin:tinGut:Node70:notPer:strCam	geoFor:lepDis:halLeu:pygAde:Node31:fulGla:Node30:nipNip:chaVoc:cucCan:colLiv:mesUni:Node46:galGal:melGal:Node50:anaPla:Node49:aptHaa:aptRow:Node56:cryCin:tinGut:Node70:notPer:strCam
1862	1862_1	424786	100231075	3.38309	3.39044	0.12995	0	1	49.877688	1.48E-11	0	1	35.432296	2.64E-09	0	0.031	1	0.005	3.753	1.951920661	0.2124657	1	1	5.31E-11	1.79E-08	0	71	7	10	0.098591549	0.14084507	lepDis:casCas:rheAme:rhePen:Node62:cryCin:eudEle	lepDis:nipNip:Node46:casCas:rheAme:rhePen:Node62:cryCin:tinGut:eudEle
1863	1863_1	NA	NA	3.83113	3.87162	0.31276	5.783582	0.055476765	46.134716	9.59E-11	5.783582	0.016176542	23.309596	1.38E-06	1	0.02	2.5875	0.071	1.726	1	0.397544022	0.230108202	0.067426804	3.19E-10	7.04E-06	1	43	0	4	0	0.093023256	aptFor:Node19:casCas:Node37
1865	1865_1	431302	NA	5.70215	3.002	0.12608	3.940318	0.139434684	34.159396	3.82E-08	3.940318	0.047141865	0.28878	0.591003398	1.81E-14	0.003	3.10057	0.063	1.061	7.959351343	0.024555962	0.527764528	0.179390676	9.77E-08	0.788701718	1.38E-13	73	2	7	0.02739726	0.095890411	balReg:calAnn	balReg:chaVoc:calAnn:chaPel:Node39:colLiv:Node68
1867	1867_1	395557	100190266	2.65186	2.62637	0.12776	0	1	-8.40E-05	1	0	1	-0.11604	1	0	0.022	1	0	1	8.139817679	0.062074994	1	1	1	1	0	49	2	8	0.040816327	0.163265306	picPub:eudEle	Node7:picPub:aptFor:calAnn:colLiv:anaPla:casCas:eudEle
1869	1869_1	423136	100224906	8.59434	4.81913	0.30838	0	1	97.62024	0	0	1	29.363784	6.00E-08	0	0.074	1	0.085	1.502	361.718515	0.233664791	1	1	0	3.57E-07	0	51	26	28	0.509803922	0.549019608	pseHum:ficAlb:serCan:geoFor:Node13:Node9:corBra:falPer:Node6:aquChr:halLeu:fulGla:egrGar:nipNip:Node22:Node29:colLiv:mesUni:Node34:Node37:aptHaa:aptOwe:Node42:rheAme:rhePen:Node50	pseHum:ficAlb:serCan:geoFor:Node13:Node9:corBra:falPer:Node6:aquChr:halLeu:fulGla:egrGar:nipNip:Node22:Node29:colLiv:mesUni:Node34:Node37:aptHaa:aptOwe:Node42:droNov:Node47:rheAme:rhePen:Node50
1871	1871_1	768675	100232449	1.38463	2.96919	0.10772	8.97814	0.011231084	23.53802	7.74E-06	8.97814	0.002732286	20.388308	6.32E-06	1	0.032	4.47445	0.034	4.297	1.130569611	1.02E-13	0.05409079	0.013226577	1.57E-05	2.96E-05	1	57	0	0	0	0
1872	1872_1	770231	100229023	3.52578	3.95201	0.06282	1.778856	0.410890715	-0.002756	1	1.778856	0.182289866	-2.332984	1	0.997234885	0	8.84445	0	2.952	15.71256358	8.10E-04	1	0.618704465	1	1	1	69	0	1	0	0.014492754	Node9
1876	1876_1	100859211	100224106	4.07374	2.99465	0.17804	15.374292	4.59E-04	120.559172	0	15.374292	8.82E-05	40.932392	1.58E-10	0	0.007	2.58374	0.031	1.61	1.872258911	0.418426036	0.002922817	5.65E-04	0	1.20E-09	0	75	12	19	0.16	0.253333333	pseHum:falPer:lepDis:Node26:Node22:cucCan:Node50:rheAme:rhePen:Node66:eudEle:notPer	pseHum:Node14:Node9:falPer:lepDis:Node26:Node22:cucCan:Node50:rheAme:rhePen:Node66:tinGut:Node70:eudEle:notPer:Node73:strCam:Node54
1877	1877_1	422138	100229400	5.4632	3.93117	0.10149	0	1	-0.001576	1	0	1	0.7582	0.383892416	1	0.04	1	0	1	10000	3.51E-04	1	1	1	0.583712995	1	61	2	5	0.032786885	0.081967213	egrGar:anaPla	picPub:egrGar:nipNip:chaPel:anaPla
1879	1879_1	771916	NA	3.19684	3.41892	0.4233	20.24015	4.03E-05	59.955876	9.57E-14	20.24015	6.83E-06	39.595036	3.12E-10	0	0.017	2.87851	0.059	1.967	208.6997258	0.154508656	3.09E-04	5.28E-05	4.14E-13	2.30E-09	0	39	19	22	0.487179487	0.564102564	ficAlb:serCan:geoFor:falPer:balReg:colLiv:Node2:aptHaa:aptOwe:Node25:casCas:droNov:Node29:rheAme:rhePen:Node32:cryCin:Node35:strCam	ficAlb:serCan:geoFor:Node6:falPer:balReg:colLiv:Node2:galGal:aptHaa:aptOwe:Node25:Node24:casCas:droNov:Node29:rheAme:rhePen:Node32:cryCin:Node35:strCam
1881	1881_1	395254	100230320	3.05426	2.88889	0.02095	0	1	-0.00206	1	0	1	-0.13204	1	0.991759911	0	28.46164	0	1	1.208411439	0.0160375	1	1	1	1	1	73	0	0	0	0
1882	1882_1	427190	100226133	2.30654	3.51986	0.0486	0	1	19.007388	7.46E-05	0	1	-0.367144	1	5.83E-13	0.001	1	0.026	1.116	504.0765249	0.001491707	1	1	1.35E-04	1	4.14E-12	71	1	1	0.014084507	0.014084507	melUnd	melUnd
1885	1885_1	423154	100220979	3.79591	3.46094	0.22615	0	1	37.33938	7.80E-09	0	1	23.070776	1.56E-06	1	0.075	1	0.029	1.974	1	0.203942087	1	1	2.14E-08	7.88E-06	1	73	9	13	0.123287671	0.178082192	Node14:melUnd:Node7:picPub:egrGar:nipNip:Node33:calAnn:mesUni	geoFor:Node14:melUnd:falPer:Node7:picPub:halLeu:pygAde:egrGar:nipNip:Node33:calAnn:mesUni
1890	1890_1	426888	NA	4.94503	4.30652	0.05348	-2.00E-06	1	6.97536	0.030571716	-2.00E-06	1	3.860976	0.049421571	1.45E-09	0	39.40318	0.005	1	1.5165733	0.365603799	1	1	0.042413012	0.111362247	8.65E-09	61	12	16	0.196721311	0.262295082	pygAde:chaVoc:chaPel:colLiv:droNov:rheAme:rhePen:Node52:cryCin:tinGut:Node56:notPer	ficAlb:Node11:pygAde:nipNip:chaVoc:chaPel:colLiv:Node36:droNov:rheAme:rhePen:Node52:cryCin:tinGut:Node56:notPer
1891	1891_1	421246	100225807	3.68349	3.4367	0.1205	6.435558	0.040043897	38.181476	5.12E-09	6.435558	0.011185801	12.22688	4.71E-04	0.014952757	0.003	3.25943	0.011	1.897	1.186187481	0.573009885	0.17157725	0.048099499	1.43E-08	0.001647377	0.034730015	73	14	17	0.191780822	0.232876712	ficAlb:Node10:melUnd:Node8:chaVoc:colLiv:aptHaa:aptOwe:Node57:tinGut:eudEle:notPer:Node71:strCam	ficAlb:Node10:melUnd:Node8:lepDis:chaVoc:chaPel:colLiv:aptHaa:aptOwe:Node57:tinGut:eudEle:notPer:Node71:strCam:Node52
1892	1892_1	373922	105758482	4.52291	6.25448	0.02969	-5.60E-05	1	19.021508	7.41E-05	-5.60E-05	1	4.152732	0.041567406	1	0	32.41691	0.006	1	1	0.168944908	1	1	1.34E-04	0.096060249	1	63	10	16	0.158730159	0.253968254	taeGut:serCan:picPub:aptFor:egrGar:cucCan:colLiv:aptHaa:notPer:Node57	ficAlb:taeGut:serCan:Node15:Node13:picPub:Node22:aptFor:egrGar:chaVoc:cucCan:colLiv:anaPla:aptHaa:notPer:Node57
1893	1893_1	428728	100228964	3.31239	3.2677	0.1735	2.668784	0.263318224	24.530852	4.71E-06	2.668784	0.102334184	2.20E-04	0.988165893	0	0.005	2.82831	0.118	1	3.543170871	0.138443335	0.932929497	0.364688679	9.74E-06	1	0	75	7	11	0.093333333	0.146666667	melUnd:falPer:droNov:Node57:Node66:Node56:notPer	melUnd:falPer:nipNip:chaVoc:calAnn:droNov:Node57:Node66:Node56:eudEle:notPer
1894	1894_1	423986	100223323	2.80041	5.14428	0.05396	2.47618	0.28993747	63.817864	1.39E-14	2.476202	0.115581053	9.739532	0.001803468	1	0.002	2.72107	0.02	1.481	27.38735627	3.85E-04	1	0.407555565	6.48E-14	0.005812515	1	73	1	4	0.01369863	0.054794521	aptHaa	mesUni:Node49:aptHaa:Node64
1897	1897_1	426184	100231277	5.34888	3.52958	0.06991	0	1	-2.60E-04	1	0	1	2.394192	0.121786661	0	0	14.80832	0	1	2.537456594	0.425525497	1	1	1	0.238863797	0	49	0	6	0	0.12244898	geoFor:Node12:Node6:Node40:cryCin:eudEle
1898	1898_1	101750553	100226230	3.75471	4.3582	0.04224	-3.20E-05	1	35.737792	1.74E-08	-3.20E-05	1	-0.092208	1	0	0	28.73552	0.012	1.012	2.942643618	0.311789056	1	1	4.59E-08	1	0	53	2	5	0.037735849	0.094339623	aptFor:pygAde	serCan:geoFor:aptFor:pygAde:chaVoc
1900	1900_1	395439	NA	4.79928	4.28544	0.0567	-7.60E-05	1	-0.00282	1	-7.60E-05	1	1.60328	0.205439006	0.523956024	0	28.41861	0	1	2.500770378	0.010841239	1	1	1	0.361341005	0.763202945	41	0	2	0	0.048780488	melGal:Node21
1907	1907_1	395686	100229184	5.04345	4.88606	0.04605	2.00E-06	0.999999	176.60806	0	0	1	11.861476	5.73E-04	1	0	91.3314	0.016	1	1	0.073083397	1	1	0	0.001982547	1	75	0	4	0	0.053333333	falPer:pygAde:balReg:Node50
1908	1908_1	427706	105760918	6.93883	4.53745	0.70079	179.006522	0	512.068196	0	179.006522	0	356.306128	0	0	0.124	2.24229	0.187	1.945	3652.202987	0.065532594	0	0	0	0	0	75	36	41	0.48	0.546666667	pseHum:ficAlb:taeGut:Node14:Node10:corBra:Node9:melUnd:picPub:lepDis:aquChr:halLeu:Node26:Node22:pygAde:Node31:fulGla:Node35:chaVoc:Node38:Node4:chaPel:cucCan:Node41:colLiv:mesUni:Node46:Node2:Node50:casCas:cryCin:tinGut:eudEle:notPer:Node69:Node55	pseHum:ficAlb:taeGut:Node14:Node10:corBra:Node9:melUnd:picPub:lepDis:aquChr:halLeu:Node26:Node22:pygAde:Node31:fulGla:Node35:Node29:chaVoc:Node38:Node4:chaPel:Node42:cucCan:Node41:colLiv:mesUni:Node46:Node2:melGal:Node50:anaPla:Node59:casCas:cryCin:tinGut:eudEle:notPer:Node69:Node55
1910	1910_1	770243	100228729	1.958	2.59185	0.01318	3.40E-04	0.999830014	-0.002488	1	0	1	0.135856	0.712435968	1	0	4.39114	0	2.698	1.018281259	6.03E-15	1	1	1	0.903824539	1	63	0	0	0	0
1912	1912_1	NA	NA	5.09684	3.02403	0.40853	2.20E-05	0.999989	0.231032	0.890906318	2.20E-05	0.996257603	0.228708	0.632483486	8.23E-08	0.094	1	0.017	1.554	2.768292737	0.406076556	1	1	1	0.828880217	4.31E-07	57	1	2	0.01754386	0.035087719	fulGla	ficAlb:fulGla
1913	1913_1	423835	101233782	5.4668	5.38805	0.14274	5.893488	0.052510402	46.108944	9.72E-11	5.893488	0.015196971	23.165944	1.49E-06	2.21E-07	0.024	2.23436	0.056	1.676	5.016476956	0.042912897	0.218952768	0.063679408	3.23E-10	7.53E-06	1.11E-06	55	5	11	0.090909091	0.2	falPer:egrGar:colLiv:aptOwe:eudEle	falPer:pygAde:egrGar:colLiv:Node2:Node39:aptOwe:Node43:cryCin:eudEle:Node42
1915	1915_1	417496	100225186	3.51154	2.93853	0.11217	12.961904	0.001532351	146.417084	0	12.95921	3.18E-04	14.827876	1.18E-04	0	0.001	4.2989	0.02	1.354	23.81743984	0.318155339	0.008803428	0.001837651	0	4.58E-04	0	75	2	8	0.026666667	0.106666667	pygAde:droNov	geoFor:corBra:pygAde:calAnn:melGal:Node50:droNov:Node55
1920	1920_1	427265	100223362	6.89745	4.2195	0.0939	0	1	1.315488	0.518018667	0	1	0.55294	0.457118894	0.246458902	0.081	1	0.028	1	6.048530152	0.011437622	1	1	0.64019566	0.660215182	0.406757755	71	1	5	0.014084507	0.070422535	lepDis	ficAlb:corBra:lepDis:mesUni:Node48
1923	1923_1	395351	100221045	1.75325	2.98337	0.04521	1.854344	0.395671087	34.785496	2.80E-08	1.932734	0.164459642	9.24824	0.002357219	0	0.007	2.34778	0.009	2.318	4.328998079	0.104428605	1	0.563020237	7.22E-08	0.007453211	0	71	1	2	0.014084507	0.028169014	chaVoc	aquChr:chaVoc
1925	1925_1	426061	100223772	4.02781	3.50409	0.04355	0	1	26.210616	2.03E-06	0	1	7.609564	0.005805952	0.038976104	0.011	1	0.009	1.8	14.52759676	0.001822402	1	1	4.35E-06	0.016948846	0.081868647	71	0	0	0	0
1926	1926_1	427478	100230195	4.14153	3.07881	0.06689	0.46774	0.7914647	27.674132	9.79E-07	0.46774	0.494028716	6.494084	0.010823405	0	0.001	3.13405	0.005	1.691	4.033025895	0.274125296	1	1	2.16E-06	0.029809905	0	73	23	26	0.315068493	0.356164384	ficAlb:taeGut:serCan:geoFor:Node16:Node12:corBra:melUnd:Node7:egrGar:chaPel:colLiv:melGal:anaPla:aptHaa:cryCin:tinGut:Node68:eudEle:notPer:Node71:Node67:strCam	ficAlb:taeGut:serCan:geoFor:Node16:Node14:Node12:corBra:Node9:melUnd:Node7:pygAde:egrGar:chaPel:colLiv:melGal:anaPla:aptHaa:cryCin:tinGut:Node68:eudEle:notPer:Node71:Node67:strCam
1927	1927_1	425454	100229272	4.40168	5.53367	0.08189	0	1	15.217192	4.96E-04	0	1	0.318308	0.572626254	0.011753508	0	23.86508	0.009	1.196	3.845291018	0.00877096	1	1	8.25E-04	0.770938761	0.027956374	57	6	9	0.105263158	0.157894737	pseHum:Node8:chaPel:cucCan:colLiv:Node33	pseHum:Node8:chaPel:cucCan:colLiv:Node33:tinGut:eudEle:Node51
1930	1930_1	422892	100227601	4.56771	3.83215	0.36679	93.61848	0	245.757172	0	93.61848	0	174.048048	0	0	0.016	2.87934	0.031	2.159	564.0576958	0.279168702	0	0	0	0	0	75	1	6	0.013333333	0.08	balReg	balReg:Node4:calAnn:colLiv:Node46:Node50
1931	1931_1	420192	100228845	3.97378	3.23758	0.18521	1.44E-04	0.999928003	19.467544	5.92E-05	-7.20E-05	1	8.616716	0.003330918	3.71E-10	0.036	1	0.031	1.541	1749.097277	0.001378739	1	1	1.09E-04	0.010222596	2.30E-09	65	2	4	0.030769231	0.061538462	aptRow:droNov	colLiv:aptRow:droNov:strCam
1933	1933_1	424402	100227678	5.10015	3.23482	0.28978	0	1	15.570656	4.16E-04	0	1	3.156516	0.075624418	0.004762906	0.085	1	0.121	1.213	1.597572182	0.223972142	1	1	6.97E-04	0.161033777	0.012374733	75	3	5	0.04	0.066666667	geoFor:falPer:anaPla	geoFor:falPer:Node2:Node50:anaPla
1939	1939_1	423876	100230454	2.97975	3.32976	0.10211	13.287928	0.001301856	72.582144	2.22E-16	13.287962	2.67E-04	26.39462	2.78E-07	0	0.003	3.28983	0.008	2.301	4.957915186	0.114979513	0.007609911	0.001570027	1.20E-15	1.51E-06	0	75	12	14	0.16	0.186666667	corBra:lepDis:chaVoc:calAnn:cucCan:colLiv:Node50:Node49:eudEle:notPer:Node73:Node69	ficAlb:corBra:lepDis:egrGar:chaVoc:calAnn:cucCan:colLiv:Node50:Node49:eudEle:notPer:Node73:Node69
1946	1946_1	419963	100221722	5.79697	2.21415	0.03505	-2.00E-06	1	8.50832	0.014205018	-2.00E-06	1	10.210076	0.001396754	8.29E-13	0	10.4477	0.005	1	2.257036662	0.051933902	1	1	0.020360135	0.004571339	5.87E-12	75	4	6	0.053333333	0.08	corBra:melUnd:chaPel:tinGut	Node16:corBra:melUnd:chaPel:Node42:tinGut
1947	1947_1	416669	100222825	5.34066	5.69333	0.08832	6.597702	0.036925571	60.572428	7.03E-14	6.597702	0.010211047	4.429284	0.035327325	7.48E-07	0.004	4.05291	0.019	1.359	19.35575095	0.004232002	0.159869892	0.044390755	3.08E-13	0.083554373	3.53E-06	59	11	15	0.186440678	0.254237288	geoFor:egrGar:nipNip:Node25:calAnn:chaPel:Node30:anaPla:droNov:rhePen:notPer	pseHum:geoFor:egrGar:nipNip:Node25:calAnn:chaPel:Node30:Node38:anaPla:aptHaa:droNov:rheAme:rhePen:notPer
1950	1950_1	772374	105759953	3.28092	3.27011	0.23318	4.65061	0.097753625	17.812792	1.36E-04	4.65061	0.031042514	15.859488	6.82E-05	0	0.01	2.68323	0.019	2.124	5.533156453	0.077640475	0.3817966	0.121968759	2.39E-04	2.74E-04	0	73	1	2	0.01369863	0.02739726	droNov	Node58:droNov
1953	1953_1	395303	100224755	6.65265	3.42579	0.04501	1.76E-04	0.999912004	10.209172	0.006068851	-2.00E-06	1	3.847716	0.049813782	0.12791109	0	11.22566	0.004	1	2.78616109	0.006685575	1	1	0.009050698	0.112129491	0.231154372	69	13	14	0.188405797	0.202898551	taeGut:lepDis:Node21:pygAde:calAnn:chaPel:cucCan:Node37:Node42:Node45:cryCin:eudEle:notPer	taeGut:lepDis:Node21:pygAde:calAnn:chaPel:Node38:cucCan:Node37:Node42:Node45:cryCin:eudEle:notPer
1955	1955_1	426892	100229057	6.11473	3.09983	0.38182	39.670162	2.43E-09	78.211032	0	39.670162	3.01E-10	60.044592	9.33E-15	5.42E-08	0.004	6.72654	0.004	6.08	9.601133798	0.018024663	3.38E-08	4.21E-09	0	9.96E-14	2.89E-07	73	4	13	0.054794521	0.178082192	picPub:chaPel:colLiv:notPer	ficAlb:serCan:Node12:Node10:melUnd:picPub:chaPel:Node3:colLiv:anaPla:Node47:notPer:Node52
1960	1960_1	100857613	NA	5.45126	1.99259	0.02525	0	1	14.023604	9.01E-04	0	1	2.715128	0.099400997	0.002220143	0.019	1	0.004	1.131	2.628691354	0.036031265	1	1	0.001461019	0.202514646	0.006168168	51	1	2	0.019607843	0.039215686	chaVoc	pseHum:chaVoc
1962	1962_1	415857	100222837	5.09835	4.90897	0.08083	0	1	-0.00278	1	0	1	-3.860244	1	0.681839732	0.01	1	0	2.398	9.368245876	0.002950649	1	1	1	1	0.940558107	41	0	2	0	0.048780488	Node16:Node2
1965	1965_1	420913	100222816	2.52311	3.20573	0.05387	-2.00E-06	1	98.49164	0	-1.00E-05	1	1.649076	0.199084739	0	0	48.41722	0.022	1	3.069398827	0.45784115	1	1	0	0.352974596	0	73	21	23	0.287671233	0.315068493	geoFor:corBra:falPer:picPub:lepDis:Node23:pygAde:egrGar:nipNip:Node35:calAnn:colLiv:mesUni:Node46:aptRow:rheAme:rhePen:Node64:Node68:eudEle:strCam	geoFor:corBra:falPer:picPub:lepDis:Node23:pygAde:egrGar:nipNip:Node35:calAnn:colLiv:mesUni:Node46:aptRow:Node58:casCas:rheAme:rhePen:Node64:Node68:eudEle:strCam
1966	1966_1	374053	100190658	3.35399	4.09136	1.00E-04	0.001558	0.999221303	-0.003208	1	0	1	-1.72E-04	1	1	0	24.92344	0	3.042	2.94437285	0	1	1	1	1	1	69	0	0	0	0
1970	1970_1	424045	101233066	2.86446	2.48166	0.0316	-1.00E-05	1	-0.045372	1	-1.20E-05	1	-11.870724	1	0.392891269	0	26.25044	0	4.394	51.96163549	6.04E-05	1	1	1	1	0.603423255	75	0	2	0	0.026666667	aptRow:casCas
1975	1975_1	770813	101234194	3.72461	3.50318	0.21665	0.207472	0.901463252	13.112408	0.001421271	0.207472	0.648756081	1.81224	0.178239754	0.021171953	0.013	1.89724	0.1	1.325	2.087675487	0.189030214	1	1	0.002257465	0.323810932	0.04757398	69	0	0	0	0
1976	1976_1	421994	NA	1.75399	2.94197	0.01474	0	1	-0.006072	1	0	1	0.983112	0.321431709	8.76E-04	0.009	1	0	2.908	78.74393225	8.10E-04	1	1	1	0.510301522	0.00265548	67	0	1	0	0.014925373	tinGut
1977	1977_1	101747858	NA	5.81297	3.6079	0.57837	81.494344	0	238.86064	0	81.494344	0	172.795596	0	0	0.042	2.44371	0.088	1.896	15.30461373	0.430426507	0	0	0	0	0	69	28	30	0.405797101	0.434782609	pseHum:ficAlb:Node12:Node10:Node9:Node8:falPer:Node7:picPub:aquChr:fulGla:egrGar:calAnn:chaPel:Node38:cucCan:Node37:galGal:melGal:Node45:aptOwe:Node52:rheAme:cryCin:tinGut:eudEle:notPer:Node63	pseHum:ficAlb:Node12:Node10:Node9:Node8:falPer:Node7:picPub:aquChr:Node22:fulGla:egrGar:chaVoc:calAnn:chaPel:Node38:cucCan:Node37:galGal:melGal:Node45:aptOwe:Node52:rheAme:cryCin:tinGut:eudEle:notPer:Node63
1979	1979_1	422244	105759134	4.7104	3.62158	0.35424	0	1	56.324552	5.88E-13	0	1	35.007912	3.28E-09	1	0.078	1	0.045	1.691	1.001165288	2.07E-14	1	1	2.39E-12	2.20E-08	1	55	10	13	0.181818182	0.236363636	corBra:picPub:balReg:chaVoc:Node22:galGal:anaPla:Node43:Node50:strCam	corBra:picPub:Node12:balReg:chaVoc:Node22:galGal:melGal:anaPla:Node43:Node50:Node49:strCam
1983	1983_1	100859641	NA	7.66399	2.90353	0.07166	0	1	-0.005708	1	0	1	-0.919876	1	0.589938028	0.032	1	0	3.264	1.461280385	0.063675901	1	1	1	1	0.838086203	67	0	3	0	0.044776119	ficAlb:Node10:corBra
1984	1984_1	419269	100218091	7.10725	3.0937	0.38407	0	1	134.984352	0	0	1	113.169628	0	0	0.127	1	0.038	2.33	23.51529651	0.062469642	1	1	0	0	0	73	19	24	0.260273973	0.328767123	serCan:melUnd:picPub:lepDis:chaVoc:calAnn:chaPel:cucCan:Node41:colLiv:melGal:casCas:droNov:Node61:Node64:eudEle:notPer:Node67:Node52	pseHum:serCan:Node9:melUnd:Node7:picPub:lepDis:Node23:chaVoc:calAnn:chaPel:cucCan:Node41:colLiv:melGal:casCas:droNov:Node61:Node64:cryCin:eudEle:notPer:Node67:Node52
1985	1985_1	419891	101233206	8.81424	4.3599	0.30868	24.091222	5.87E-06	91.577076	0	24.091222	9.19E-07	53.263528	2.92E-13	0	0.024	2.62601	0.064	1.712	2.116232985	0.376878223	5.13E-05	8.07E-06	0	2.76E-12	0	69	11	18	0.15942029	0.260869565	pseHum:taeGut:Node9:Node8:chaPel:Node46:anaPla:aptOwe:eudEle:notPer:Node65	pseHum:taeGut:Node9:Node8:picPub:lepDis:fulGla:Node28:chaPel:galGal:melGal:Node46:anaPla:aptOwe:casCas:eudEle:notPer:Node65
1990	1990_1	416417	100227388	3.31852	3.34375	0.11243	0	1	0.485428	0.784495848	0	1	0.536144	0.464035186	1	0.015	1	0.012	1	1.001165564	1.02E-14	1	1	0.950205156	0.666778781	1	73	10	12	0.136986301	0.164383562	geoFor:nipNip:calAnn:cucCan:mesUni:melGal:rheAme:rhePen:Node64:notPer	geoFor:Node6:nipNip:Node27:calAnn:cucCan:mesUni:melGal:rheAme:rhePen:Node64:notPer
1995	1995_1	NA	100232710	2.82642	3.70766	0.1118	0	1	19.408748	6.10E-05	0	1	2.081424	0.149101023	1.03E-06	0.019	1	0.031	1.339	9.430007681	0.011927012	1	1	1.12E-04	0.281123201	4.78E-06	61	1	4	0.016393443	0.06557377	eudEle	mesUni:anaPla:tinGut:eudEle
1997	1997_1	771736	100223692	3.85343	2.95628	0.04363	-1.20E-05	1	9.678224	0.007914079	-1.20E-05	1	6.773544	0.009251894	1	0	24.43744	0.002	2.025	1	0.076082613	1	1	0.011658547	0.025934606	1	69	0	1	0	0.014492754	corBra
1999	1999_1	417580	100221882	1.65515	3.65515	0.07459	-2.00E-06	1	8.08728	0.017533534	0	1	2.50366	0.113582059	0	0	15.41234	0.003	1.974	2.702633544	0.237298135	1	1	0.024896931	0.225575171	0	73	0	0	0	0
2000	2000_1	374122	100190761	1.5743	2.84796	0.1194	0	1	0.184144	0.91203948	0	1	-0.916936	1	0.878157614	0	1	0.039	1	4.410245668	0.012881398	1	1	1	1	1	71	0	0	0	0
2003	2003_1	422593	100220608	3.36809	3.35015	0.10948	0	1	26.753904	1.55E-06	0	1	0.307084	0.579475096	0.983239703	0.032	1	0.04	1	1	0.218726422	1	1	3.36E-06	0.777504256	1	73	3	6	0.04109589	0.082191781	corBra:calAnn:cucCan	corBra:lepDis:calAnn:cucCan:melGal:anaPla
2006	2006_1	426298	NA	6.77691	3.07253	0.07212	5.79157	0.055255632	36.3384	1.29E-08	5.79157	0.016103202	6.476704	0.010929748	1.71E-06	0.002	5.18889	0.002	4.277	1.620863097	0.348970252	0.229409781	0.067185492	3.45E-08	0.030093238	7.74E-06	53	12	15	0.226415094	0.283018868	pseHum:aptFor:cucCan:Node19:colLiv:mesUni:Node24:galGal:melGal:tinGut:notPer:strCam	pseHum:ficAlb:Node8:aptFor:chaPel:cucCan:Node19:colLiv:mesUni:Node24:galGal:melGal:tinGut:notPer:strCam
2007	2007_1	430538	NA	5.74179	4.41803	0.06667	0	1	26.166844	2.08E-06	0	1	2.152208	0.142365022	0.325960208	0.006	1	0.01	1.298	1.267379356	0.163182935	1	1	4.44E-06	0.271396498	0.51631147	43	5	9	0.11627907	0.209302326	ficAlb:corBra:nipNip:chaVoc:notPer	ficAlb:corBra:nipNip:Node4:chaVoc:galGal:tinGut:notPer:Node37
2008	2008_1	425711	105759032	5.24451	2.98009	0.27691	0	1	12.054596	0.002412002	0	1	5.359188	0.020613369	1	0.048	1	0.026	1.812	1.001164843	3.81E-10	1	1	0.003738862	0.052244229	1	63	0	5	0	0.079365079	ficAlb:Node41:aptRow:tinGut:Node58
2009	2009_1	NA	NA	2.59095	4.61233	0.62371	0	1	6.64316	0.036095755	0	1	5.903436	0.015111377	0	0.163	1	0.007	4.653	390.4033523	0.018597588	1	1	0.049735362	0.039945436	0	37	1	1	0.027027027	0.027027027	aptFor	aptFor
2010	2010_1	423560	100230505	1.5124	2.66404	0.01924	1.60E-05	0.999992	0.127356	0.938307086	0	1	0.563144	0.452996244	4.74E-04	0.011	1	0	2.502	224.3236377	0.001098755	1	1	1	0.655570903	0.001510664	71	0	1	0	0.014084507	Node64
2011	2011_1	395542	100231771	1.72577	3.4575	0.06877	0	1	-0.001228	1	0	1	0.086924	0.768124692	7.77E-04	0.001	1	0	1	10000	2.69E-04	1	1	1	0.956547023	0.002383128	73	0	0	0	0
2012	2012_1	426230	105760571	1.80344	3.65082	0.08364	-2.00E-06	1	102.30558	0	-6.00E-06	1	6.764948	0.009296563	0	0.026	1	0.029	1.248	2.664001873	0.70454453	1	1	0	0.026050111	0	71	22	24	0.309859155	0.338028169	pseHum:ficAlb:corBra:melUnd:picPub:halLeu:aptFor:pygAde:Node31:egrGar:calAnn:cucCan:Node3:mesUni:Node44:anaPla:droNov:Node55:tinGut:Node66:eudEle:Node53	pseHum:ficAlb:corBra:Node9:melUnd:picPub:halLeu:aptFor:pygAde:Node31:egrGar:calAnn:cucCan:Node3:mesUni:Node44:anaPla:droNov:Node55:rhePen:tinGut:Node66:eudEle:Node53
2019	2019_1	416054	100226585	5.14868	7.12285	0.05881	0	1	0.089916	0.956037635	0	1	-0.595204	1	5.73E-12	0	26.83344	0.001	1	4.318604597	0.038349341	1	1	1	1	3.94E-11	65	2	8	0.030769231	0.123076923	egrGar:anaPla	egrGar:balReg:Node32:chaPel:colLiv:melGal:Node44:anaPla
2029	2029_1	428839	NA	4.38676	3.02166	0.0181	0	1	-0.009216	1	0	1	0.682748	0.408642063	0.596291501	0	16.56511	0	2.328	1.267127703	0.053746468	1	1	1	0.60969424	0.845759402	49	3	4	0.06122449	0.081632653	Node20:chaVoc:mesUni	Node20:chaVoc:mesUni:tinGut
2030	2030_1	417267	100226866	5.56469	3.42653	0.27799	68.874916	1.11E-15	188.583352	0	68.874918	1.11E-16	128.56504	0	0	0.018	2.76437	0.031	2.098	141.545106	0.098067302	2.88E-14	2.87E-15	0	0	0	75	31	37	0.413333333	0.493333333	pseHum:ficAlb:taeGut:geoFor:Node10:corBra:Node9:melUnd:falPer:picPub:Node26:Node6:Node31:egrGar:Node29:balReg:chaVoc:Node38:calAnn:chaPel:Node42:cucCan:Node3:colLiv:mesUni:anaPla:Node49:cryCin:tinGut:Node70:eudEle	pseHum:ficAlb:taeGut:serCan:geoFor:Node10:corBra:Node9:melUnd:falPer:picPub:Node26:Node6:Node31:fulGla:egrGar:Node29:balReg:chaVoc:Node38:calAnn:chaPel:Node42:cucCan:Node3:colLiv:mesUni:Node50:anaPla:Node49:aptRow:cryCin:tinGut:Node70:eudEle:Node69:strCam
2033	2033_1	693248	100232788	0.53804	1.53012	0.0393	0	1	4.18922	0.12311825	-0.54254	1	-0.001004	1	0	0.016	1	0.021	1	11.88449014	0.442306453	1	1	0.160942399	1	0	49	0	0	0	0
2036	2036_1	418089	101233830	4.72913	4.06663	0.20504	24.66754	4.40E-06	181.439348	0	24.667538	6.81E-07	70.124028	1.11E-16	0	0.004	2.73811	0.025	1.639	9.773212776	0.292019013	3.93E-05	6.12E-06	0	1.35E-15	0	73	1	4	0.01369863	0.054794521	casCas	pseHum:melUnd:Node2:casCas
2037	2037_1	416824	100228515	3.8681	2.63378	0.23376	0	1	14.65952	6.56E-04	0	1	1.007576	0.315484256	0.175057741	0.066	1	0.115	1.193	2.801659972	0.07862077	1	1	0.001076945	0.502699788	0.301931438	49	1	4	0.020408163	0.081632653	falPer	falPer:nipNip:aptHaa:Node40
2044	2044_1	420957	100232089	2.60078	3.79463	0.10105	0	1	46.2789	8.93E-11	0	1	12.065708	5.14E-04	7.52E-14	0.031	1	0.025	1.54	4.351486557	0.035469176	1	1	2.98E-10	0.001791018	5.58E-13	71	13	15	0.183098592	0.211267606	corBra:melUnd:Node7:aquChr:chaPel:Node3:colLiv:galGal:rhePen:Node54:eudEle:Node67:Node53	geoFor:corBra:melUnd:Node7:aquChr:chaPel:Node3:colLiv:galGal:casCas:rhePen:Node54:eudEle:Node67:Node53
2047	2047_1	771369	100229854	2.03731	4.60261	0.03299	0	1	15.715632	3.87E-04	0	1	0.015432	0.901136652	1	0.008	1	0.013	1	1.001165564	1.06E-15	1	1	6.50E-04	1	1	51	0	0	0	0
2049	2049_1	423296	100226761	3.08866	3.43303	0.07862	14.98934	5.56E-04	124.59184	0	14.992316	1.08E-04	16.944048	3.85E-05	0	0.005	2.59927	0.024	1.487	2.589986983	0.433465265	0.003502127	6.84E-04	0	1.62E-04	0	75	17	20	0.226666667	0.266666667	falPer:pygAde:fulGla:egrGar:chaVoc:calAnn:chaPel:cucCan:colLiv:galGal:Node49:casCas:Node63:cryCin:tinGut:Node70:strCam	falPer:lepDis:pygAde:fulGla:egrGar:chaVoc:calAnn:chaPel:cucCan:Node3:colLiv:galGal:Node49:casCas:Node63:cryCin:tinGut:Node70:notPer:strCam
2051	2051_1	100857754	100226517	2.8047	9.54673	0.01596	-2.00E-06	1	-0.007116	1	0	1	-1.356876	1	0.008057006	0.002	1	0	2.741	43.61474891	6.80E-04	1	1	1	1	0.019853704	49	0	2	0	0.040816327	picPub:nipNip
2057	2057_1	430616	100226510	7.37313	2.78184	0.07895	3.324884	0.189675227	100.725568	0	3.324884	0.068238828	5.43638	0.019721502	0	0.001	3.0526	0.021	1	8.087653156	0.186562659	0.694650579	0.251422942	0	0.050307231	0	69	25	27	0.362318841	0.391304348	pseHum:ficAlb:taeGut:serCan:geoFor:corBra:falPer:picPub:Node22:Node20:Node6:nipNip:chaVoc:calAnn:cucCan:galGal:melGal:Node44:anaPla:Node43:Node51:cryCin:eudEle:notPer:Node67	pseHum:ficAlb:taeGut:serCan:geoFor:corBra:falPer:picPub:Node22:Node20:Node6:nipNip:chaVoc:calAnn:Node38:cucCan:galGal:melGal:Node44:anaPla:Node43:Node51:rheAme:cryCin:eudEle:notPer:Node67
2061	2061_1	426609	100227765	3.31592	3.30858	0.06249	0.698966	0.705052508	53.856204	2.02E-12	0.698966	0.403131351	4.276508	0.03864266	0	0.001	2.66563	0.01	1.371	2.918218497	0.167238201	1	1	7.84E-12	0.090117718	0	73	14	16	0.191780822	0.219178082	taeGut:geoFor:melUnd:picPub:calAnn:aptOwe:aptRow:casCas:droNov:Node63:rheAme:rhePen:cryCin:eudEle	taeGut:geoFor:melUnd:picPub:calAnn:Node49:aptOwe:aptRow:casCas:droNov:Node63:rheAme:rhePen:cryCin:eudEle:strCam
2062	2062_1	NA	NA	3.00222	2.1891	0.1023	0	1	-2.49812	1	0	1	-2.353524	1	1	0.031	1	0	3	4.565784776	0.051823247	1	1	1	1	1	37	1	1	0.027027027	0.027027027	chaVoc	chaVoc
2063	2063_1	374127	100222498	2.74041	3.65038	0.01933	-8.00E-06	1	0.095652	0.953299647	-6.00E-06	1	0.276032	0.599313858	0.719549826	0	7.00544	0.003	1	12.89863663	4.42E-04	1	1	1	0.796117183	0.981134342	65	0	1	0	0.015384615	notPer
2065	2065_1	769413	100217778	4.5436	3.04177	0.54118	85.492078	0	272.649172	0	85.492078	0	161.89566	0	0	0.066	2.79203	0.135	2.129	4.150483006	0.558501353	0	0	0	0	0	69	12	15	0.173913043	0.217391304	pseHum:taeGut:serCan:geoFor:melUnd:Node8:Node24:Node28:calAnn:colLiv:Node67:strCam	pseHum:taeGut:serCan:geoFor:melUnd:Node8:picPub:Node24:Node28:calAnn:colLiv:anaPla:Node67:strCam:Node48
2070	2070_1	422534	100230231	2.77818	3.55909	0.08205	2.753634	0.252380603	49.32868	1.94E-11	2.753634	0.097033661	6.031604	0.014051958	0	0.002	2.70614	0.017	1.454	5.68158547	0.02918449	0.898202327	0.347364532	6.89E-11	0.03747621	0	73	6	7	0.082191781	0.095890411	ficAlb:Node57:rhePen:Node64:notPer:Node67	ficAlb:egrGar:Node57:rhePen:Node64:notPer:Node67
2071	2071_1	100857953	100223381	4.80728	2.92973	0.09054	0	1	13.536612	0.00114964	0	1	0.120944	0.728012892	1	0.035	1	0.036	1	1.001638749	2.13E-15	1	1	0.001842519	0.917999362	1	73	0	0	0	0
2076	2076_1	768557	100229187	4.43097	2.49715	0.11016	7.12E-04	0.999644063	15.224564	4.94E-04	1.00E-05	0.997476872	-0.465764	1	0	0.019	1	0.021	1.049	28.54403343	0.199353509	1	1	8.22E-04	1	0	75	28	29	0.373333333	0.386666667	pseHum:ficAlb:taeGut:geoFor:Node16:Node12:corBra:melUnd:Node8:picPub:lepDis:Node23:fulGla:egrGar:chaVoc:calAnn:chaPel:Node41:mesUni:galGal:melGal:Node50:anaPla:Node49:aptOwe:Node70:notPer:Node69	pseHum:ficAlb:taeGut:geoFor:Node16:Node12:corBra:melUnd:Node8:picPub:lepDis:Node23:fulGla:egrGar:chaVoc:calAnn:chaPel:Node41:mesUni:galGal:melGal:Node50:anaPla:Node49:aptOwe:rhePen:Node70:notPer:Node69
2083	2083_1	423785	100220862	4.04496	3.66776	0.30618	65.155622	7.11E-15	192.446848	0	65.155622	6.66E-16	121.28244	0	0	0.017	2.8377	0.039	2.043	4.085470499	0.569744515	1.72E-13	1.62E-14	0	0	0	75	27	28	0.36	0.373333333	pseHum:ficAlb:serCan:geoFor:corBra:Node9:falPer:picPub:lepDis:Node23:fulGla:nipNip:chaVoc:chaPel:Node42:cucCan:Node41:colLiv:melGal:anaPla:Node49:Node63:Node66:cryCin:tinGut:Node73:Node69	pseHum:ficAlb:serCan:geoFor:corBra:Node9:falPer:picPub:lepDis:Node23:fulGla:egrGar:nipNip:chaVoc:chaPel:Node42:cucCan:Node41:colLiv:melGal:anaPla:Node49:Node63:Node66:cryCin:tinGut:Node73:Node69
2084	2084_1	424909	105759516	5.31642	5.29733	0.33592	1.4486	0.484663715	43.189064	4.18E-10	1.4486	0.228752727	2.726256	0.098710443	0.906097659	0.036	1.78507	0.189	1.203	1.055931681	0.491097534	1	0.757776076	1.30E-09	0.201367434	1	69	0	4	0	0.057971014	taeGut:pygAde:aptRow:notPer
2088	2088_1	101751260	100231117	1.97816	3.55163	0.28011	9.137476	0.01037104	25.0981	3.55E-06	9.137476	0.002504263	15.057956	1.04E-04	0	0.021	4.09601	0.028	3.564	11.49632869	0.46606709	0.050310822	0.012211091	7.43E-06	4.09E-04	0	41	1	7	0.024390244	0.170731707	cryCin	Node6:halLeu:egrGar:nipNip:Node31:cryCin:notPer
2093	2093_1	415853	100221824	4.36989	2.96286	0.11005	0	1	18.02432	1.22E-04	0	1	6.648328	0.009924892	2.45E-11	0.04	1	0.004	2.441	11.22397608	0.011324221	1	1	2.16E-04	0.027536336	1.62E-10	67	1	3	0.014925373	0.044776119	Node16	geoFor:Node16:aptHaa
2095	2095_1	428748	100221248	2.81625	4.06417	0.0681	0	1	33.73626	4.72E-08	0	1	1.557164	0.212080949	1	0	16.66946	0.007	1.315	1	0.091420249	1	1	1.20E-07	0.370394295	1	75	5	10	0.066666667	0.133333333	casCas:rheAme:rhePen:Node66:cryCin	Node31:fulGla:Node2:casCas:rheAme:rhePen:Node66:cryCin:eudEle:strCam
2096	2096_1	421725	100218587	4.10283	3.80336	0.29711	2.00E-06	0.999999	123.128324	0	6.00E-06	0.998045592	51.835	6.04E-13	0	0.073	1	0.065	1.506	5.019014344	0.514688622	1	1	0	5.61E-12	0	75	26	27	0.346666667	0.36	pseHum:geoFor:corBra:melUnd:Node8:halLeu:aptFor:egrGar:nipNip:Node35:chaPel:cucCan:colLiv:anaPla:aptRow:casCas:droNov:Node63:rheAme:rhePen:Node66:cryCin:tinGut:eudEle:Node73:strCam	pseHum:geoFor:Node12:corBra:melUnd:Node8:halLeu:aptFor:egrGar:nipNip:Node35:chaPel:cucCan:colLiv:anaPla:aptRow:casCas:droNov:Node63:rheAme:rhePen:Node66:cryCin:tinGut:eudEle:Node73:strCam
2099	2099_1	NA	100229391	6.01275	4.13407	0.30626	0	1	41.13518	1.17E-09	0	1	8.9076	0.002839862	0	0.067	1	0.063	1.347	3.339739626	0.113208637	1	1	3.47E-09	0.008821679	0	71	14	19	0.197183099	0.267605634	pseHum:serCan:Node14:Node9:melUnd:Node8:picPub:lepDis:Node22:balReg:mesUni:Node57:aptRow:strCam	pseHum:serCan:Node14:corBra:Node9:melUnd:Node8:picPub:lepDis:Node26:Node22:balReg:chaPel:mesUni:aptHaa:Node57:aptRow:Node61:strCam
2101	2101_1	416957	100218939	6.00902	3.92146	0.74721	354.966864	0	835.256548	0	354.928992	0	688.766804	0	0	0.072	2.79772	0.096	2.458	1194.609053	0.477587376	0	0	0	0	0	65	4	21	0.061538462	0.323076923	calAnn:aptHaa:cryCin:Node61	ficAlb:melUnd:lepDis:balReg:chaVoc:calAnn:chaPel:cucCan:Node33:mesUni:Node42:anaPla:Node41:aptHaa:Node55:Node58:cryCin:notPer:Node61:Node47:Node46
2102	2102_1	425020	105759535	4.91234	2.2915	0.13646	0	1	19.256656	6.58E-05	0	1	1.694704	0.192982037	1	0.044	1	0.096	1.171	1	0.387660011	1	1	1.20E-04	0.344389549	1	49	2	5	0.040816327	0.102040816	pseHum:ficAlb	pseHum:ficAlb:corBra:Node25:notPer
2105	2105_1	100190948	NA	4.02313	4.72817	0.00934	0.00371	0.998146719	-0.00828	1	0	1	-0.172244	1	6.41E-12	0	45.78538	0	2.891	44.48702655	0.024309646	1	1	1	1	4.38E-11	39	2	2	0.051282051	0.051282051	corBra:aptFor	corBra:aptFor
2106	2106_1	420452	105760093	4.75889	3.37836	0.39483	55.242954	1.01E-12	174.432396	0	55.242954	1.06E-13	108.135544	0	0	0.023	2.78003	0.056	1.972	6.745199973	0.399787152	2.06E-11	2.18E-12	0	0	0	75	29	32	0.386666667	0.426666667	ficAlb:taeGut:geoFor:Node14:Node10:corBra:melUnd:falPer:picPub:lepDis:Node23:aquChr:Node6:Node35:balReg:chaVoc:Node38:calAnn:chaPel:cucCan:Node41:Node2:galGal:melGal:Node50:aptOwe:rhePen:notPer:Node69	ficAlb:taeGut:geoFor:Node14:Node10:corBra:melUnd:falPer:picPub:lepDis:Node23:aquChr:Node6:Node35:balReg:chaVoc:Node38:calAnn:chaPel:cucCan:Node41:Node46:Node2:galGal:melGal:Node50:aptOwe:rhePen:eudEle:notPer:Node69:Node54
2109	2109_1	395279	100221026	2.87263	2.78626	0.03029	-2.04E-04	1	154.853584	0	-2.86E-04	1	2.979928	0.084303023	0	0	33.52168	0.022	1	8.295631873	0.015624943	1	1	0	0.176736793	0	73	13	15	0.178082192	0.205479452	taeGut:geoFor:falPer:picPub:aquChr:egrGar:calAnn:chaPel:anaPla:aptRow:eudEle:notPer:Node71	taeGut:geoFor:falPer:picPub:aquChr:egrGar:calAnn:chaPel:cucCan:anaPla:aptRow:rheAme:eudEle:notPer:Node71
2110	2110_1	374269	100227936	2.51752	4.78014	0.00784	-4.00E-06	1	-0.019324	1	-4.00E-06	1	0.838996	0.359684073	8.22E-05	0	40.44626	0	2.502	3.849124073	0.00549552	1	1	1	0.554190792	2.99E-04	75	0	0	0	0
2112	2112_1	422992	100224843	6.79882	4.33384	0.0889	0	1	4.966312	0.083479349	0	1	0.214684	0.643120644	0.025801335	0.04	1	0.012	1	6.0904654	0.017829819	1	1	0.111046056	0.84053426	0.056821323	51	2	5	0.039215686	0.098039216	taeGut:geoFor	taeGut:geoFor:Node10:melUnd:falPer
2116	2116_1	416194	100226382	4.22104	6.44886	0.02078	-8.80E-05	1	23.305308	8.70E-06	-8.80E-05	1	9.574644	0.001972831	3.22E-15	0	29.61838	0.006	1	7.923480102	0.00503673	1	1	1.75E-05	0.006320784	2.51E-14	73	5	7	0.068493151	0.095890411	geoFor:corBra:lepDis:chaPel:cucCan	geoFor:corBra:Node8:lepDis:chaPel:cucCan:strCam
2117	2117_1	415336	105760451	5.72623	4.46972	0.22789	0	1	43.580252	3.44E-10	0	1	16.844868	4.06E-05	4.44E-16	0.057	1	0.036	1.588	5.02494758	0.042193133	1	1	1.08E-09	1.70E-04	3.54E-15	71	10	12	0.14084507	0.169014085	corBra:Node9:picPub:aquChr:cucCan:aptRow:droNov:rheAme:Node52:eudEle	corBra:Node9:picPub:aquChr:egrGar:cucCan:aptRow:droNov:rheAme:Node52:eudEle:notPer
2118	2118_1	425721	100227512	4.81406	7.64337	0.06224	0.163208	0.921636855	63.648596	1.51E-14	0.163212	0.68621636	6.33156	0.011860794	0.011361187	0.001	2.54161	0.011	1.212	4.433810316	0.003748793	1	1	7.02E-14	0.032227027	0.027119648	73	7	8	0.095890411	0.109589041	serCan:lepDis:pygAde:egrGar:mesUni:tinGut:strCam	serCan:lepDis:pygAde:egrGar:mesUni:tinGut:notPer:strCam
2120	2120_1	772057	100232026	3.55411	2.17687	0.22501	-8.00E-06	1	3.298064	0.192235903	1.288188	0.256382148	0.541544	0.461793546	0.976202749	0.088	1	0.021	1.557	1.297736412	0.122270346	1	0.83750218	0.247095476	0.665388303	1	55	0	1	0	0.018181818	nipNip
2128	2128_1	395909	100230266	0.56358	3.08908	0.12909	7.685756	0.021431832	16.333632	2.84E-04	7.685758	0.00556583	14.976068	1.09E-04	1.29E-07	0.015	5.07817	0.024	3.958	3.457623399	0.205326439	0.097957999	0.025563439	4.83E-04	4.26E-04	6.62E-07	67	1	1	0.014925373	0.014925373	Node48	Node48
2129	2129_1	421025	100218291	1.50225	3.3803	0.00597	0.004408	0.997798427	-0.0103	1	0	1	-0.02756	1	2.42E-05	0	39.04417	0	2.201	7.637486609	0.010248191	1	1	1	1	9.49E-05	61	0	0	0	0
2130	2130_1	NA	NA	3.00586	3.72537	0.39689	1.504008	0.471420878	11.204168	0.003690165	1.504008	0.220055694	3.106788	0.077966577	1	0.08	1.73535	0.077	1.758	1.027139831	3.83E-13	1	0.732873079	0.005615256	0.165331082	1	37	0	0	0	0
2131	2131_1	769452	105758790	2.88776	4.31346	0.02155	-4.40E-05	1	28.624296	6.09E-07	-4.40E-05	1	0.141216	0.707075124	9.67E-06	0	39.42131	0.007	1	6.26236521	0.011036755	1	1	1.37E-06	0.899188057	4.01E-05	43	1	5	0.023255814	0.11627907	geoFor	geoFor:corBra:cucCan:eudEle:Node34
2133	2133_1	396235	100219546	3.11554	2.78963	0.02596	-4.00E-06	1	-0.015932	1	-4.00E-06	1	0.726764	0.393934117	0	0	37.40049	0	2.276	2.347571973	0.335509125	1	1	1	0.594396416	0	73	0	5	0	0.068493151	pygAde:fulGla:nipNip:galGal:tinGut
2134	2134_1	421501	100228307	2.19094	3.04734	0.04444	0	1	29.199212	4.57E-07	6.00E-05	0.993819675	0.196592	0.657485863	1	0.005	1	0.024	1	1.51230845	3.02E-15	1	1	1.04E-06	0.853393429	1	75	1	1	0.013333333	0.013333333	Node66	Node66
2139	2139_1	101752004	100227598	3.45393	3.12461	0.01941	0.004522	0.997741554	111.23546	0	-6.26E-04	1	1.60E-05	0.99680847	0	0	46.78321	0.006	1	8.466015363	0.238275277	1	1	0	1	0	75	22	22	0.293333333	0.293333333	ficAlb:taeGut:geoFor:corBra:picPub:lepDis:Node23:pygAde:egrGar:nipNip:Node35:balReg:calAnn:chaPel:cucCan:Node41:Node46:Node50:rheAme:cryCin:Node73:strCam	ficAlb:taeGut:geoFor:corBra:picPub:lepDis:Node23:pygAde:egrGar:nipNip:Node35:balReg:calAnn:chaPel:cucCan:Node41:Node46:Node50:rheAme:cryCin:Node73:strCam
2141	2141_1	NA	NA	3.66345	3.55277	0.57484	1.571798	0.455709834	8.00696	0.018252011	1.571798	0.209946093	4.919376	0.026557107	0	0.303	1.35687	0.22	1.528	40.15775701	0.049651305	1	0.702971924	0.025879095	0.065323254	0	47	1	4	0.021276596	0.085106383	chaPel	Node6:chaPel:tinGut:Node41
2146	2146_1	100858163	NA	6.57331	4.44908	0.01781	0.538428	0.763979746	12.689376	0.001756051	0.538428	0.463084945	1.111476	0.291761324	1	0.012	1.58378	0.012	1.619	1.001638748	9.58E-14	1	1	0.002758964	0.474043829	1	45	1	1	0.022222222	0.022222222	colLiv	colLiv
2150	2150_1	427605	100224817	3.73148	2.44967	0.1128	-6.00E-06	1	116.59894	0	-6.00E-06	1	67.199208	2.22E-16	0	0.052	1	0.027	2.065	2.748021134	0.12158293	1	1	0	2.64E-15	0	71	12	14	0.169014085	0.197183099	corBra:melUnd:Node6:egrGar:chaVoc:Node4:Node40:colLiv:aptHaa:Node54:Node62:notPer	geoFor:corBra:melUnd:Node8:Node6:egrGar:chaVoc:Node4:Node40:colLiv:aptHaa:Node54:Node62:notPer
2153	2153_1	417870	100223794	2.59391	2.67124	0.13036	0	1	5.544104	0.062533554	0	1	1.781184	0.182004005	1	0.039	1	0.022	1.546	1	0.21675417	1	1	0.084266654	0.329064152	1	63	0	1	0	0.015873016	calAnn
2156	2156_1	430741	100218243	5.7416	2.59721	0.03395	-9.00E-05	1	15.544964	4.21E-04	-8.80E-05	1	3.29344	0.069557151	0.039399125	0	26.11593	0.008	1.021	1.265440393	0.159641261	1	1	7.05E-04	0.149583231	0.082577678	69	1	2	0.014492754	0.028985507	geoFor	geoFor:lepDis
2159	2159_1	100857276	100222017	1.65981	3.15208	0.1134	0	1	-1.36E-04	1	0	1	-0.123132	1	0	0.053	1	0	1	7.854513562	0.084669875	1	1	1	1	0	73	0	0	0	0
2160	2160_1	420817	100224155	2.51959	3.35245	0.02433	0	1	67.834964	1.89E-15	0	1	3.697476	0.054494844	1.16E-04	0.008	1	0.01	1.195	1.893379018	0.124764131	1	1	9.51E-15	0.121300636	4.12E-04	73	6	9	0.082191781	0.123287671	picPub:aptHaa:aptOwe:Node57:droNov:Node64	picPub:balReg:mesUni:aptHaa:aptOwe:Node57:droNov:Node64:strCam
2162	2162_1	422382	100226602	5.01313	3.79647	0.31297	9.610188	0.008187931	64.33558	1.07E-14	9.610188	0.001935008	19.723328	8.95E-06	1.33E-06	0.024	2.3584	0.073	1.647	1.920816635	0.279283356	0.04060355	0.009651742	5.03E-14	4.10E-05	6.14E-06	73	2	7	0.02739726	0.095890411	melUnd:Node56	Node9:melUnd:falPer:lepDis:aptRow:Node56:rheAme
2163	2163_1	418403	100220971	3.76611	3.50002	0.15376	0	1	8.581012	0.013697992	0	1	0.06544	0.798095674	0.100828661	0.052	1	0.03	1.09	1.208107402	0.209093345	1	1	0.019671919	0.984900937	0.187793112	71	1	4	0.014084507	0.056338028	calAnn	geoFor:Node12:aptFor:calAnn
2164	2164_1	425576	100232321	6.22519	3.49378	0.09155	2.00E-06	0.999999	18.0261	1.22E-04	0	1	0.58904	0.442790585	1.20E-11	0.029	1	0.035	1.075	2.318313875	0.138776468	1	1	2.16E-04	0.645122883	8.09E-11	63	5	8	0.079365079	0.126984127	Node15:Node13:corBra:balReg:eudEle	taeGut:geoFor:Node15:Node13:corBra:balReg:cryCin:eudEle
2171	2171_1	425637	100226302	4.10024	4.51613	0.02314	-2.00E-06	1	-0.013692	1	-2.00E-06	1	6.929784	0.008477193	0.382506761	0	29.88227	0	2.402	1.403119592	0.039156419	1	1	1	0.023886515	0.58987033	59	0	2	0	0.033898305	Node48:tinGut
2174	2174_1	426315	100229789	7.12997	3.10115	0.5934	225.950554	0	507.6762	0	225.950554	0	391.920608	0	0	0.126	2.63001	0.168	2.211	6.751320976	0.306150125	0	0	0	0	0	73	19	29	0.260273973	0.397260274	corBra:melUnd:picPub:Node23:halLeu:aptFor:fulGla:calAnn:galGal:melGal:Node50:casCas:Node64:cryCin:tinGut:Node68:notPer:Node71:Node54	pseHum:serCan:Node16:Node12:corBra:melUnd:picPub:Node23:halLeu:aptFor:fulGla:egrGar:nipNip:Node38:calAnn:galGal:melGal:Node50:casCas:rhePen:Node64:cryCin:tinGut:Node68:eudEle:notPer:Node71:Node67:Node54
2179	2179_1	429200	100230768	4.532	6.75535	0.05369	2.00E-06	0.999999	16.835648	2.21E-04	0	1	1.067816	0.301439281	0.045616615	0	1	0.007	1.338	11.57610553	0.002690224	1	1	3.81E-04	0.48612549	0.094144643	67	5	8	0.074626866	0.119402985	lepDis:chaVoc:cucCan:Node43:rheAme	lepDis:Node23:chaVoc:cucCan:Node43:rheAme:Node58:Node46
2182	2182_1	418608	105760601	2.22129	3.79337	0.13176	2.40E-05	0.999988	-2.40E-05	1	1.80E-05	0.996614873	0.089312	0.765053634	0.350906439	0.042	1	0	1	1.274655563	0.16543601	1	1	1	0.954034531	0.548531798	73	0	2	0	0.02739726	cucCan:casCas
2186	2186_1	395609	100228592	4.08289	2.62599	0.12627	0	1	23.964268	6.25E-06	0	1	2.393156	0.121867376	0.998410808	0.038	1	0.013	1.476	1	0.287629227	1	1	1.28E-05	0.238901002	1	75	1	2	0.013333333	0.026666667	eudEle	Node9:eudEle
2188	2188_1	428025	100220860	3.04325	3.20863	0.04493	-2.00E-06	1	10.46504	0.005340051	-2.00E-06	1	0.77258	0.37942009	1	0	15.0471	0.028	1	1.029216667	8.98E-16	1	1	0.008007774	0.578230617	1	73	0	0	0	0
2189	2189_1	418858	100230143	4.18718	2.17508	0.13687	0	1	3.120088	0.210126825	0	1	-0.279652	1	4.02E-05	0.031	1	0.032	1.017	110.8191113	0.004343515	1	1	0.269255969	1	1.54E-04	47	1	4	0.021276596	0.085106383	Node41	ficAlb:falPer:Node41:Node33
2190	2190_1	416506	100190750	2.34396	4.08519	0.02697	0.930088	0.628107468	13.725168	0.001046207	0.930088	0.334840059	5.542604	0.018558947	0.147946133	0.016	2.0654	0.028	1.798	144.8482022	4.07E-04	1	1	0.001681708	0.047678243	0.261226309	69	0	1	0	0.014492754	chaVoc
2193	2193_1	429145	100218295	1.49848	17.48197	0.00227	0.003734	0.998134742	-0.007468	1	0.0019	0.965232029	-0.121928	1	1	0	12.46542	0	2.75	1.986904032	0	1	1	1	1	1	53	0	0	0	0
2194	2194_1	418096	100225345	3.14258	3.74908	0.16793	7.765832	0.020590695	66.452628	3.66E-15	7.765832	0.005324377	35.85464	2.13E-09	0	0.01	2.23032	0.042	1.564	6.00861797	0.26743755	0.094510747	0.024558193	1.80E-14	1.45E-08	0	75	14	17	0.186666667	0.226666667	geoFor:Node23:halLeu:Node31:fulGla:Node29:chaVoc:calAnn:chaPel:Node42:Node50:rhePen:cryCin:eudEle	geoFor:Node7:Node23:halLeu:Node31:fulGla:Node29:chaVoc:calAnn:chaPel:Node42:Node50:Node49:rhePen:cryCin:tinGut:eudEle
2195	2195_1	428382	NA	6.74492	5.24379	0.00902	0	1	19.358852	6.26E-05	0	1	0.69886	0.403167016	3.26E-06	0.002	1	0.006	1	599.340075	0.00235491	1	1	1.15E-04	0.604332446	1.43E-05	59	3	5	0.050847458	0.084745763	balReg:tinGut:strCam	pseHum:balReg:chaVoc:tinGut:strCam
2198	2198_1	423595	100220973	6.78182	2.61905	0.26258	0	1	21.39782	2.26E-05	0	1	2.056232	0.151584602	0	0.132	1	0.063	1.152	4.111029092	0.602461506	1	1	4.33E-05	0.285059248	0	67	22	26	0.328358209	0.388059701	pseHum:ficAlb:taeGut:serCan:geoFor:Node8:falPer:Node6:fulGla:egrGar:nipNip:Node33:balReg:calAnn:cucCan:Node39:anaPla:Node55:Node58:notPer:Node61:strCam	pseHum:ficAlb:taeGut:serCan:geoFor:corBra:Node8:falPer:Node6:fulGla:egrGar:nipNip:Node33:balReg:calAnn:cucCan:Node39:Node44:anaPla:Node55:Node58:cryCin:Node62:notPer:Node61:strCam
2202	2202_1	422385	101233024	2.35572	4.36133	0.06196	0	1	-0.001064	1	0	1	0.098204	0.753995643	1	0	2.29681	0	1	1.105313421	0	1	1	1	0.942860604	1	67	0	0	0	0
2205	2205_1	404537	NA	4.38529	3.23689	0.60901	23.006328	1.01E-05	59.707496	1.08E-13	23.006328	1.61E-06	36.883632	1.25E-09	0.997855386	0.057	3.06247	0.083	2.602	1.020090539	0.796582927	8.50E-05	1.37E-05	4.66E-13	8.73E-09	1	57	2	4	0.035087719	0.070175439	aptRow:droNov	calAnn:aptRow:droNov:Node51
2207	2207_1	425350	100228573	2.1393	3.07438	0.04008	0.99477	0.608118813	19.611928	5.51E-05	0.99477	0.318579333	6.860544	0.008811972	1	0.008	2.30523	0.01	2.278	1.474108045	0.017596333	1	1	1.02E-04	0.024789566	1	59	0	0	0	0
2209	2209_1	395097	100218445	4.20188	6.04186	0.0303	0	1	-0.005864	1	0	1	0.455264	0.499845707	1	0.005	1	0	2.493	1.246488358	0.033461466	1	1	1	0.701936823	1	71	0	1	0	0.014084507	picPub
2210	2210_1	NA	105758989	1.98486	2.49407	0.11027	0.03298	0.983645216	5.519796	0.063298224	0.03298	0.855893537	0.471932	0.492099698	1	0.042	1.0976	0.03	1.284	1.083638338	5.48E-16	1	1	0.085244224	0.694520297	1	45	0	0	0	0
2214	2214_1	424037	100223318	4.43387	4.97524	0.10162	3.502536	0.173553738	66.566812	3.55E-15	3.502536	0.061274931	4.71384	0.029920746	0	0.005	2.42208	0.055	1.159	3.774422967	0.204741731	0.641006544	0.227693561	1.75E-14	0.072385671	0	75	14	16	0.186666667	0.213333333	melUnd:picPub:Node30:chaPel:Node42:colLiv:aptRow:casCas:droNov:Node63:cryCin:tinGut:Node70:notPer	melUnd:picPub:Node30:nipNip:chaPel:Node42:colLiv:aptRow:Node58:casCas:droNov:Node63:cryCin:tinGut:Node70:notPer
2217	2217_1	422383	100217846	3.08966	3.49984	0.14117	9.595258	0.008249283	55.389004	9.38E-13	9.595258	0.001950805	20.920912	4.79E-06	0	0.004	2.80003	0.017	1.802	5.301550058	0.068290267	0.040861198	0.009719389	3.75E-12	2.27E-05	0	75	9	11	0.12	0.146666667	pseHum:geoFor:pygAde:egrGar:chaVoc:calAnn:Node50:rheAme:tinGut	pseHum:geoFor:pygAde:egrGar:chaVoc:calAnn:Node46:Node50:rheAme:tinGut:Node55
2218	2218_1	NA	100221688	10.07229	1.82699	0.02037	0	1	-0.009	1	0	1	1.317156	0.251103098	0.055332384	0	5.80097	0	2.75	4.131206137	0.012895035	1	1	1	0.423782287	0.111459443	63	6	9	0.095238095	0.142857143	Node7:Node21:Node25:egrGar:Node3:tinGut	Node8:Node7:Node21:Node25:egrGar:Node3:calAnn:tinGut:notPer
2219	2219_1	421801	100226254	4.07212	3.06832	0.05173	2.68E-04	0.999866009	-0.024712	1	-3.22E-04	1	0.702232	0.402034725	1.75E-05	0	22.02591	0	5.384	3.077829442	0.033768868	1	1	1	0.603052087	7.01E-05	73	4	6	0.054794521	0.082191781	picPub:cryCin:Node71:Node67	picPub:aptHaa:rhePen:cryCin:Node71:Node67
2220	2220_1	428441	100227387	2.45935	3.38419	0.03271	0	1	44.726828	1.94E-10	0	1	0.1358	0.712492606	1.68E-05	0.006	1	0.016	1	1.705137458	0.07414181	1	1	6.24E-10	0.903824539	6.74E-05	75	3	3	0.04	0.04	cucCan:tinGut:strCam	cucCan:tinGut:strCam
2221	2221_1	100858410	100217520	3.83241	6.39342	0.0169	-2.00E-06	1	-0.003524	1	-2.00E-06	1	6.244196	0.012460093	0.964627412	0	23.41779	0	1	1.077650934	0.075284469	1	1	1	0.033565386	1	55	0	0	0	0
2225	2225_1	430542	100220481	6.05454	3.64974	0.12464	0	1	6.141576	0.046384589	0	1	0.360928	0.547991299	0.004838511	0	35.07183	0.017	1.186	5.110758478	0.031096262	1	1	0.063290101	0.748733357	0.012548671	39	3	9	0.076923077	0.230769231	Node2:eudEle:Node36	Node2:galGal:aptHaa:Node25:Node33:cryCin:eudEle:notPer:Node36
2230	2230_1	NA	NA	3.09661	6.97329	0.0177	-7.80E-05	1	-0.013392	1	-7.80E-05	1	0.9246	0.336270054	0.070901583	0	30.95618	0	2.859	309.9400244	3.99E-04	1	1	1	0.527772381	0.137902072	39	4	7	0.102564103	0.179487179	geoFor:nipNip:chaVoc:tinGut	serCan:geoFor:Node7:nipNip:chaVoc:tinGut:Node38
2235	2235_1	419752	100222469	3.8089	2.77889	0.13563	-1.20E-05	1	75.655816	0	-2.00E-06	1	17.464012	2.93E-05	0	0.038	1	0.031	1.417	6.77566983	0.157067347	1	1	0	1.25E-04	0	73	17	22	0.232876712	0.301369863	pseHum:ficAlb:taeGut:serCan:geoFor:Node10:corBra:Node9:balReg:calAnn:chaPel:Node41:colLiv:Node48:Node64:Node68:notPer	pseHum:ficAlb:taeGut:serCan:geoFor:Node14:Node12:Node10:corBra:Node9:balReg:calAnn:chaPel:Node42:Node41:colLiv:Node48:aptRow:Node64:Node68:notPer:Node53
2240	2240_1	497269	100219451	26.93695	2.47533	0.01112	0	1	31.98144	1.14E-07	0	1	0.414916	0.519484825	3.40E-06	0.007	1	0.005	1	9.628079863	0.00915451	1	1	2.77E-07	0.722728888	1.49E-05	59	0	0	0	0
2242	2242_1	418168	100228819	3.95034	3.50561	0.52661	12.876532	0.001599177	35.922436	1.58E-08	12.876532	3.33E-04	32.390644	1.26E-08	1.11E-16	0.024	3.91435	0.027	3.688	2.778034111	0.412060081	0.009139056	0.001910497	4.20E-08	7.92E-08	8.93E-16	39	2	4	0.051282051	0.102564103	fulGla:eudEle	fulGla:casCas:Node28:eudEle
2244	2244_1	419455	105759671	2.37548	3.73449	0.00452	-0.007496	1	-0.010848	1	-0.003752	1	10.661112	0.001094116	0	0	11.20692	0	1	2.45630903	0.119438973	1	1	1	0.003631561	0	75	6	7	0.08	0.093333333	pygAde:colLiv:mesUni:Node46:eudEle:strCam	aptFor:pygAde:colLiv:mesUni:Node46:eudEle:strCam
2245	2245_1	421756	100226313	2.00047	3.12343	0.07707	4.326484	0.114951842	35.03542	2.47E-08	4.326484	0.037523681	17.98946	2.22E-05	0	0.011	2.41098	0.024	1.972	4.486763645	0.113690954	0.443196421	0.145527641	6.41E-08	9.62E-05	0	73	2	7	0.02739726	0.095890411	Node61:Node64	picPub:lepDis:Node56:Node61:Node64:tinGut:Node71
2246	2246_1	100859387	NA	11.87669	3.48618	0.02459	0	1	-0.00324	1	0	1	0.369256	0.543410091	0.561388709	0.002	1	0	2.068	70.87013554	0.002332929	1	1	1	0.745503238	0.806115624	43	1	2	0.023255814	0.046511628	notPer	eudEle:notPer
2250	2250_1	427595	100220728	4.0369	3.69349	0.22403	20.046922	4.43E-05	118.440716	0	20.046922	7.56E-06	37.985828	7.13E-10	0	0.017	2.54674	0.079	1.528	3.404012249	0.498524471	3.36E-04	5.77E-05	0	5.06E-09	0	75	15	20	0.2	0.266666667	ficAlb:taeGut:serCan:picPub:Node26:Node22:Node31:chaVoc:calAnn:cucCan:anaPla:Node58:Node63:tinGut:eudEle	ficAlb:taeGut:serCan:picPub:lepDis:Node23:Node26:Node22:Node31:chaVoc:Node38:calAnn:chaPel:cucCan:Node50:anaPla:Node58:Node63:tinGut:eudEle
2251	2251_1	771832	100221017	4.16421	4.01487	0.10155	0	1	3.130748	0.209009829	0	1	0.213492	0.64404407	1	0.039	1	0.037	1	1.001359373	1.21E-13	1	1	0.267903634	0.841507808	1	65	0	0	0	0
2252	2252_1	418518	100227441	6.71927	3.05351	0.42686	119.37239	0	345.2711	0	119.372388	0	235.17598	0	0	0.028	2.63581	0.06	1.887	58.60140631	0.265518114	0	0	0	0	0	73	35	37	0.479452055	0.506849315	pseHum:ficAlb:taeGut:serCan:geoFor:Node10:corBra:melUnd:Node8:falPer:Node7:aquChr:aptFor:egrGar:nipNip:Node33:Node4:Node40:cucCan:Node39:mesUni:Node44:Node48:anaPla:Node47:aptHaa:casCas:droNov:Node55:Node64:eudEle:notPer:Node71:Node67:Node53	pseHum:ficAlb:taeGut:serCan:geoFor:Node10:corBra:melUnd:Node8:falPer:Node7:picPub:aquChr:aptFor:egrGar:nipNip:Node33:Node4:Node40:cucCan:Node39:mesUni:Node44:Node48:anaPla:Node47:aptHaa:casCas:droNov:Node61:Node55:Node64:eudEle:notPer:Node71:Node67:Node53
2254	2254_1	424151	100227509	2.38885	2.92235	0.02296	-2.885216	1	0.27582	0.871177094	-2.875494	1	44.38308	2.70E-11	7.61E-05	0.003	3.89336	0	4.536	1.756517683	0.072149006	1	1	1	2.20E-10	2.78E-04	75	1	2	0.013333333	0.026666667	aptFor	aptFor:galGal
2256	2256_1	100858112	100222542	5.38837	2.73795	0.21975	200.919124	0	693.390096	0	200.953008	0	351.372756	0	0	0.014	3.2082	0.039	2.007	6.334771202	0.505928295	0	0	0	0	0	69	27	30	0.391304348	0.434782609	ficAlb:taeGut:Node12:corBra:melUnd:falPer:Node7:aquChr:aptFor:nipNip:calAnn:colLiv:galGal:anaPla:Node45:aptHaa:aptOwe:Node53:aptRow:Node57:Node51:rheAme:rhePen:Node50:eudEle:notPer:Node67	ficAlb:taeGut:Node14:Node12:corBra:melUnd:falPer:Node7:aquChr:aptFor:nipNip:calAnn:cucCan:colLiv:galGal:anaPla:Node45:aptHaa:aptOwe:Node53:aptRow:Node52:Node57:Node51:rheAme:rhePen:Node50:eudEle:notPer:Node67
2257	2257_1	427553	100230112	2.54362	3.10155	0.02863	2.40E-05	0.999988	23.997584	6.15E-06	1.60E-05	0.99680847	1.28298	0.257345689	0.99966263	0	6.42474	0.01	1	1	0.014388987	1	1	1.26E-05	0.431717304	1	73	0	0	0	0
2258	2258_1	424484	100227409	1.71883	3.47825	0.19542	0	1	0.101332	0.950596117	0	1	0.125648	0.72298772	0.011618047	0.038	1	0.005	1.699	12.13205128	0.007967122	1	1	1	0.913663484	0.027672017	41	1	4	0.024390244	0.097560976	lepDis	ficAlb:lepDis:Node23:tinGut
2264	2264_1	420665	100223586	2.04871	3.26888	0.08524	0	1	2.951364	0.228622753	0	1	-4.401476	1	1	0.038	1	0.003	4.102	1.100241023	3.41E-14	1	1	0.29231028	1	1	67	0	0	0	0
2267	2267_1	101749130	100190083	5.17033	4.2597	0.09615	0	1	-1.36E-04	1	-0.010388	1	-0.019016	1	1	0.044	1	0	1	1.001164843	6.81E-15	1	1	1	1	1	69	1	1	0.014492754	0.014492754	galGal	galGal
2269	2269_1	395387	100227728	5.23819	5.41556	0.07151	6.460636	0.039544922	44.05536	2.71E-10	6.460636	0.011029016	6.689148	0.009700155	0	0.002	4.41095	0.006	2.095	2.644505382	0.225290692	0.169857643	0.047542821	8.61E-10	0.027007848	0	63	16	17	0.253968254	0.26984127	taeGut:corBra:lepDis:Node26:aptFor:chaVoc:Node38:Node37:colLiv:Node2:Node51:rhePen:cryCin:eudEle:notPer:Node60	taeGut:corBra:lepDis:Node26:aptFor:chaVoc:Node38:Node37:colLiv:Node2:Node51:Node54:rhePen:cryCin:eudEle:notPer:Node60
2271	2271_1	424802	100232079	2.05933	4.80485	0.05522	0	1	4.21756	0.121385967	0	1	0.200372	0.654420746	0.004196788	0	8.23233	0.017	1	1.772003583	0.061959727	1	1	0.158845132	0.850356076	0.011055821	75	0	0	0	0
2275	2275_1	428987	100226377	2.13582	2.59222	0.03413	0	1	-0.005392	1	0	1	-0.648772	1	1	0	8.93201	0	1	1.089799387	2.33E-16	1	1	1	1	1	65	1	2	0.015384615	0.030769231	picPub	melUnd:picPub
2277	2277_1	425613	NA	5.8818	3.72612	0.04927	0	1	23.338572	8.55E-06	0	1	1.998976	0.157405515	1.68E-04	0	30.02562	0.015	1	2.110772786	0.074805937	1	1	1.72E-05	0.293839439	5.79E-04	61	6	9	0.098360656	0.147540984	Node11:egrGar:colLiv:melGal:droNov:eudEle	pseHum:serCan:Node11:egrGar:calAnn:colLiv:melGal:droNov:eudEle
2278	2278_1	425213	105760884	4.83096	3.05259	0.33573	0	1	11.529148	0.003136731	0	1	-2.981712	1	0.768150723	0.089	1	0.035	2.077	1.156779665	0.410669535	1	1	0.004812497	1	1	65	0	1	0	0.015384615	taeGut
2281	2281_1	771555	100224567	2.51447	2.90499	0.04052	-0.001498	1	227.206156	0	-0.001498	1	36.219788	1.76E-09	0	0	113.16824	0.01	1.931	3.713030934	0.465516714	1	1	0	1.21E-08	0	73	27	31	0.369863014	0.424657534	corBra:picPub:aptFor:pygAde:Node31:egrGar:nipNip:Node35:Node29:calAnn:chaPel:cucCan:Node41:colLiv:galGal:Node50:aptHaa:aptRow:casCas:droNov:Node61:Node64:Node56:tinGut:notPer:Node71:strCam	ficAlb:serCan:corBra:picPub:aptFor:pygAde:Node31:egrGar:nipNip:Node35:Node29:balReg:calAnn:chaPel:cucCan:Node41:colLiv:galGal:Node50:aptHaa:aptRow:casCas:droNov:Node61:Node64:Node56:tinGut:notPer:Node71:strCam:Node54
2284	2284_1	416347	105760159	4.29264	3.31311	0.10115	26.526606	1.74E-06	182.985524	0	26.526606	2.60E-07	26.821596	2.23E-07	1.62E-04	0.003	3.368	0.025	1.464	4.925944487	0.009221775	1.64E-05	2.47E-06	0	1.22E-06	5.61E-04	73	3	6	0.04109589	0.082191781	melUnd:calAnn:eudEle	melUnd:picPub:calAnn:chaPel:Node2:eudEle
2291	2291_1	100857259	100223745	3.67054	3.81266	0.29901	0	1	14.401312	7.46E-04	0	1	2.129496	0.144488257	2.23E-10	0.054	1	0.006	2.555	3.091758117	0.103447113	1	1	0.001219138	0.274391648	1.39E-09	73	7	9	0.095890411	0.123287671	taeGut:aptHaa:aptOwe:aptRow:Node56:casCas:Node67	taeGut:Node24:Node40:aptHaa:aptOwe:aptRow:Node56:casCas:Node67
2297	2297_1	416132	100224886	3.97329	3.55115	0.05889	0	1	17.695484	1.44E-04	0	1	0.6429	0.422662612	1.52E-04	0	17.74581	0.019	1	1.371962314	0.327362812	1	1	2.53E-04	0.624595814	5.29E-04	69	0	1	0	0.014492754	mesUni
2298	2298_1	374001	100228395	2.5671	3.33329	0.02371	-6.00E-06	1	12.721124	0.001728395	-6.00E-06	1	0.022048	0.881959479	1	0	25.06536	0.006	1	2.44115995	0	1	1	0.002717478	1	1	75	0	0	0	0
2299	2299_1	419513	100190283	4.33154	2.8504	0.12744	0	1	1.988932	0.36992093	0	1	0.142568	0.705741302	1	0.028	1	0.052	1.249	1.141446317	0.149730217	1	1	0.463962291	0.897845232	1	75	2	6	0.026666667	0.08	aptRow:rhePen	Node7:Node50:aptRow:rhePen:Node69:strCam
2301	2301_1	769169	100190053	3.12075	5.13204	0.02505	0	1	-0.004964	1	0	1	1.547112	0.213562295	1	0.011	1	0	3.033	1.065657803	1.12E-16	1	1	1	0.372756245	1	67	0	0	0	0
2304	2304_1	415572	105760488	7.37096	2.90789	0.25592	0	1	123.087332	0	0	1	16.338584	5.30E-05	0	0.036	1	0.061	1.219	10.91485882	0.40402786	1	1	0	2.17E-04	0	75	3	10	0.04	0.133333333	Node14:falPer:Node49	ficAlb:taeGut:geoFor:Node16:Node14:Node10:falPer:Node26:Node2:Node49
2305	2305_1	769357	101233017	4.87069	3.1581	0.13478	0.081034	0.960292839	-1.16E-04	1	0	1	0.52466	0.4688606	0.156683756	0.043	1	0	1	73.94882822	0.001005392	1	1	1	0.671580168	0.274868255	75	0	2	0	0.026666667	Node16:colLiv
2308	2308_1	420084	100222304	6.4739	4.23077	0.18531	22.224092	1.49E-05	83.513016	0	22.224092	2.43E-06	48.87396	2.73E-12	0	0.009	2.75538	0.017	1.818	2.934265793	0.158382742	1.23E-04	2.01E-05	0	2.40E-11	0	75	2	8	0.026666667	0.106666667	picPub:tinGut	falPer:picPub:halLeu:pygAde:calAnn:Node50:droNov:tinGut
2310	2310_1	101750572	NA	3.83241	5.17807	0.33048	12.00711	0.002469956	40.300808	1.77E-09	12.00711	5.30E-04	21.983632	2.75E-06	9.80E-14	0.005	4.60526	0.041	2.081	5.539704701	0.063454592	0.013640429	0.002943994	5.16E-09	1.35E-05	7.22E-13	47	0	3	0	0.063829787	picPub:chaPel:rhePen
2316	2316_1	417625	100219473	6.99653	3.53591	0.50199	54.438678	1.51E-12	186.91538	0	54.43868	1.60E-13	106.556676	0	0	0.028	2.31535	0.078	1.68	79.87282788	0.267141463	3.00E-11	3.21E-12	0	0	0	75	1	13	0.013333333	0.173333333	balReg	geoFor:corBra:melUnd:Node7:Node23:aquChr:balReg:calAnn:Node42:melGal:anaPla:eudEle:Node54
2318	2318_1	NA	100232350	5.17348	4.81042	0.05151	0	1	41.638072	9.09E-10	0	1	7.187508	0.007341287	1	0	42.16256	0.004	1.771	4.934598869	0.007726095	1	1	2.73E-09	0.021020462	1	57	3	6	0.052631579	0.105263158	falPer:picPub:colLiv	falPer:picPub:egrGar:Node32:colLiv:Node53
2319	2319_1	419284	100224853	4.29596	2.1287	0.01714	-9.40E-05	1	15.565916	4.17E-04	-9.40E-05	1	2.645316	0.103855504	1.49E-06	0	36.23585	0.001	1.887	1.636235296	0.06766088	1	1	6.98E-04	0.209864582	6.81E-06	75	3	6	0.04	0.08	calAnn:aptHaa:rhePen	taeGut:calAnn:mesUni:anaPla:aptHaa:rhePen
2322	2322_1	100859352	100232001	12.30775	2.61251	0.02402	0	1	-0.001148	1	0	1	-0.100788	1	1	0.007	1	0	1	1.001620685	5.99E-17	1	1	1	1	1	57	0	0	0	0
2324	2324_1	422573	100221203	2.35181	3.66181	0.08774	0	1	36.460244	1.21E-08	0	1	5.812724	0.015910631	0.531486091	0.011	1	0.015	1.608	20.0734179	7.37E-04	1	1	3.26E-08	0.04177805	0.77210208	73	0	1	0	0.01369863	cryCin
2325	2325_1	419255	100218174	3.98761	3.25437	0.00754	-4.20E-05	1	-0.0204	1	-4.20E-05	1	2.007896	0.156482205	0.427803918	0	48.54286	0	3.07	4.41117896	2.87E-04	1	1	1	0.292430547	0.647776923	75	0	2	0	0.026666667	picPub:colLiv
2333	2333_1	418265	100220181	1.95287	2.99465	0.04697	-2.00E-06	1	6.818612	0.033064139	0	1	0.24154	0.623096052	7.43E-04	0.021	1	0.016	1	9.789694437	0.002880966	1	1	0.045717601	0.820545408	0.002287474	67	2	4	0.029850746	0.059701493	taeGut:chaVoc	taeGut:falPer:picPub:chaVoc
2335	2335_1	100858730	100220468	2.77373	2.82046	0.01209	-2.00E-06	1	-0.007356	1	-2.00E-06	1	-1.974536	1	1	0	26.2733	0	2.663	1.001638748	2.28E-16	1	1	1	1	1	55	0	0	0	0
2339	2339_1	771022	100218468	2.09194	2.50581	0.19849	13.179676	0.001374263	43.239028	4.08E-10	13.179676	2.83E-04	30.849256	2.79E-08	0.021023544	0.072	3.59604	0.075	3.436	1012.669302	0.004645268	0.00797953	0.001652236	1.27E-09	1.71E-07	0.047264927	49	0	1	0	0.020408163	notPer
2340	2340_1	422765	100226104	1.93479	3.54116	0.0452	0.551022	0.759184081	83.247484	0	0.551022	0.457900406	0	1	0	0	3.2904	0.019	1	1.663413678	0.280302134	1	1	0	1	0	71	8	8	0.112676056	0.112676056	corBra:melUnd:aptFor:galGal:anaPla:Node47:aptOwe:Node54	corBra:melUnd:aptFor:galGal:anaPla:Node47:aptOwe:Node54
2347	2347_1	396043	100218171	2.64198	3.30325	0.03594	0	1	53.253152	2.73E-12	0.003374	0.953680012	1.243232	0.264849077	0.057538311	0.001	1	0.017	1	14.57557737	2.68E-04	1	1	1.04E-11	0.440815462	0.115262187	75	10	12	0.133333333	0.16	serCan:aquChr:aptHaa:Node58:droNov:rheAme:cryCin:eudEle:notPer:Node73	serCan:melUnd:aquChr:aptHaa:Node58:droNov:Node63:rheAme:cryCin:eudEle:notPer:Node73
2348	2348_1	428449	100227067	2.9421	3.31215	0.03601	0	1	21.93374	1.73E-05	0	1	4.701352	0.0301389	0.310977434	0	11.35127	0.008	1	1.077192827	0.231048174	1	1	3.36E-05	0.072864174	0.496207347	75	5	8	0.066666667	0.106666667	corBra:melUnd:falPer:lepDis:strCam	corBra:melUnd:falPer:lepDis:pygAde:melGal:notPer:strCam
2350	2350_1	422675	100218172	3.40481	2.95381	0.07513	-1.40E-05	1	-0.002144	1	-1.40E-05	1	0.140464	0.707820169	0.951587855	0	22.03543	0	1	1.371869001	0.034419225	1	1	1	0.899871639	1	73	0	1	0	0.01369863	egrGar
2354	2354_1	416281	100230943	2.45046	3.39735	0.02762	0	1	-2.44E-04	1	0	1	1.166404	0.280141356	0.003418302	0.01	1	0	1	18.12654784	0.001253989	1	1	1	0.460425616	0.009151956	71	0	3	0	0.042253521	ficAlb:aquChr:Node65
2359	2359_1	419620	100229496	5.68303	4.47934	0.12755	-4.80E-04	1	11.032012	0.004021879	-4.80E-04	1	2.289952	0.13021395	8.62E-09	0	105.48906	0.004	1.937	1.438846337	0.388819283	1	1	0.006095223	0.25265002	4.86E-08	53	13	17	0.245283019	0.320754717	corBra:falPer:picPub:aptFor:chaVoc:chaPel:cucCan:Node29:aptHaa:aptOwe:Node40:Node37:eudEle	corBra:melUnd:falPer:picPub:aptFor:chaVoc:chaPel:cucCan:Node29:colLiv:aptHaa:aptOwe:Node40:droNov:Node37:eudEle:Node36
2363	2363_1	423397	105760071	7.09493	3.37168	0.6378	30.056606	2.97E-07	122.546408	0	30.056604	4.20E-08	60.685992	6.66E-15	0	0.088	1.95036	0.248	1.485	16.3382545	0.282907586	3.18E-06	4.50E-07	0	7.18E-14	0	71	19	24	0.267605634	0.338028169	pseHum:taeGut:serCan:geoFor:Node12:corBra:Node9:melUnd:Node8:lepDis:calAnn:Node38:cucCan:colLiv:aptRow:casCas:Node62:Node65:strCam	pseHum:taeGut:serCan:geoFor:Node12:corBra:Node9:melUnd:Node8:picPub:lepDis:halLeu:calAnn:Node38:cucCan:Node3:colLiv:melGal:aptRow:casCas:Node62:notPer:Node65:strCam
2366	2366_1	419049	100189964	25.54713	3.69413	0.00107	-0.00283	1	7.430844	0.024345165	0.153906	0.694830245	1.193604	0.27460379	1	0.008	1	0.011	1	1.520091315	0	1	1	0.034073824	0.45347271	1	65	0	1	0	0.015384615	calAnn
2367	2367_1	417896	100226301	3.06859	2.3036	0.11977	13.318022	0.001282414	104.893592	0	13.31802	2.63E-04	21.842196	2.96E-06	0	0.004	3.35331	0.032	1.575	4.126778977	0.149398286	0.007511406	0.001548196	0	1.44E-05	0	75	13	15	0.173333333	0.2	Node14:corBra:melUnd:falPer:Node7:picPub:pygAde:egrGar:nipNip:Node35:tinGut:Node73:Node69	Node14:corBra:melUnd:falPer:Node7:picPub:pygAde:Node31:egrGar:nipNip:Node35:cryCin:tinGut:Node73:Node69
2368	2368_1	424559	100225077	4.71942	3.26201	0.55042	108.23013	0	311.181872	0	108.230128	0	228.804012	0	0	0.058	2.64715	0.104	2.113	26.83285787	0.014257511	0	0	0	0	0	71	13	19	0.183098592	0.267605634	ficAlb:Node9:melUnd:Node8:picPub:Node29:egrGar:chaVoc:chaPel:galGal:anaPla:cryCin:notPer	ficAlb:Node14:Node9:melUnd:Node8:picPub:Node29:egrGar:chaVoc:chaPel:Node40:colLiv:mesUni:galGal:melGal:anaPla:cryCin:notPer:Node52
2369	2369_1	416223	105759342	7.71828	4.36114	0.24598	101.693996	0	293.82678	0	101.693996	0	189.452772	0	0	0.034	2.51745	0.067	1.774	7.963452736	0.092960628	0	0	0	0	0	73	11	28	0.150684932	0.383561644	ficAlb:Node9:melUnd:picPub:calAnn:chaPel:cucCan:Node2:Node48:anaPla:Node52	pseHum:ficAlb:geoFor:Node14:Node10:corBra:Node9:melUnd:Node7:picPub:Node21:Node20:egrGar:chaVoc:calAnn:chaPel:Node40:cucCan:Node3:colLiv:Node2:Node48:anaPla:Node47:Node68:notPer:Node67:Node52
2370	2370_1	415589	100226073	5.51303	4.13678	0.43684	79.190546	0	229.177636	0	79.190546	0	161.477944	0	0	0.021	2.68863	0.051	1.946	164.3462137	0.382787525	0	0	0	0	0	75	31	38	0.413333333	0.506666667	pseHum:geoFor:Node10:corBra:melUnd:falPer:Node7:picPub:aptFor:pygAde:fulGla:Node30:egrGar:Node5:balReg:chaPel:Node42:cucCan:Node41:colLiv:mesUni:Node2:melGal:Node50:aptHaa:Node58:casCas:droNov:Node57:rheAme:rhePen	pseHum:geoFor:Node14:Node10:corBra:melUnd:falPer:Node7:picPub:aptFor:pygAde:Node31:fulGla:Node30:egrGar:Node5:balReg:chaVoc:chaPel:Node42:cucCan:Node41:colLiv:mesUni:Node2:melGal:Node50:aptHaa:Node58:casCas:droNov:Node57:rheAme:rhePen:Node66:cryCin:notPer:Node54
2371	2371_1	100859316	100229878	4.01324	3.53682	0.09064	11.08812	0.003910617	76.962308	0	11.08812	8.69E-04	23.650996	1.15E-06	3.10E-04	0.003	3.61758	0.015	1.718	18.103151	0.001179118	0.020816738	0.004653886	0	5.94E-06	0.001021014	73	3	5	0.04109589	0.068493151	lepDis:galGal:strCam	pseHum:lepDis:mesUni:galGal:strCam
2372	2372_1	101747413	NA	15.88241	2.84406	0.00893	0.003052	0.998475164	-0.00612	1	2.00E-06	0.998871621	-0.285588	1	0.113523864	0	1	0	2.777	8.319513265	0.002150812	1	1	1	1	0.208578812	49	1	1	0.020408163	0.020408163	geoFor	geoFor
2375	2375_1	419508	105758743	5.15034	2.87837	0.30468	99.129532	0	378.703996	0	99.129532	0	203.51812	0	0	0.052	2.80208	0.094	2.133	39.05178305	0.156252492	0	0	0	0	0	69	18	19	0.260869565	0.275362319	ficAlb:serCan:geoFor:corBra:melUnd:Node8:halLeu:Node25:fulGla:egrGar:nipNip:Node23:Node40:Node44:Node52:cryCin:Node63:strCam	ficAlb:serCan:geoFor:corBra:melUnd:Node8:halLeu:Node25:fulGla:egrGar:nipNip:Node23:Node40:Node44:Node52:cryCin:Node63:strCam:Node48
2377	2377_1	423718	100217739	5.16231	5.67268	0.04424	0	1	145.0653	0	8.00E-06	0.997743244	0	1	1	0	11.52888	0.015	1	1.471865846	0.376675597	1	1	0	1	1	71	1	5	0.014084507	0.070422535	picPub	Node12:picPub:cucCan:notPer:strCam
2380	2380_1	419059	100226236	7.33945	3.34882	0.3802	0	1	188.247072	0	0	1	75.665104	0	0	0.129	1	0.086	1.409	94.03557695	0.415465621	1	1	0	0	0	67	32	35	0.47761194	0.52238806	pseHum:ficAlb:taeGut:serCan:geoFor:Node11:corBra:Node8:falPer:Node7:picPub:halLeu:pygAde:egrGar:Node31:chaVoc:calAnn:chaPel:cucCan:Node35:casCas:droNov:Node55:rheAme:rhePen:Node58:cryCin:tinGut:Node62:eudEle:notPer:Node61	pseHum:ficAlb:taeGut:serCan:geoFor:Node11:corBra:Node8:falPer:Node7:picPub:halLeu:pygAde:egrGar:nipNip:Node31:Node5:chaVoc:calAnn:chaPel:cucCan:Node35:aptOwe:casCas:droNov:Node55:rheAme:rhePen:Node58:cryCin:tinGut:Node62:eudEle:notPer:Node61
2384	2384_1	395667	NA	6.52428	3.03959	0.1419	27.920178	8.65E-07	99.980604	0	27.920178	1.26E-07	27.376196	1.67E-07	0	0.014	2.4759	0.041	1.382	4.252547661	0.144125138	8.63E-06	1.27E-06	0	9.35E-07	0	57	15	25	0.263157895	0.438596491	ficAlb:geoFor:falPer:nipNip:Node24:calAnn:chaPel:Node29:Node2:anaPla:Node35:aptHaa:aptOwe:droNov:Node41	pseHum:ficAlb:geoFor:falPer:picPub:Node21:nipNip:Node24:calAnn:chaPel:Node29:Node2:galGal:anaPla:Node35:aptHaa:aptOwe:Node43:casCas:droNov:Node48:Node41:cryCin:eudEle:Node40
2385	2385_1	101749209	100219596	5.65189	3.62604	0.45694	18.342764	1.04E-04	48.441044	3.03E-11	18.342764	1.85E-05	28.344164	1.02E-07	1.11E-16	0.023	3.05551	0.089	1.808	5.909110293	0.094583597	7.45E-04	1.33E-04	1.05E-10	5.85E-07	8.93E-16	75	0	5	0	0.066666667	pseHum:taeGut:colLiv:galGal:Node66
2387	2387_1	421433	101233295	3.48773	4.99138	0.17929	0.62007	0.733421286	14.29672	7.86E-04	0.62007	0.431021275	6.940628	0.008425953	1	0.011	2.59624	0.028	2.018	1.001637735	2.61E-15	1	1	0.001280979	0.023780764	1	71	1	1	0.014084507	0.014084507	droNov	droNov
2398	2398_1	423633	100228918	3.96517	2.63476	0.15386	9.117198	0.010476727	76.909888	0	9.1172	0.002532172	18.338964	1.85E-05	0	0.005	2.54971	0.021	1.632	31.66402201	0.455055795	0.050795188	0.012340262	0	8.13E-05	0	75	34	40	0.453333333	0.533333333	pseHum:geoFor:Node14:melUnd:falPer:picPub:Node26:Node6:Node31:fulGla:egrGar:nipNip:Node35:balReg:chaVoc:Node38:calAnn:chaPel:Node42:cucCan:Node41:Node3:colLiv:mesUni:galGal:melGal:anaPla:Node49:casCas:Node63:rheAme:Node66:Node56:notPer	pseHum:ficAlb:geoFor:Node14:melUnd:Node8:falPer:picPub:lepDis:Node26:Node6:Node31:fulGla:egrGar:nipNip:Node35:balReg:chaVoc:Node38:calAnn:chaPel:Node42:cucCan:Node41:Node3:colLiv:mesUni:galGal:melGal:anaPla:Node49:aptRow:casCas:Node63:rheAme:rhePen:Node66:Node56:tinGut:notPer
2399	2399_1	422408	100223544	2.14664	3.06565	0.01558	0	1	-0.021732	1	0	1	0.136588	0.711696843	3.64E-05	0	8.29033	0	3.263	80.20896056	1.02E-04	1	1	1	0.903207214	1.40E-04	75	0	1	0	0.013333333	Node69
2401	2401_1	427367	100228413	3.73373	2.66564	0.25055	0	1	79.719644	0	0	1	29.355232	6.03E-08	0	0.063	1	0.048	1.75	3.588061442	0.4938768	1	1	0	3.58E-07	0	71	13	17	0.183098592	0.23943662	ficAlb:geoFor:corBra:falPer:picPub:egrGar:calAnn:chaPel:Node42:casCas:Node52:Node66:notPer	pseHum:ficAlb:serCan:geoFor:corBra:falPer:picPub:egrGar:calAnn:chaPel:Node42:Node47:casCas:Node52:Node66:notPer:strCam
2402	2402_1	417282	105760939	5.87006	3.49855	0.29744	0	1	27.765444	9.35E-07	0	1	20.10844	7.32E-06	0	0.07	1	0.013	2.196	3.416526834	0.296649678	1	1	2.07E-06	3.39E-05	0	71	11	17	0.154929577	0.23943662	ficAlb:serCan:geoFor:Node12:corBra:falPer:picPub:Node24:calAnn:mesUni:galGal	ficAlb:serCan:geoFor:Node12:corBra:melUnd:falPer:picPub:Node24:Node4:calAnn:chaPel:Node38:mesUni:galGal:Node45:tinGut
2405	2405_1	100857811	100222072	4.33016	5.74492	0.02378	-2.80E-05	1	-0.020816	1	-2.80E-05	1	12.688644	3.68E-04	5.45E-08	0	30.3784	0	1	1.601012106	0.13426915	1	1	1	0.001317299	2.90E-07	63	13	18	0.206349206	0.285714286	ficAlb:taeGut:geoFor:halLeu:aptFor:egrGar:Node27:chaVoc:galGal:anaPla:tinGut:notPer:Node57	ficAlb:taeGut:geoFor:melUnd:picPub:halLeu:aptFor:egrGar:nipNip:Node27:chaVoc:colLiv:Node2:galGal:anaPla:tinGut:notPer:Node57
2406	2406_1	395662	100224730	4.10824	2.41371	0.04531	-2.00E-06	1	-0.011724	1	-2.00E-06	1	0.732904	0.391943506	4.76E-07	0	24.80851	0	3	39.20128246	0.001477243	1	1	1	0.592320269	2.29E-06	67	3	7	0.044776119	0.104477612	balReg:melGal:aptHaa	ficAlb:geoFor:balReg:melGal:aptHaa:Node53:casCas
2407	2407_1	421673	100227100	2.92388	3.64413	0.14461	-2.00E-06	1	36.326448	1.29E-08	0	1	3.04316	0.081077946	0.994805027	0.04	1	0.051	1.197	1.01365922	0.585154654	1	1	3.47E-08	0.171050603	1	71	11	15	0.154929577	0.211267606	geoFor:fulGla:nipNip:calAnn:chaPel:Node38:droNov:rheAme:Node52:Node66:Node50	geoFor:Node8:fulGla:nipNip:calAnn:chaPel:Node38:Node42:galGal:anaPla:droNov:rheAme:Node52:Node66:Node50
2408	2408_1	769066	NA	4.73924	3.99989	0.11587	0	1	4.414016	0.110029364	0	1	-0.102988	1	0.005169465	0	7.88503	0.02	1	58.71837292	0.006969825	1	1	0.144637118	1	0.013319606	53	2	2	0.037735849	0.037735849	Node9:Node2	Node9:Node2
2410	2410_1	416875	100232433	3.75312	4.83029	0.04579	-8.00E-06	1	33.831124	4.50E-08	-8.00E-06	1	0.091216	0.762636918	0	0	31.33592	0.017	1	3.436337749	0.34266331	1	1	1.14E-07	0.951705035	0	63	23	28	0.365079365	0.444444444	ficAlb:taeGut:serCan:geoFor:Node14:Node12:corBra:melUnd:chaVoc:cucCan:colLiv:anaPla:Node41:aptOwe:casCas:droNov:Node54:rheAme:cryCin:eudEle:notPer:Node62:Node60	ficAlb:taeGut:serCan:geoFor:Node14:Node12:corBra:melUnd:chaVoc:cucCan:Node35:colLiv:galGal:melGal:anaPla:Node41:aptOwe:casCas:droNov:Node54:rheAme:Node57:Node47:cryCin:eudEle:notPer:Node62:Node60
2412	2412_1	777580	NA	4.34938	5.58016	0.03869	0	1	3.210456	0.200843757	0	1	5.029836	0.024914258	0	0	27.02479	0.006	1	50.93226726	0.204786905	1	1	0.257778648	0.061649459	0	55	3	4	0.054545455	0.072727273	rheAme:notPer:Node52	chaPel:rheAme:notPer:Node52
2414	2414_1	419638	100228562	2.744	5.65142	0.03044	-0.00365	1	2.831364	0.242759995	-0.003648	1	2.91778	0.087608319	0.100551312	0	85.46478	0.003	1	1.222719034	0.43503547	1	1	0.309657026	0.182081704	0.187396959	65	13	22	0.2	0.338461538	Node10:Node8:lepDis:Node23:cucCan:aptOwe:Node51:casCas:droNov:Node56:rhePen:Node64:Node48	serCan:geoFor:Node16:Node10:Node8:picPub:lepDis:Node23:nipNip:cucCan:colLiv:aptOwe:Node51:casCas:droNov:Node56:rheAme:rhePen:Node59:Node64:Node62:Node48
2420	2420_1	NA	100220110	7.73163	3.9519	0.28568	0	1	12.318868	0.002113449	0	1	12.714308	3.63E-04	0	0.09	1	0.008	2.244	38.36900362	0.238684304	1	1	0.003288975	0.00130278	0	55	14	21	0.254545455	0.381818182	ficAlb:corBra:Node8:aquChr:halLeu:Node19:aptFor:egrGar:nipNip:chaPel:colLiv:casCas:Node47:notPer	ficAlb:corBra:Node8:lepDis:Node20:aquChr:halLeu:Node19:aptFor:egrGar:nipNip:Node28:Node26:calAnn:chaPel:colLiv:melGal:casCas:Node47:cryCin:notPer
2423	2423_1	431295	100220727	7.20597	6.19851	0.17112	0	1	28.317784	7.09E-07	0	1	6.451444	0.01108622	0.206014541	0.046	1	0.011	2.094	7.95468096	0.0040988	1	1	1.59E-06	0.030437097	0.347864553	57	1	1	0.01754386	0.01754386	aptHaa	aptHaa
2424	2424_1	427967	100220466	5.04925	3.36231	0.36264	140.188792	0	348.969388	0	140.188792	0	269.953692	0	0	0.038	2.97957	0.052	2.42	2.215101425	0.431634836	0	0	0	0	0	73	11	18	0.150684932	0.246575342	corBra:picPub:lepDis:Node23:egrGar:Node47:Node56:casCas:rhePen:cryCin:strCam	corBra:picPub:lepDis:Node23:pygAde:egrGar:colLiv:mesUni:galGal:Node47:Node56:casCas:rhePen:cryCin:eudEle:Node67:Node53:strCam
2425	2425_1	101750531	100231555	10.10472	2.40233	0.27163	0	1	16.12008	3.16E-04	0	1	1.743656	0.186676253	1.67E-09	0.118	1	0.048	1.193	7.06318573	0.02481986	1	1	5.35E-04	0.335275035	9.95E-09	57	24	30	0.421052632	0.526315789	Node10:melUnd:falPer:picPub:Node22:Node20:pygAde:egrGar:nipNip:Node29:Node5:calAnn:chaPel:Node36:Node3:colLiv:melGal:anaPla:rhePen:Node46:cryCin:tinGut:Node55:strCam	Node10:melUnd:falPer:picPub:Node22:Node20:Node6:pygAde:egrGar:nipNip:Node29:Node5:calAnn:chaPel:Node36:Node3:colLiv:melGal:anaPla:Node41:aptHaa:rhePen:Node46:cryCin:tinGut:Node52:notPer:Node55:Node45:strCam
2428	2428_1	NA	105759729	4.91529	4.08768	0.00696	0.009414	0.995304061	-0.018876	1	0	1	-0.318196	1	0.86660814	0	41.51516	0	2.427	1.413754398	0.003971374	1	1	1	1	1	55	0	1	0	0.018181818	geoFor
2435	2435_1	395655	100224074	3.48415	3.06516	0.02176	-0.001976	1	79.90474	0	-0.001992	1	13.883136	1.95E-04	7.67E-07	0	44.75074	0.006	1	7463.364231	7.64E-05	1	1	0	7.35E-04	3.62E-06	75	14	17	0.186666667	0.226666667	serCan:geoFor:corBra:lepDis:egrGar:calAnn:cucCan:anaPla:aptHaa:Node58:droNov:rhePen:notPer:strCam	serCan:geoFor:corBra:lepDis:egrGar:calAnn:cucCan:Node3:anaPla:aptHaa:Node58:droNov:rhePen:tinGut:Node70:notPer:strCam
2437	2437_1	768427	100190554	2.57115	4.27575	0.09538	3.555958	0.16897931	26.002836	2.26E-06	3.555958	0.05933205	8.062872	0.004518151	0.297024703	0.011	2.73849	0.031	1.776	31.4160222	7.96E-04	0.626667842	0.221299022	4.81E-06	0.01351444	0.476818685	75	0	2	0	0.026666667	falPer:Node49
2439	2439_1	420941	105760140	5.95058	3.94001	0.62476	13.884522	9.66E-04	49.484704	1.80E-11	13.884522	1.94E-04	24.917844	5.98E-07	0.164617756	0.052	2.47247	0.088	2.049	7.186671696	0.020648926	0.005807179	0.001175137	6.40E-11	3.15E-06	0.286479422	63	1	7	0.015873016	0.111111111	pseHum	pseHum:corBra:lepDis:aptFor:egrGar:cucCan:mesUni
2441	2441_1	427395	100224632	2.60366	4.65951	0.07771	-2.00E-06	1	23.673056	7.24E-06	0	1	0.010788	0.917276247	0.002033126	0.025	1	0.038	1.031	14.52719048	0.002497105	1	1	1.47E-05	1	0.005695896	71	11	16	0.154929577	0.225352113	picPub:Node24:Node22:egrGar:nipNip:Node33:Node36:calAnn:cucCan:Node44:strCam	Node10:picPub:Node24:Node22:pygAde:egrGar:nipNip:Node33:Node36:calAnn:cucCan:mesUni:Node44:cryCin:Node65:strCam
2445	2445_1	395620	100230842	1.54904	2.68436	0.01564	-2.00E-06	1	-0.014724	1	-2.00E-06	1	-0.313376	1	1	0	33.27444	0	2.736	1.012414471	3.56E-14	1	1	1	1	1	75	0	0	0	0
2448	2448_1	419910	100227554	3.44282	3.8217	0.01459	-0.00656	1	246.566584	0	-0.006558	1	27.187388	1.85E-07	2.38E-09	0	38.60234	0.009	1	53.09432269	2.57E-04	1	1	0	1.03E-06	1.40E-08	75	11	15	0.146666667	0.2	taeGut:melUnd:pygAde:egrGar:Node42:colLiv:aptHaa:aptOwe:aptRow:Node58:notPer	taeGut:melUnd:aptFor:pygAde:egrGar:Node42:colLiv:anaPla:aptHaa:aptOwe:Node59:aptRow:Node58:notPer:strCam
2455	2455_1	396075	NA	7.053	2.25317	0.07224	5.212736	0.073802107	25.195608	3.38E-06	5.212736	0.022422023	7.452288	0.006335586	0.004707315	0.01	3.17902	0.01	2.094	9.26383265	0.01415176	0.297603489	0.090932019	7.09E-06	0.018346758	0.012244933	63	0	4	0	0.063492063	serCan:chaVoc:tinGut:Node58
2457	2457_1	417882	100217937	4.97066	3.23651	0.58565	132.750628	0	373.523656	0	132.75063	0	245.558136	0	3.20E-08	0.06	2.60618	0.105	2.07	8.727239826	0.017945763	0	0	0	0	1.73E-07	71	1	10	0.014084507	0.14084507	egrGar	pseHum:melUnd:egrGar:balReg:cucCan:mesUni:melGal:tinGut:strCam:Node54
2459	2459_1	418106	100231658	3.07437	3.2996	0.15306	0	1	25.660104	2.68E-06	0	1	6.740496	0.009424842	0.727062408	0.032	1	0.004	2.324	2.865849393	0.013588854	1	1	5.67E-06	0.02634847	0.987896046	73	20	21	0.273972603	0.287671233	serCan:geoFor:Node16:Node9:falPer:picPub:lepDis:Node23:nipNip:calAnn:cucCan:casCas:rheAme:rhePen:Node64:cryCin:tinGut:Node68:notPer:strCam	serCan:geoFor:Node16:Node9:falPer:picPub:lepDis:Node23:nipNip:balReg:calAnn:cucCan:casCas:rheAme:rhePen:Node64:cryCin:tinGut:Node68:notPer:strCam
2460	2460_1	100858580	100220870	1.44945	2.54149	0.00929	0.002472	0.998764764	-0.006432	1	3.00E-05	0.995629828	-0.006104	1	0.638104104	0	51.39699	0	3.773	2.914973345	0.005705636	1	1	1	1	0.893839126	59	0	1	0	0.016949153	calAnn
2461	2461_1	423220	100222903	4.76815	3.89669	0.35769	117.610624	0	388.415412	0	117.610714	0	259.928756	0	6.82E-05	0.016	2.71415	0.049	1.851	6.002582389	0.014044317	0	0	0	0	2.51E-04	73	2	10	0.02739726	0.136986301	Node16:chaVoc	Node16:Node9:melUnd:chaVoc:chaPel:Node42:colLiv:Node2:Node49:Node68
2462	2462_1	421633	100224764	3.16994	4.26291	0.23328	56.278594	6.02E-13	177.99418	0	56.278594	6.29E-14	113.929744	0	0.78536723	0.022	3.01885	0.047	2.206	1.860591071	0.071234227	1.26E-11	1.33E-12	0	0	1	73	10	15	0.136986301	0.205479452	ficAlb:picPub:lepDis:Node23:aptFor:Node48:aptHaa:cryCin:tinGut:Node67	ficAlb:Node7:picPub:lepDis:Node23:aptFor:Node44:melGal:Node48:aptHaa:aptRow:Node64:cryCin:tinGut:Node67
2464	2464_1	426646	100229125	7.02935	3.84829	0.06085	0	1	8.476392	0.014433607	0	1	-1.618384	1	1.01E-04	0	26.90495	0.008	1.206	4.643723091	0.027934084	1	1	0.020674138	1	3.61E-04	51	2	9	0.039215686	0.176470588	chaVoc:galGal	ficAlb:taeGut:chaVoc:chaPel:Node3:galGal:eudEle:Node48:Node40
2469	2469_1	396309	100229894	2.19339	3.92695	0.14615	28.735888	5.76E-07	172.053924	0	28.727818	8.33E-08	62.287772	3.00E-15	9.74E-04	0.005	2.98632	0.023	1.898	17.33424737	0.001575875	5.91E-06	8.59E-07	0	3.32E-14	0.002923973	75	17	19	0.226666667	0.253333333	ficAlb:taeGut:Node16:Node14:Node12:Node9:falPer:nipNip:balReg:chaPel:mesUni:anaPla:Node49:rheAme:rhePen:Node56:cryCin	ficAlb:taeGut:Node16:Node14:Node12:Node9:falPer:picPub:nipNip:balReg:chaPel:mesUni:anaPla:Node49:rheAme:rhePen:Node56:cryCin:Node55
2471	2471_1	416765	100228504	2.09312	3.68473	0.01546	-6.60E-05	1	14.64674	6.60E-04	-3.80E-05	1	2.86266	0.090657469	6.10E-05	0	59.12336	0.002	1	142.8576881	1.61E-04	1	1	0.001083439	0.18716311	2.26E-04	73	6	7	0.082191781	0.095890411	picPub:lepDis:fulGla:egrGar:chaVoc:strCam	picPub:lepDis:pygAde:fulGla:egrGar:chaVoc:strCam
2472	2472_1	424785	100221452	1.61628	4.3858	0.03186	-1.20E-05	1	75.756252	0	-4.00E-06	1	0.394952	0.529707838	0.989133743	0.008	1	0.021	1	1.997461119	0.006530334	1	1	0	0.732603425	1	73	9	9	0.123287671	0.123287671	taeGut:falPer:balReg:calAnn:Node44:anaPla:aptRow:cryCin:eudEle	taeGut:falPer:balReg:calAnn:Node44:anaPla:aptRow:cryCin:eudEle
2473	2473_1	419143	100190279	3.4327	2.42755	0.0137	0	1	0.878204	0.644615026	-4.00E-06	1	2.34076	0.126028054	0.92460851	0	1	0	2.983	4.075592003	0.002276643	1	1	0.788356558	0.246069634	1	69	0	0	0	0
2476	2476_1	418655	100220897	3.75115	2.26512	0.29888	10.832758	0.004443206	45.397112	1.39E-10	10.832758	9.97E-04	19.255548	1.14E-05	0.01073475	0.021	2.91226	0.042	2.114	2.059910664	0.165358916	0.023323482	0.005263739	4.54E-10	5.16E-05	0.025744453	71	0	8	0	0.112676056	ficAlb:Node16:Node14:Node10:Node8:pygAde:chaPel:strCam
2477	2477_1	NA	NA	4.05643	2.89745	0.01835	0	1	-0.016728	1	0	1	5.090756	0.024053704	2.00E-05	0	3.44094	0	2.026	8.047279803	0.005944257	1	1	1	0.059758743	7.93E-05	47	3	7	0.063829787	0.14893617	geoFor:picPub:tinGut	ficAlb:geoFor:picPub:calAnn:colLiv:anaPla:tinGut
2480	2480_1	421242	100221916	6.08039	3.64827	0.38452	54.4706	1.49E-12	203.3704	0	54.4706	1.58E-13	118.964996	0	1.07E-04	0.027	2.36804	0.075	1.725	2.687866931	0.089760777	2.96E-11	3.16E-12	0	0	3.82E-04	73	0	8	0	0.109589041	ficAlb:Node16:fulGla:chaPel:Node42:Node69:strCam:Node54
2482	2482_1	423932	105759389	4.51306	2.8101	0.10697	0	1	56.349884	5.80E-13	0	1	5.12556	0.023575962	0.954880314	0.024	1	0.058	1.138	1.677252243	0.048420393	1	1	2.36E-12	0.058672218	1	75	15	18	0.2	0.24	ficAlb:taeGut:geoFor:corBra:galGal:anaPla:Node59:casCas:droNov:rheAme:cryCin:tinGut:eudEle:notPer:Node69	ficAlb:taeGut:geoFor:corBra:aquChr:galGal:anaPla:Node59:casCas:droNov:rheAme:Node56:cryCin:tinGut:Node70:eudEle:notPer:Node69
2483	2483_1	420728	100220662	4.97886	3.57265	0.30905	145.77872	0	443.919884	0	145.77872	0	286.868568	0	5.95E-08	0.016	2.86443	0.037	2.014	3.221354167	0.054254826	0	0	0	0	3.15E-07	73	5	17	0.068493151	0.232876712	geoFor:Node16:Node10:Node9:melUnd	geoFor:Node16:Node12:Node10:Node9:melUnd:Node22:Node30:nipNip:Node33:Node39:mesUni:Node2:Node47:droNov:Node61:Node68
2486	2486_1	396259	101233283	2.79918	2.80854	0.02746	0.017136	0.991468601	-0.031208	1	0.006574	0.935378166	-18.42124	1	2.31E-09	0	12.14628	0	3.795	74.48381998	5.20E-04	1	1	1	1	1.36E-08	69	8	11	0.115942029	0.15942029	melUnd:pygAde:nipNip:chaVoc:cucCan:Node2:tinGut:Node49	geoFor:melUnd:pygAde:egrGar:nipNip:chaVoc:cucCan:Node2:Node52:tinGut:Node49
2487	2487_1	NA	101233113	4.73369	2.96348	0.58171	9.722762	0.007739788	41.518712	9.65E-10	9.722762	0.001819998	18.160728	2.03E-05	1.80E-04	0.126	1.92871	0.266	1.547	2.640756071	0.261334139	0.038645623	0.009140972	2.89E-09	8.86E-05	6.19E-04	57	1	7	0.01754386	0.122807018	egrGar	Node8:picPub:egrGar:Node36:cucCan:Node48:cryCin
2489	2489_1	422768	100228886	4.07452	3.85433	0.31653	131.994086	0	303.894696	0	131.994086	0	220.598468	0	4.35E-09	0.016	3.52502	0.022	2.904	7.394493393	0.018052242	0	0	0	0	2.51E-08	75	0	13	0	0.173333333	pseHum:geoFor:Node10:Node9:picPub:Node26:Node35:balReg:galGal:melGal:Node49:droNov:Node70
2494	2494_1	NA	100229752	2.57342	5.57315	0.02305	0.003906	0.998048906	-0.008836	1	0	1	-1.400028	1	1	0	32.25883	0	2.779	1.001620685	3.08E-16	1	1	1	1	1	45	0	0	0	0
2498	2498_1	396492	100232415	3.16987	2.21905	0.00832	-2.38E-04	1	-0.040476	1	-2.38E-04	1	9.9514	0.001607271	0.639899094	0	36.68947	0	2.562	1.623418798	0.007425728	1	1	1	0.005213985	0.895488014	73	4	6	0.054794521	0.082191781	taeGut:casCas:droNov:Node61	taeGut:calAnn:casCas:droNov:Node61:tinGut
2499	2499_1	771038	100227807	1.60304	3.23584	0.00878	-1.20E-05	1	4.439804	0.108619753	0.22736	0.633488296	1.822396	0.177028339	0.008025867	0	9.84918	0.003	1	42.24167021	3.76E-04	1	1	0.142913806	0.322381442	0.019788187	75	0	2	0	0.026666667	aptFor:eudEle
2504	2504_1	416142	100190395	3.28069	2.16842	0.04271	-1.44E-04	1	-0.00352	1	-1.44E-04	1	0.302896	0.582072559	0.487767871	0	7.49316	0	1	9.76940229	0.001249742	1	1	1	0.779264654	0.719285976	61	0	1	0	0.016393443	Node56
2505	2505_1	428151	100224829	2.81893	3.77425	0.01419	-1.26E-04	1	15.846068	3.62E-04	-1.26E-04	1	9.277	0.002320492	0.831803217	0	10.09427	0.005	1	4.495690117	5.79E-04	1	1	6.10E-04	0.007353169	1	73	0	1	0	0.01369863	chaVoc
2510	2510_1	429128	100225337	3.53049	3.11116	0.1943	0	1	23.571292	7.61E-06	0	1	3.436684	0.063763549	0.002429114	0.048	1	0.058	1.247	10.68817824	0.005849025	1	1	1.54E-05	0.139019926	0.00671184	75	13	14	0.173333333	0.186666667	melUnd:cucCan:Node46:Node50:aptOwe:Node58:Node63:Node57:Node66:cryCin:tinGut:Node70:notPer	melUnd:nipNip:cucCan:Node46:Node50:aptOwe:Node58:Node63:Node57:Node66:cryCin:tinGut:Node70:notPer
2514	2514_1	420261	100230668	6.84608	3.70393	0.43098	6.8994	0.031755161	16.965384	2.07E-04	6.8994	0.008622468	14.483068	1.41E-04	0.97517869	0.031	3.09555	0.039	2.461	1.416298508	0.086679879	0.139498179	0.038035929	3.58E-04	5.44E-04	1	63	0	1	0	0.015873016	mesUni
2516	2516_1	419052	100230941	4.26694	2.56611	0.08131	0	1	26.164172	2.08E-06	1.32E-04	0.990833206	0.745912	0.38777361	0.173293027	0.036	1	0.029	1	2.032963903	0.03900254	1	1	4.44E-06	0.588273661	0.299236728	71	3	5	0.042253521	0.070422535	corBra:aptFor:Node69	corBra:aptFor:Node39:eudEle:Node69
2518	2518_1	424109	100190105	2.87359	5.02108	0.17186	0	1	18.47394	9.74E-05	0	1	1.886696	0.169575051	1	0.053	1	0.056	1.311	1	0.043741205	1	1	1.75E-04	0.311660186	1	67	0	0	0	0
2522	2522_1	416370	100231246	2.95379	3.89442	0.12825	9.185324	0.010125867	54.400724	1.54E-12	9.185324	0.002439633	15.659952	7.58E-05	1	0.002	4.63786	0.017	1.671	1.126693856	0.090124955	0.049231299	0.01192268	6.06E-12	3.03E-04	1	73	2	3	0.02739726	0.04109589	falPer:anaPla	falPer:anaPla:Node52
2523	2523_1	101749333	NA	7.02631	3.18983	0.06015	0	1	-0.006432	1	0	1	2.558752	0.109685139	0.019951003	0	26.19811	0	1	106.5538679	0.00152681	1	1	1	0.219395575	0.04510184	47	0	5	0	0.106382979	Node7:Node5:Node2:Node30:casCas
2524	2524_1	100857984	105758802	4.56541	4.74361	0.09671	0	1	-0.003976	1	0	1	-0.3904	1	0.63862367	0.028	1	0	1.647	1.384814391	0.104066672	1	1	1	1	0.894395614	47	0	3	0	0.063829787	serCan:Node31:Node46
2525	2525_1	424955	100226000	3.03296	4.39469	0.49349	83.703056	0	182.837268	0	83.703056	0	166.688444	0	0.009300569	0.066	3.04449	0.078	2.759	3.331667126	0.089696319	0	0	0	0	0.022654832	75	15	17	0.2	0.226666667	melUnd:aptFor:fulGla:chaVoc:Node38:calAnn:colLiv:mesUni:Node46:galGal:anaPla:casCas:Node66:tinGut:notPer	melUnd:aptFor:fulGla:chaVoc:Node38:calAnn:colLiv:mesUni:Node46:galGal:Node50:anaPla:casCas:Node66:tinGut:notPer:strCam
2528	2528_1	422425	100230806	2.60636	2.91252	0.07257	0	1	17.285848	1.76E-04	0	1	-8.692212	1	0.035855398	0.027	1	0.021	1.79	90.36790907	3.77E-04	1	1	3.08E-04	1	0.076178485	75	0	2	0	0.026666667	Node26:cryCin
2531	2531_1	427832	100226139	6.1669	8.94615	0.03649	0	1	-0.003836	1	0	1	-0.168424	1	0.064372266	0	4.24545	0	3.253	6.629277774	0.006182348	1	1	1	1	0.126532826	65	0	2	0	0.030769231	egrGar:strCam
2532	2532_1	421472	100231209	2.01855	3.02194	0.02509	0	1	9.945728	0.006923291	0	1	-0.013844	1	1	0	8.91919	0.01	1	1.109137916	2.60E-15	1	1	0.010272089	1	1	73	0	0	0	0
2539	2539_1	554218	100223945	5.22663	2.67057	0.76642	30.6188	2.24E-07	77.171956	0	30.6188	3.14E-08	57.334168	3.67E-14	1.84E-08	0.144	2.89842	0.174	2.644	104.7816069	0.01060273	2.44E-06	3.42E-07	0	3.78E-13	1.02E-07	41	3	5	0.073170732	0.12195122	Node9:Node2:galGal	Node9:Node2:galGal:Node25:eudEle
2548	2548_1	374134	100190005	3.00524	3.01269	0.06366	0	1	12.971592	0.001524946	0	1	0.937748	0.332857672	0.121493747	0.017	1	0.032	1.505	5.691185869	0.011020045	1	1	0.00241244	0.523458675	0.221165926	73	0	2	0	0.02739726	melUnd:Node52
2551	2551_1	775985	100218262	3.3944	3.52298	0.25496	17.819902	1.35E-04	59.312652	1.32E-13	17.819972	2.43E-05	31.309976	2.20E-08	0.052861362	0.026	3.01039	0.047	2.295	3.290044785	0.050521435	9.50E-04	1.72E-04	5.63E-13	1.36E-07	0.107127104	73	0	3	0	0.04109589	picPub:Node48:eudEle
2552	2552_1	423346	105759292	2.98895	3.74057	0.02036	-6.00E-06	1	-0.002556	1	-6.00E-06	1	-0.22	1	0.272801537	0	10.23521	0	2.092	4.463335591	0.006995352	1	1	1	1	0.444497315	73	0	1	0	0.01369863	colLiv
2553	2553_1	100858942	101233777	8.37384	2.92826	0.16152	0	1	-2.60E-04	1	0	1	-0.086456	1	0.118406396	0.021	1	0	1	1.866311113	0.164593029	1	1	1	1	0.216315551	59	0	4	0	0.06779661	ficAlb:picPub:droNov:notPer
2555	2555_1	421945	100231657	3.1389	3.87335	0.16263	-2.00E-06	1	42.2417	6.72E-10	-2.00E-06	1	27.44126	1.62E-07	0.546940732	0.047	1	0.017	1.96	1.887349018	0.063728828	1	1	2.05E-09	9.07E-07	0.789934662	71	18	19	0.253521127	0.267605634	pseHum:taeGut:Node16:Node12:Node10:corBra:melUnd:falPer:Node23:Node26:Node29:Node36:cucCan:colLiv:Node2:galGal:cryCin:eudEle	pseHum:taeGut:Node16:Node12:Node10:corBra:melUnd:falPer:Node23:Node26:Node29:Node36:calAnn:cucCan:colLiv:Node2:galGal:cryCin:eudEle
2557	2557_1	418246	105758597	4.60115	2.85516	0.44938	16.397668	2.75E-04	46.579956	7.68E-11	16.397668	5.13E-05	30.778152	2.89E-08	3.08E-04	0.043	2.85236	0.078	2.205	404.1783524	0.001789072	0.001828535	3.44E-04	2.57E-10	1.76E-07	0.001015653	61	1	6	0.016393443	0.098360656	Node10	geoFor:Node10:corBra:Node9:melGal:anaPla
2558	2558_1	422053	100219785	2.27675	3.22644	0.06223	0	1	-0.004176	1	0	1	-0.045316	1	1	0.017	1	0	1	1.105212341	5.82E-15	1	1	1	1	1	69	0	0	0	0
2559	2559_1	396538	100219336	6.97837	2.89565	0.07353	-2.86E-04	1	43.916532	2.91E-10	-2.86E-04	1	6.197416	0.012793696	2.92E-11	0	27.90922	0.01	1	21.35096872	0.001651742	1	1	9.19E-10	0.034384792	1.92E-10	73	7	16	0.095890411	0.219178082	ficAlb:taeGut:geoFor:Node12:corBra:galGal:casCas	pseHum:ficAlb:taeGut:geoFor:Node12:corBra:Node8:egrGar:chaPel:Node40:mesUni:galGal:anaPla:casCas:tinGut:notPer
2560	2560_1	421998	100227609	4.63104	3.58119	0.04896	1.278154	0.52777934	32.229528	1.00E-07	1.278136	0.258245902	3.193964	0.073910586	1.04E-11	0.001	3.12777	0.001	2.761	25.06393011	0.001721853	1	0.842957263	2.46E-07	0.157810565	7.02E-11	61	2	8	0.032786885	0.131147541	cryCin:tinGut	pseHum:ficAlb:egrGar:Node28:Node2:anaPla:cryCin:tinGut
2561	2561_1	415834	100222840	3.8589	2.49117	0.01718	0	1	2.850376	0.240463252	0	1	0.533752	0.465033698	0.014373783	0.009	1	0.009	1	76.33702179	3.31E-04	1	1	0.306952577	0.667658385	0.033483637	71	1	1	0.014084507	0.014084507	casCas	casCas
2568	2568_1	100858555	100224466	2.24542	3.35471	0.00629	-0.442356	1	-0.002736	1	-0.44328	1	1.863008	0.172278035	0.999877626	0	46.04104	0	2.433	1	0.006557839	1	1	1	0.315424825	1	41	0	0	0	0
2570	2570_1	395810	100223053	2.89412	4.02908	0.01919	0	1	63.803912	1.40E-14	0	1	0.3819	0.536588139	0.058823677	0	12.06217	0.011	1.161	11.87276829	0.00144284	1	1	6.53E-14	0.73917232	0.11729397	73	0	2	0	0.02739726	chaPel:strCam
2572	2572_1	100858235	100219220	4.47699	3.92806	0.29188	0	1	21.42046	2.23E-05	0	1	11.095944	8.65E-04	0.081996063	0.063	1	0.026	1.601	4.769833175	0.019457461	1	1	4.29E-05	0.00291515	0.156630111	69	28	29	0.405797101	0.420289855	ficAlb:taeGut:serCan:Node9:melUnd:Node8:lepDis:Node23:Node26:Node22:Node6:Node31:egrGar:balReg:calAnn:cucCan:colLiv:mesUni:Node46:galGal:melGal:Node50:anaPla:Node49:aptOwe:Node66:notPer:strCam	ficAlb:taeGut:serCan:geoFor:Node9:melUnd:Node8:lepDis:Node23:Node26:Node22:Node6:Node31:egrGar:balReg:calAnn:cucCan:colLiv:mesUni:Node46:galGal:melGal:Node50:anaPla:Node49:aptOwe:Node66:notPer:strCam
2575	2575_1	374018	100228455	6.53578	4.56204	0.01798	-3.60E-05	1	-0.01704	1	-3.60E-05	1	1.378128	0.240420275	0.066242628	0.003	1	0	3.069	17.96280525	5.12E-04	1	1	1	0.409703099	0.129827787	67	0	4	0	0.059701493	picPub:egrGar:calAnn:chaPel
2576	2576_1	422878	100223343	2.91473	4.09009	0.07965	15.45414	4.41E-04	168.236316	0	15.454142	8.45E-05	15.462272	8.42E-05	3.59E-04	0.001	4.1451	0.013	1.414	56.3890872	2.28E-04	0.002820825	5.44E-04	0	3.35E-04	0.00116961	75	16	19	0.213333333	0.253333333	taeGut:geoFor:Node12:melUnd:Node26:Node22:Node50:aptHaa:casCas:Node63:Node66:cryCin:tinGut:eudEle:notPer:Node69	taeGut:geoFor:Node12:melUnd:Node26:Node22:chaVoc:Node50:aptHaa:aptRow:casCas:Node63:rhePen:Node66:cryCin:tinGut:eudEle:notPer:Node69
2580	2580_1	768735	NA	10.77656	3.81624	0.60619	0	1	10.66944	0.00482126	0	1	5.863172	0.015460907	3.36E-05	0.426	1	0.221	1.163	17.72803916	0.008982822	1	1	0.00725861	0.04073282	1.29E-04	39	11	14	0.282051282	0.358974359	melUnd:picPub:egrGar:nipNip:Node5:balReg:cucCan:colLiv:Node23:droNov:Node37	melUnd:picPub:aquChr:Node10:egrGar:nipNip:Node5:balReg:cucCan:colLiv:Node23:droNov:eudEle:Node37
2583	2583_1	420380	100220294	5.92181	2.66154	0.05514	0.776618	0.678202746	96.959792	0	0.776618	0.378177475	0.672172	0.412295372	1.43E-07	0.001	2.75375	0.016	1.085	96.79142763	5.26E-04	1	1	0	0.613351246	7.31E-07	69	21	24	0.304347826	0.347826087	pseHum:ficAlb:taeGut:serCan:geoFor:Node14:Node10:corBra:melUnd:falPer:Node7:nipNip:Node39:Node54:casCas:Node53:rheAme:Node64:eudEle:notPer:Node63	pseHum:ficAlb:taeGut:serCan:geoFor:Node14:Node10:corBra:Node9:melUnd:Node8:falPer:Node7:nipNip:Node39:Node54:casCas:Node53:rheAme:Node64:eudEle:notPer:Node67:Node63
2584	2584_1	422204	105759918	2.68231	2.5611	0.02387	-0.005234	1	119.683916	0	-0.005234	1	3.75226	0.052736162	1	0	8.98964	0.01	1.059	1.100835141	0.023859538	1	1	0	0.117912022	1	75	28	29	0.373333333	0.386666667	pseHum:ficAlb:taeGut:serCan:Node14:corBra:melUnd:falPer:Node7:picPub:fulGla:nipNip:calAnn:chaPel:Node42:cucCan:Node41:colLiv:galGal:melGal:Node50:aptHaa:Node58:casCas:rheAme:rhePen:Node66:Node70	pseHum:ficAlb:taeGut:serCan:geoFor:Node14:corBra:melUnd:falPer:Node7:picPub:fulGla:nipNip:calAnn:chaPel:Node42:cucCan:Node41:colLiv:galGal:melGal:Node50:aptHaa:Node58:casCas:rheAme:rhePen:Node66:Node70
2588	2588_1	373904	NA	10.69257	2.22641	0.32598	25.107144	3.53E-06	49.407196	1.87E-11	25.107144	5.42E-07	37.58428	8.75E-10	2.25E-09	0.019	3.11301	0.032	2.062	6.623160818	0.036502625	3.21E-05	4.96E-06	6.64E-11	6.17E-09	1.33E-08	63	13	16	0.206349206	0.253968254	Node12:Node9:melUnd:aquChr:fulGla:balReg:Node32:calAnn:Node35:colLiv:Node41:eudEle:strCam	Node12:Node9:melUnd:aquChr:fulGla:Node5:balReg:chaVoc:Node32:calAnn:Node35:colLiv:galGal:Node41:eudEle:strCam
2589	2589_1	426622	NA	5.59019	1.90651	0.02317	2.092888	0.351184343	-0.00352	1	0	1	-0.363316	1	0.999952102	0	27.1907	0	2.375	1	0.006866092	1	1	1	1	1	71	0	0	0	0
2590	2590_1	378916	100190081	3.91396	3.76006	0.01543	-0.001052	1	3.7266	0.155159757	-0.001052	1	4.761916	0.029096142	0.388929871	0	7.4988	0.007	1	2.439063155	0.012682141	1	1	0.201013975	0.07074596	0.597867095	65	2	7	0.030769231	0.107692308	ficAlb:balReg	ficAlb:Node14:picPub:lepDis:fulGla:balReg:aptHaa
2597	2597_1	402783	100224339	7.52751	3.97012	0.02122	0	1	-0.003348	1	0	1	5.288024	0.021472571	1	0.015	1	0	1	1.001638362	4.61E-16	1	1	1	0.054074218	1	63	1	4	0.015873016	0.063492063	pseHum	pseHum:corBra:Node9:notPer
2599	2599_1	425774	100231837	2.0791	3.35497	0.0174	-2.00E-06	1	-0.02662	1	-2.00E-06	1	1.022764	0.311864277	0.974448142	0	28.98536	0	2.624	1.999915772	0.006533698	1	1	1	0.498213091	1	75	0	1	0	0.013333333	tinGut
2600	2600_1	101752065	NA	5.63673	3.3507	0.05526	0	1	-0.017232	1	0	1	-15.62026	1	0.001188691	0	1	0	5.019	4.217559685	0.011928656	1	1	1	1	0.003511159	63	3	7	0.047619048	0.111111111	falPer:anaPla:Node53	falPer:fulGla:Node32:calAnn:anaPla:Node53:Node44
2601	2601_1	418534	105758631	8.12932	3.5149	0.44524	48.32489	3.21E-11	88.889028	0	48.32489	3.61E-12	76.624268	0	1.40E-04	0.098	2.74226	0.104	2.278	3.445006681	0.122949409	5.51E-10	6.22E-11	0	0	4.88E-04	69	0	7	0	0.101449275	ficAlb:picPub:lepDis:halLeu:mesUni:Node67:Node54
2603	2603_1	415772	101233231	4.19804	3.32797	0.21277	12.698128	0.001748383	63.610808	1.54E-14	12.698128	3.66E-04	22.24184	2.40E-06	0.721847948	0.002	6.00629	0.047	1.515	1.915241359	0.058740815	0.009939499	0.002090626	7.17E-14	1.19E-05	0.983423118	75	15	19	0.2	0.253333333	corBra:melUnd:picPub:chaVoc:calAnn:colLiv:mesUni:anaPla:Node49:Node58:droNov:Node57:Node66:Node56:eudEle	corBra:melUnd:picPub:aquChr:aptFor:chaVoc:Node38:calAnn:colLiv:mesUni:anaPla:Node49:Node58:droNov:Node63:Node57:Node66:Node56:eudEle
2604	2604_1	427597	100220391	4.08308	3.55799	0.17965	-4.00E-06	1	65.892716	4.88E-15	-4.00E-06	1	12.615036	3.83E-04	3.86E-08	0.071	1	0.02	1.598	693.1888743	2.47E-04	1	1	2.37E-14	0.00136519	2.08E-07	71	13	15	0.183098592	0.211267606	pseHum:serCan:corBra:melUnd:egrGar:colLiv:Node59:aptRow:Node58:casCas:droNov:Node57:strCam	pseHum:taeGut:serCan:geoFor:corBra:melUnd:egrGar:colLiv:Node59:aptRow:Node58:casCas:droNov:Node57:strCam
2608	2608_1	418482	100221893	3.64499	4.4093	0.20891	0	1	74.162588	1.11E-16	2.00E-06	0.998871621	4.71136	0.029963938	0.009826399	0.029	1	0.055	1.203	9.481116989	0.00474691	1	1	6.10E-16	0.072469948	0.023782457	73	25	26	0.342465753	0.356164384	taeGut:serCan:geoFor:Node14:corBra:Node9:Node8:picPub:Node26:Node31:egrGar:calAnn:Node41:Node48:casCas:droNov:Node61:rheAme:rhePen:Node64:cryCin:tinGut:Node68:eudEle:strCam	taeGut:serCan:geoFor:Node14:corBra:Node9:Node8:picPub:Node26:pygAde:Node31:egrGar:calAnn:Node41:Node48:casCas:droNov:Node61:rheAme:rhePen:Node64:cryCin:tinGut:Node68:eudEle:strCam
2610	2610_1	424941	100221090	1.93772	3.1882	0.00433	0	1	5.016736	0.081400977	0	1	-0.023576	1	1	0	45.79504	0.005	1	1.098808332	9.19E-16	1	1	0.108414079	1	1	73	0	0	0	0
2611	2611_1	419702	100228197	3.74467	3.21538	0.04241	0	1	69.684668	7.77E-16	0	1	1.711056	0.190848417	1	0	6.28263	0.018	1	1.273397016	0.010513318	1	1	4.05E-15	0.341143512	1	75	6	7	0.08	0.093333333	nipNip:cucCan:colLiv:melGal:Node66:notPer	Node7:nipNip:cucCan:colLiv:melGal:Node66:notPer
2612	2612_1	101749042	100190504	4.99482	3.25939	0.04964	0	1	-0.0034	1	0	1	0.369648	0.543196201	0.998954973	0	17.05972	0	2.319	1.019319942	0.00635198	1	1	1	0.745503238	1	41	0	0	0	0
2615	2615_1	430674	105760386	3.65304	2.82359	0.06983	-2.00E-06	1	50.362744	1.16E-11	-2.00E-06	1	0	1	0.714309476	0	36.22488	0.032	1	2.167831038	0.015913394	1	1	4.21E-11	1	0.975598429	75	13	15	0.173333333	0.2	pseHum:geoFor:Node14:Node10:corBra:picPub:lepDis:Node23:calAnn:Node46:aptHaa:Node70:notPer	pseHum:geoFor:Node14:Node10:corBra:melUnd:picPub:lepDis:Node23:calAnn:Node46:aptHaa:Node56:Node70:notPer
2616	2616_1	423593	105759304	10.79974	2.91297	0.52774	144.777258	0	360.126452	0	144.777258	0	259.51422	0	0	0.076	2.26491	0.123	1.759	9.952734235	0.016991279	0	0	0	0	0	71	4	15	0.056338028	0.211267606	ficAlb:serCan:falPer:Node24	pseHum:ficAlb:serCan:Node14:falPer:Node24:aptFor:chaVoc:chaPel:mesUni:galGal:Node48:Node47:Node64:Node52
2617	2617_1	396187	100224295	4.21815	4.11171	0.03251	-2.00E-05	1	47.802864	4.17E-11	0.00166	0.967500703	10.537544	0.001169738	1.19E-10	0	34.90814	0.009	1	34.12714724	8.14E-04	1	1	1.43E-10	0.00386776	7.54E-10	75	6	12	0.08	0.16	falPer:egrGar:chaPel:anaPla:aptHaa:droNov	falPer:picPub:lepDis:Node23:egrGar:chaPel:colLiv:anaPla:aptHaa:droNov:Node56:tinGut
2619	2619_1	395865	100228376	1.05546	5.30881	0.03701	0.409112	0.8150091	12.418656	0.002010588	0.409112	0.522420563	0.833116	0.36137305	1	0.019	1.31459	0.019	1.322	1.00040016	2.60E-14	1	1	0.003137326	0.556397739	1	75	0	0	0	0
2620	2620_1	425544	100225457	3.38113	2.91984	0.08996	0.386492	0.824279177	50.426732	1.12E-11	0.386492	0.534149143	0.27864	0.597593997	0.001030893	0.001	2.95558	0.06	1.05	73.2527223	3.37E-04	1	1	4.08E-11	0.794684566	0.003080634	75	19	21	0.253333333	0.28	pseHum:ficAlb:taeGut:serCan:geoFor:Node16:Node12:corBra:Node9:egrGar:calAnn:cucCan:galGal:anaPla:Node49:droNov:Node66:Node70:notPer	pseHum:ficAlb:taeGut:serCan:geoFor:Node16:Node12:Node10:corBra:Node9:egrGar:calAnn:cucCan:Node41:galGal:anaPla:Node49:droNov:Node66:Node70:notPer
2624	2624_1	NA	101233694	5.44548	2.29915	0.24196	0	1	5.727764	0.057046874	0	1	-0.036904	1	1	0.084	1	0.219	1	1.001637735	2.78E-14	1	1	0.07712418	1	1	63	0	1	0	0.015873016	fulGla
2626	2626_1	424705	100221754	8.7575	3.04338	0.39342	0	1	68.722408	1.22E-15	0	1	27.849868	1.31E-07	0.156522347	0.081	1	0.076	1.387	2.050848979	0.110007667	1	1	6.23E-15	7.45E-07	0.274640502	65	18	22	0.276923077	0.338461538	ficAlb:serCan:geoFor:Node9:falPer:Node22:pygAde:fulGla:egrGar:chaPel:galGal:Node41:Node53:rheAme:rhePen:Node56:Node60:Node59	ficAlb:serCan:geoFor:Node9:falPer:halLeu:Node22:pygAde:fulGla:egrGar:chaPel:Node36:colLiv:galGal:Node41:Node53:rheAme:rhePen:Node56:cryCin:Node60:Node59
2628	2628_1	419400	105758752	6.22466	3.562	0.50154	223.143122	0	551.292552	0	223.143122	0	393.101844	0	5.57E-13	0.05	2.71866	0.089	2.113	16.47595329	0.00559206	0	0	0	0	3.97E-12	73	1	16	0.01369863	0.219178082	calAnn	pseHum:taeGut:geoFor:corBra:Node9:melUnd:falPer:halLeu:Node29:chaVoc:calAnn:chaPel:Node48:anaPla:tinGut:notPer
2630	2630_1	421436	100231217	4.58538	5.03587	0.2091	13.230092	0.001340053	46.921148	6.47E-11	13.230092	2.75E-04	14.418908	1.46E-04	0.004445117	0.002	3.8558	0.039	1.478	8.213641913	0.006439483	0.007801728	0.001612712	2.19E-10	5.60E-04	0.011625485	73	4	7	0.054794521	0.095890411	geoFor:corBra:picPub:eudEle	geoFor:Node10:corBra:picPub:egrGar:Node42:eudEle
2631	2631_1	421368	101233616	2.79444	3.26596	0.05745	0.087728	0.957084112	22.250856	1.47E-05	0.087728	0.767085651	1.774636	0.182809377	0.999874124	0.015	1.28577	0.033	1.402	1	0.007144744	1	1	2.89E-05	0.330088531	1	73	0	0	0	0
2635	2635_1	101750894	NA	2.09988	3.50534	0.02545	-7.60E-05	1	0.975612	0.613971972	-7.60E-05	1	0.435764	0.50917411	1.90E-04	0	146.8544	0.001	1.648	32.09921925	7.00E-04	1	1	0.752468399	0.71226888	6.52E-04	41	1	1	0.024390244	0.024390244	tinGut	tinGut
2637	2637_1	427996	100221191	2.5526	3.5069	0.11826	-4.00E-06	1	18.230684	1.10E-04	-4.00E-06	1	0.57454	0.44846046	0.54134875	0.033	1	0.024	1.171	9.802417712	0.001515301	1	1	1.96E-04	0.651070903	0.783307683	71	0	3	0	0.042253521	galGal:rheAme:rhePen
2639	2639_1	418775	100190216	2.58781	3.84111	0.16712	0	1	12.829196	0.001637478	0	1	1.523288	0.217122598	0.239615605	0.035	1	0.081	1.229	10.95719562	0.005031055	1	1	0.002581997	0.376997857	0.396290851	73	0	2	0	0.02739726	falPer:Node31
2641	2641_1	419932	100226571	6.68733	2.37874	0.05455	-4.00E-06	1	-0.0046	1	-4.00E-06	1	0.825304	0.363633951	1	0	24.48273	0	2.597	1.000400404	2.98E-16	1	1	1	0.559084782	1	75	0	1	0	0.013333333	Node16
2642	2642_1	374196	100222155	1.57839	3.25604	0.05291	4.196524	0.122669443	24.47948	4.83E-06	4.196524	0.040506929	12.350712	4.41E-04	5.27E-11	0.007	3.59513	0.007	3.408	3334.083083	8.49E-04	0.469414347	0.155846871	9.98E-06	0.001554785	3.42E-10	75	4	4	0.053333333	0.053333333	lepDis:fulGla:balReg:Node63	lepDis:fulGla:balReg:Node63
2643	2643_1	770766	100227534	4.42797	3.68862	0.43011	38.541334	4.27E-09	138.963808	0	38.541334	5.36E-10	63.160344	1.89E-15	6.32E-05	0.012	3.14481	0.075	1.706	5.502758306	0.028203285	5.76E-08	7.26E-09	0	2.13E-14	2.34E-04	69	1	10	0.014492754	0.144927536	rheAme	aptFor:chaVoc:mesUni:Node2:Node57:rheAme:cryCin:Node64:eudEle:Node54
2644	2644_1	423885	105759724	2.83871	3.30402	0.09063	-1.56E-04	1	47.086916	5.96E-11	-1.54E-04	1	2.444104	0.117967228	8.81E-12	0	7.02257	0.015	1.292	501.3275728	4.93E-04	1	1	2.02E-10	0.232582352	5.99E-11	75	9	13	0.12	0.173333333	pygAde:egrGar:Node46:galGal:aptHaa:rheAme:cryCin:eudEle:strCam	taeGut:melUnd:pygAde:egrGar:Node46:galGal:aptHaa:Node58:rheAme:cryCin:tinGut:eudEle:strCam
2645	2645_1	418094	100217627	3.00603	3.82468	0.15608	0	1	-0.007332	1	0	1	-0.363264	1	0.844297701	0.034	1	0	3.986	1.890004364	0.064273172	1	1	1	1	1	73	1	1	0.01369863	0.01369863	melGal	melGal
2648	2648_1	NA	NA	4.01419	5.30221	0.04413	0	1	4.071228	0.130600269	0	1	1.46778	0.225696287	0.326902203	0	40.16613	0.006	1	1.957159187	0.024045411	1	1	0.170389936	0.388848608	0.517614995	43	1	3	0.023255814	0.069767442	corBra	corBra:aptFor:egrGar
2649	2649_1	100859318	100218883	5.42689	3.74022	0.08746	11.54019	0.003119461	5.808164	0.054799073	11.54019	6.81E-04	2.565224	0.109237084	1.54E-08	0	35.94094	0.011	1.608	9.017040054	0.020263119	0.016884302	0.003707564	0.074235366	0.218712731	8.53E-08	69	6	10	0.086956522	0.144927536	Node12:Node7:picPub:aptFor:Node33:chaVoc	Node12:Node7:picPub:aptFor:Node33:chaVoc:Node46:anaPla:Node53:Node61
2652	2652_1	772041	100220827	3.58455	2.21332	0.0265	0.01197	0.994032874	29.513364	3.90E-07	0.01197	0.912879289	0	1	0.680961673	0	2.34227	0.012	1	4.805952062	0.001217874	1	1	8.99E-07	1	0.939495908	75	0	0	0	0
2654	2654_1	396011	100220617	4.72643	2.48954	0.02055	-3.60E-05	1	2.667896	0.263435164	-3.60E-05	1	12.21736	4.73E-04	4.83E-06	0	136.07701	0.001	1	4.425951901	0.006233096	1	1	0.334703529	0.001655137	2.07E-05	63	10	15	0.158730159	0.238095238	serCan:corBra:falPer:pygAde:colLiv:melGal:cryCin:tinGut:Node58:notPer	ficAlb:serCan:corBra:falPer:pygAde:fulGla:cucCan:colLiv:melGal:cryCin:tinGut:Node58:notPer:Node43:strCam
2658	2658_1	423257	100224867	2.86222	2.94215	0.30796	0	1	14.608224	6.73E-04	0	1	13.760728	2.08E-04	0.398803471	0.066	1	0.012	5.042	3.051416189	0.080856991	1	1	0.001103048	7.82E-04	0.610992774	53	0	0	0	0
2660	2660_1	415354	100226066	2.71369	3.31599	0.20922	0	1	11.601764	0.003024886	0	1	6.67728	0.009764952	0.058547651	0.04	1	0.019	2.65	62.08634437	0.001783179	1	1	0.004648626	0.027158085	0.116879793	73	0	5	0	0.068493151	picPub:casCas:Node63:cryCin:eudEle
2662	2662_1	426442	100227350	2.17711	6.4938	0.01083	0	1	2.011796	0.365716074	0	1	0.469552	0.493193342	0.807282569	0	3.99712	0.002	1	1.438962421	0.016392627	1	1	0.459019612	0.694957896	1	61	0	2	0	0.032786885	lepDis:Node53
2664	2664_1	424499	100230223	2.27417	2.62721	0.04921	0	1	-0.002264	1	0	1	0.08874	0.765785137	0.999932686	0	5.8387	0	1	1.957475759	0.012652029	1	1	1	0.954583104	1	75	0	0	0	0
2666	2666_1	418267	100225929	3.60201	2.78079	0.20047	-1.00E-04	1	13.3143	0.001284803	-1.00E-04	1	9.510152	0.002043382	0.171050726	0.067	1	0.111	1.193	18.93051345	0.003334186	1	1	0.002050072	0.006529939	0.296070286	69	0	2	0	0.028985507	Node42:anaPla
2667	2667_1	419596	105758789	6.64982	3.00712	0.31802	0	1	15.170716	5.08E-04	0	1	5.214776	0.022395732	0.014000656	0.146	1	0.071	1.619	7.713258252	0.023348707	1	1	8.42E-04	0.056024858	0.032710829	71	0	2	0	0.028169014	picPub:aptRow
2673	2673_1	419083	100190755	2.91836	3.66126	0.03628	0	1	34.802784	2.77E-08	0	1	0.601704	0.43792861	0.966488169	0.012	1	0.024	1	2.358904418	0.010380971	1	1	7.16E-08	0.640606315	1	73	4	4	0.054794521	0.054794521	aptFor:egrGar:mesUni:tinGut	aptFor:egrGar:mesUni:tinGut
2678	2678_1	424671	100220320	4.27502	3.10142	0.16232	4.4812	0.106394648	54.895652	1.20E-12	4.4812	0.034269651	6.17672	0.012944201	0.01549194	0.003	2.55015	0.04	1.278	5.933583294	0.009007799	0.413503419	0.133982785	4.77E-12	0.034767748	0.035867388	73	11	15	0.150684932	0.205479452	ficAlb:Node16:Node9:falPer:aptFor:egrGar:balReg:chaPel:Node56:cryCin:Node71	ficAlb:Node16:Node9:falPer:Node7:aptFor:egrGar:balReg:calAnn:chaPel:galGal:Node56:cryCin:tinGut:Node71
2679	2679_1	769754	100222149	2.26879	1.94621	0.01732	0.001106	0.999447153	-0.00244	1	0	1	-0.027484	1	1	0	7.06978	0	1	1.011613971	8.67E-16	1	1	1	1	1	73	0	0	0	0
2680	2680_1	414871	100220710	3.83246	4.25058	0.06103	-3.20E-05	1	31.879056	1.20E-07	-3.20E-05	1	0	1	0.068491799	0	61.28034	0.031	1	2.069582409	0.036717451	1	1	2.90E-07	1	0.133783622	73	10	13	0.136986301	0.178082192	ficAlb:taeGut:melUnd:falPer:lepDis:aquChr:aptOwe:droNov:rhePen:notPer	ficAlb:taeGut:Node10:Node9:melUnd:falPer:lepDis:aquChr:aptOwe:droNov:rhePen:notPer:Node67
2686	2686_1	422748	101233795	3.31373	3.44524	0.36244	2.632414	0.26815047	21.200088	2.49E-05	2.632414	0.104702415	7.675712	0.005596901	1	0.051	1.93175	0.097	1.68	1.814267474	0.100306967	0.946579866	0.371757678	4.76E-05	0.016382693	1	71	0	0	0	0
2687	2687_1	418145	100221166	3.82778	3.9826	0.1066	0.290846	0.864656466	45.372592	1.40E-10	0.290846	0.589678903	2.2429	0.134229027	0.359555727	0.002	2.13675	0.049	1.171	4.57271244	0.009079958	1	1	4.59E-10	0.258991848	0.559838245	73	1	2	0.01369863	0.02739726	melGal	Node31:melGal
2690	2690_1	448833	NA	7.36623	5.82878	0.11722	0	1	-0.002836	1	0	1	-0.474064	1	0.003027872	0.055	1	0	1	16.8987168	0.008847811	1	1	1	1	0.008187306	55	1	2	0.018181818	0.036363636	calAnn	calAnn:aptRow
2692	2692_1	101750777	100225906	5.02188	4.53202	0.05892	12.803666	0.001658514	93.711284	0	12.803666	3.46E-04	23.088428	1.55E-06	4.62E-05	0.005	11.35345	0.019	2.461	15.03773426	0.006740666	0.009459514	0.001982437	0	7.82E-06	1.74E-04	57	7	10	0.122807018	0.175438596	serCan:geoFor:corBra:chaPel:cucCan:Node43:Node56	serCan:geoFor:corBra:chaVoc:calAnn:chaPel:cucCan:Node43:Node56:Node46
2694	2694_1	416605	100224160	2.49053	3.44928	0.02692	0.009672	0.995175675	45.593708	1.26E-10	0.01514	0.902071696	0.433512	0.510270676	0.81924319	0	50.13003	0.005	1	2.324528341	0.004473638	1	1	4.14E-10	0.713457613	1	73	12	14	0.164383562	0.191780822	taeGut:geoFor:calAnn:chaPel:Node42:Node56:droNov:Node55:rheAme:rhePen:Node54:eudEle	taeGut:geoFor:Node26:calAnn:chaPel:Node42:Node56:casCas:droNov:Node55:rheAme:rhePen:Node54:eudEle
2695	2695_1	417766	100227036	2.62276	4.25323	0.20057	13.478802	0.001183356	120.338964	0	13.478806	2.41E-04	1.46974	0.22538672	5.37E-10	0.004	3.0365	0.119	1.066	28.23553941	0.002066244	0.00696874	0.001428752	0	0.3884696	3.31E-09	75	13	20	0.173333333	0.266666667	pseHum:taeGut:geoFor:Node10:corBra:Node9:Node8:egrGar:chaPel:cucCan:eudEle:notPer:Node69	pseHum:taeGut:geoFor:Node14:Node12:Node10:corBra:Node9:Node8:egrGar:chaPel:cucCan:Node46:Node49:Node66:Node70:eudEle:notPer:Node69:Node54
2696	2696_1	426718	100231783	6.54091	2.40033	0.05373	0	1	13.101824	0.001428812	0	1	1.13752	0.286176975	3.59E-04	0.031	1	0.006	1.472	2344.342762	8.17E-04	1	1	0.0022682	0.46715846	0.001171108	55	7	10	0.127272727	0.181818182	Node10:corBra:Node8:nipNip:balReg:chaPel:cucCan	Node10:corBra:Node9:Node8:nipNip:balReg:calAnn:chaPel:cucCan:Node36
2702	2702_1	100859902	100222689	5.4204	3.24602	0.14208	2.00E-06	0.999999	21.437968	2.21E-05	2.00E-06	0.998871621	0.436988	0.508579814	0.001752062	0.042	1	0.055	1.082	7.407335058	0.013366146	1	1	4.25E-05	0.711759425	0.004979064	73	8	10	0.109589041	0.136986301	pseHum:taeGut:Node16:calAnn:eudEle:notPer:Node67:strCam	pseHum:taeGut:Node16:Node10:fulGla:calAnn:eudEle:notPer:Node67:strCam
2705	2705_1	420490	100226798	2.42226	3.32564	0.04885	-2.00E-06	1	19.163228	6.90E-05	-2.00E-06	1	0.298916	0.584562791	1	0	11.802	0.012	1.275	1.032673524	5.33E-16	1	1	1.26E-04	0.781790761	1	75	0	0	0	0
2706	2706_1	424390	100190278	4.89684	2.9694	0.0896	4.244224	0.119778389	31.79658	1.25E-07	4.244224	0.039384065	9.283212	0.002312635	0.272591869	0.007	2.79807	0.024	1.609	1.684501712	0.070968395	0.45976718	0.152064792	3.02E-07	0.007333633	0.444238923	71	0	1	0	0.014084507	calAnn
2707	2707_1	NA	101233652	5.11669	3.66757	0.12465	0	1	0.974516	0.614308521	0	1	-0.0642	1	0.048852088	0.019	1	0.015	1.047	4.618172858	0.014978727	1	1	0.752774735	1	0.099910103	53	1	4	0.018867925	0.075471698	corBra	corBra:melUnd:pygAde:egrGar
2708	2708_1	396302	100228762	4.09808	3.19276	0.05145	0	1	-9.60E-04	1	0	1	-0.840276	1	0.472016128	0	48.70304	0	1	11.08254505	0.001602225	1	1	1	1	0.700572154	61	0	1	0	0.016393443	Node2
2709	2709_1	420745	100221626	3.21118	3.46497	0.18848	0	1	43.408744	3.75E-10	0	1	7.941348	0.004831783	0.93966669	0.054	1	0.055	1.356	1.659613398	0.06784143	1	1	1.17E-09	0.014356304	1	71	5	6	0.070422535	0.084507042	taeGut:chaPel:eudEle:notPer:Node69	taeGut:calAnn:chaPel:eudEle:notPer:Node69
2710	2710_1	426798	100190558	2.03693	3.62384	0.07602	0.897972	0.638275034	13.772808	0.001021581	0.897972	0.343326075	2.56514	0.109242886	8.90E-10	0.013	1.34892	0.01	1.52	10000	0.001173404	1	1	0.001643643	0.218712731	5.39E-09	63	3	3	0.047619048	0.047619048	Node50:tinGut:notPer	Node50:tinGut:notPer
2712	2712_1	417839	105759943	5.22676	3.56758	0.42991	48.56806	2.84E-11	123.08956	0	48.568058	3.19E-12	93.13728	0	1.06E-04	0.024	3.12568	0.041	2.34	10.33649967	0.011320778	4.89E-10	5.52E-11	0	0	3.78E-04	75	23	28	0.306666667	0.373333333	pseHum:ficAlb:Node14:Node10:corBra:Node9:falPer:lepDis:Node23:egrGar:nipNip:calAnn:chaPel:cucCan:Node41:mesUni:Node49:Node66:cryCin:tinGut:notPer:Node73:strCam	pseHum:ficAlb:Node14:Node10:corBra:Node9:falPer:picPub:lepDis:Node23:egrGar:nipNip:Node35:calAnn:chaPel:cucCan:Node41:colLiv:mesUni:anaPla:Node49:Node58:Node66:cryCin:tinGut:notPer:Node73:strCam
2713	2713_1	419980	NA	4.5503	2.74931	0.00937	3.20E-05	0.999984	30.558228	2.31E-07	0	1	0.8246	0.363838658	0.133453696	0	1	0.004	1	3.020432887	0.005114579	1	1	5.48E-07	0.559102175	0.239379815	73	0	1	0	0.01369863	geoFor
2714	2714_1	396336	100189965	3.16088	4.86329	0.00257	0	1	21.706948	1.93E-05	0	1	0.12354	0.725226343	0.058835821	0	9.91784	0.006	1.196	16.46627087	8.50E-04	1	1	3.74E-05	0.91569196	0.11729397	61	0	1	0	0.016393443	tinGut
2715	2715_1	419075	100230812	8.41681	4.68194	0.01434	-2.20E-05	1	18.97648	7.57E-05	1.28306	0.257330854	0.488424	0.484631165	9.13E-05	0.003	1	0.004	1	809.5136689	5.38E-04	1	0.840285699	1.37E-04	0.687022899	3.29E-04	61	0	4	0	0.06557377	serCan:Node7:egrGar:balReg
2717	2717_1	396390	100228783	2.26573	3.99216	0.04174	0	1	5.562616	0.061957414	0	1	0.7849	0.375646722	0.83249181	0	56.71349	0.01	1.441	8.490370355	9.08E-04	1	1	0.083529125	0.573185085	1	61	0	1	0	0.016393443	anaPla
2725	2725_1	418228	100223029	2.14268	3.19629	0.04896	-1.60E-05	1	43.336964	3.89E-10	-2.80E-05	1	1.209084	0.271513609	0.119669796	0.016	1	0.02	1.201	29.27015069	4.21E-04	1	1	1.22E-09	0.449396476	0.218417149	75	14	18	0.186666667	0.24	aquChr:Node5:balReg:Node42:Node2:galGal:casCas:droNov:rheAme:rhePen:Node56:eudEle:notPer:Node73	pseHum:serCan:aquChr:Node5:balReg:Node42:Node2:galGal:aptHaa:casCas:droNov:Node57:rheAme:rhePen:Node56:eudEle:notPer:Node73
2726	2726_1	415584	100231787	4.02158	5.20652	0.04164	-3.92E-04	1	22.301096	1.44E-05	-3.92E-04	1	7.111544	0.007658911	3.06E-07	0	22.1112	0.011	1	302.2754862	3.83E-04	1	1	2.83E-05	0.021843387	1.51E-06	67	7	8	0.104477612	0.119402985	taeGut:fulGla:egrGar:nipNip:anaPla:droNov:tinGut	taeGut:fulGla:egrGar:nipNip:Node35:anaPla:droNov:tinGut
2727	2727_1	NA	100227661	7.41767	2.71626	0.12461	0	1	0.985004	0.611095519	0	1	0.012476	0.911064438	3.37E-04	0.062	1	0.006	1	28.99775594	0.002356516	1	1	0.749365686	1	0.001102826	71	10	11	0.14084507	0.154929577	ficAlb:lepDis:pygAde:fulGla:egrGar:chaPel:colLiv:anaPla:Node67:eudEle	ficAlb:lepDis:pygAde:fulGla:egrGar:chaPel:colLiv:Node46:anaPla:Node67:eudEle
2728	2728_1	374233	NA	3.42804	3.80561	0.0033	2.278736	0.320021211	0.872112	0.646581516	2.277172	0.131291078	-0.030152	1	0.194679518	0	38.06586	0	2.961	15.43431338	0.001386105	1	0.458307016	0.790539117	1	0.330586427	69	0	0	0	0
2746	2746_1	396323	100217965	1.97218	2.76723	0.25327	0	1	3.041948	0.218498965	0	1	0.847416	0.357284368	0.021177693	0.098	1	0.049	1.503	192.5090299	8.93E-04	1	1	0.279762895	0.551374969	0.047574586	75	0	3	0	0.04	ficAlb:falPer:Node63
2751	2751_1	100858801	NA	5.91541	3.26972	0.07197	0	1	-0.00474	1	0	1	-0.138528	1	6.50E-08	0.017	1	0	1.56	53.87291059	0.00424854	1	1	1	1	3.43E-07	47	2	5	0.042553191	0.106382979	rheAme:Node39	corBra:casCas:rheAme:Node39:tinGut
2752	2752_1	101747832	100223656	13.67685	5.68195	0.01599	0	1	8.296344	0.01579326	0	1	1.377896	0.24045986	0.015669453	0.008	1	0.009	1	87.96252793	5.08E-04	1	1	0.022551053	0.409703099	0.036249417	63	0	3	0	0.047619048	Node49:droNov:Node54
2755	2755_1	426419	100229937	11.55968	7.43396	0.01968	0	1	66.618792	3.44E-15	0	1	5.122792	0.023613595	0.085266389	0.01	1	0.008	1	91.26367013	2.05E-04	1	1	1.70E-14	0.058732637	0.162106804	59	12	12	0.203389831	0.203389831	geoFor:picPub:nipNip:chaVoc:chaPel:aptOwe:aptRow:casCas:rheAme:rhePen:Node53:Node56	geoFor:picPub:nipNip:chaVoc:chaPel:aptOwe:aptRow:casCas:rheAme:rhePen:Node53:Node56
2758	2758_1	420616	100218685	4.66957	3.77423	0.3248	0.851162	0.653390055	13.170252	0.001380753	0.851162	0.356223821	5.767104	0.016328922	5.09E-05	0.029	1.79649	0.13	1.354	50.62098934	0.003972295	1	1	0.002198331	0.042721189	1.91E-04	73	6	9	0.082191781	0.123287671	picPub:pygAde:balReg:colLiv:Node2:tinGut	picPub:pygAde:balReg:Node40:colLiv:Node2:tinGut:strCam:Node52
2760	2760_1	427435	100229048	4.98937	3.19745	0.45682	92.265344	0	293.524648	0	92.265344	0	156.257584	0	0	0.037	2.62769	0.098	1.805	121.6360433	0.001557171	0	0	0	0	0	67	6	19	0.089552239	0.28358209	Node14:Node9:aquChr:Node30:anaPla:Node61	geoFor:Node16:Node14:Node12:Node9:melUnd:aquChr:aptFor:Node30:Node4:calAnn:chaPel:colLiv:Node2:anaPla:casCas:Node62:notPer:Node61
2762	2762_1	419234	100226813	4.15811	3.33171	0.21379	35.15232	2.33E-08	154.043936	0	35.152318	3.05E-09	76.597456	0	0.124558407	0.007	2.97032	0.022	1.949	3.01477317	0.023691085	2.87E-07	3.77E-08	0	0	0.225940739	69	0	6	0	0.086956522	Node7:Node37:Node42:Node2:eudEle:strCam
2765	2765_1	420729	100232198	4.06642	3.57539	0.16536	0	1	65.415768	6.22E-15	0	1	24.908556	6.01E-07	0.003580238	0.047	1	0.023	1.794	28.42162762	9.13E-04	1	1	2.99E-14	3.16E-06	0.009544374	71	12	13	0.169014085	0.183098592	pseHum:picPub:aquChr:Node29:Node5:Node42:Node46:aptHaa:Node59:rhePen:cryCin:notPer	pseHum:corBra:picPub:aquChr:Node29:Node5:Node42:Node46:aptHaa:Node59:rhePen:cryCin:notPer
2766	2766_1	396340	100220437	3.67324	4.03552	0.16161	119.591272	0	322.754244	0	119.591272	0	248.92286	0	0	0.017	3.62155	0.026	2.813	24.28279451	0.004592836	0	0	0	0	0	73	6	23	0.082191781	0.315068493	Node6:Node35:Node42:droNov:Node57:notPer	taeGut:Node9:halLeu:Node26:Node6:aptFor:pygAde:egrGar:Node35:chaVoc:calAnn:Node42:Node41:mesUni:Node50:anaPla:Node49:aptOwe:droNov:Node57:notPer:Node67:Node54
2770	2770_1	431640	100231322	4.29055	3.28081	0.26621	0	1	91.741784	0	0	1	21.666668	3.24E-06	0	0.076	1	0.037	1.828	72.48431587	0.003319943	1	1	0	1.57E-05	0	67	18	19	0.268656716	0.28358209	pseHum:taeGut:serCan:Node11:Node8:falPer:Node7:Node19:cucCan:galGal:anaPla:Node45:aptOwe:droNov:rheAme:rhePen:Node60:cryCin	pseHum:taeGut:serCan:Node11:Node8:falPer:Node7:Node19:cucCan:galGal:anaPla:Node45:aptOwe:droNov:Node57:rheAme:rhePen:Node60:cryCin
2775	2775_1	396177	105760543	5.10485	4.34913	0.01987	-2.20E-05	1	14.336816	7.71E-04	-2.20E-05	1	0	1	1.10E-05	0	2.75508	0.007	1	65.29199587	4.88E-04	1	1	0.001257203	1	4.52E-05	73	21	22	0.287671233	0.301369863	taeGut:geoFor:corBra:falPer:Node23:pygAde:egrGar:Node5:chaVoc:Node4:chaPel:cucCan:colLiv:Node2:Node47:droNov:Node64:Node54:eudEle:Node67:strCam	taeGut:geoFor:corBra:falPer:Node23:pygAde:egrGar:Node5:chaVoc:Node4:chaPel:cucCan:colLiv:mesUni:Node2:Node47:droNov:Node64:Node54:eudEle:Node67:strCam
2776	2776_1	416642	100224473	2.62203	3.39221	0.06242	0	1	27.701192	9.66E-07	-2.00E-06	1	0.207764	0.648525631	0.794966841	0.004	1	0.026	1.029	2.180148935	0.021278443	1	1	2.13E-06	0.845432557	1	75	0	0	0	0
2777	2777_1	770162	105758512	5.41814	3.54364	0.10741	0	1	6.914044	0.031523499	0	1	-0.117268	1	0.194152061	0.043	1	0.041	1.018	2.201903374	0.067037206	1	1	0.043677682	1	0.330012964	63	0	4	0	0.063492063	ficAlb:corBra:galGal:anaPla
2778	2778_1	416113	100227200	8.48325	3.08894	0.08535	0	1	-0.011992	1	0	1	-4.045212	1	0.29243105	0.046	1	0	2.695	8.860564591	0.003234896	1	1	1	1	0.471184067	69	10	14	0.144927536	0.202898551	geoFor:Node12:corBra:Node23:egrGar:colLiv:mesUni:droNov:notPer:Node65	ficAlb:taeGut:geoFor:Node12:corBra:Node23:egrGar:colLiv:mesUni:Node42:casCas:droNov:notPer:Node65
2779	2779_1	416095	100219828	1.55477	4.72204	0.02647	-0.15204	1	9.381288	0.009180772	-0.15204	1	2.946588	0.086059076	0.01262404	0	19.48333	0.007	1.989	1999.2	1.12E-04	1	1	0.013451618	0.179679915	0.029782598	73	1	1	0.01369863	0.01369863	cryCin	cryCin
2780	2780_1	770439	100229779	4.63015	3.60667	0.07655	0	1	-0.027168	1	0	1	-5.510228	1	0.068373419	0	21.09559	0	4.06	4.565296979	0.007653221	1	1	1	1	0.133582397	73	15	18	0.205479452	0.246575342	Node9:melUnd:Node8:pygAde:egrGar:calAnn:chaPel:cucCan:Node41:Node46:droNov:cryCin:eudEle:notPer:Node69	geoFor:Node9:melUnd:Node8:halLeu:pygAde:egrGar:calAnn:chaPel:cucCan:Node41:Node46:droNov:cryCin:eudEle:notPer:Node71:Node69
2781	2781_1	417044	NA	5.5525	3.22526	0.00597	0.004382	0.997811398	-0.01076	1	8.00E-06	0.997743245	-0.032084	1	0.086932212	0	12.27984	0	3.52	3.495366385	0.003843711	1	1	1	1	0.164733605	63	1	3	0.015873016	0.047619048	rheAme	geoFor:rheAme:notPer
2782	2782_1	395113	100232244	1.50743	3.59884	0.00833	0	1	-0.007328	1	0	1	2.705276	0.100016771	7.90E-04	0.001	1	0	1	81.55912725	2.85E-04	1	1	1	0.203543413	0.002418756	73	1	2	0.01369863	0.02739726	rheAme	mesUni:rheAme
2783	2783_1	395373	100221719	4.16639	3.25604	0.02984	2.00E-06	0.999999	89.659556	0	0	1	0	1	0.180106083	0	9.31218	0.011	1	2.66503694	0.005927105	1	1	0	1	0.309832343	75	9	10	0.12	0.133333333	taeGut:picPub:colLiv:Node58:casCas:Node66:eudEle:notPer:Node73	taeGut:picPub:balReg:colLiv:Node58:casCas:Node66:eudEle:notPer:Node73
2784	2784_1	771101	NA	5.71954	4.06868	0.09941	0	1	10.414032	0.005477996	0	1	-0.21512	1	1	0.022	1	0.018	1.101	1.436095265	0.006743719	1	1	0.008206138	1	1	65	7	7	0.107692308	0.107692308	pseHum:ficAlb:melUnd:cryCin:eudEle:notPer:Node61	pseHum:ficAlb:melUnd:cryCin:eudEle:notPer:Node61
2785	2785_1	421618	100229887	5.28878	3.17028	0.52333	176.312164	0	520.286188	0	176.312164	0	322.945968	0	5.55E-16	0.065	2.50675	0.12	1.955	6.714584198	0.032957054	0	0	0	0	4.41E-15	67	38	44	0.567164179	0.656716418	pseHum:ficAlb:taeGut:serCan:geoFor:Node12:Node10:Node9:melUnd:Node7:picPub:lepDis:aquChr:halLeu:Node22:nipNip:Node33:Node29:chaPel:Node40:cucCan:Node39:Node3:colLiv:aptHaa:aptOwe:aptRow:Node53:rheAme:rhePen:cryCin:tinGut:eudEle:notPer:Node65:Node61:strCam:Node50	pseHum:ficAlb:taeGut:serCan:geoFor:Node12:Node10:Node9:melUnd:Node7:picPub:lepDis:aquChr:halLeu:Node22:pygAde:nipNip:Node33:Node29:chaVoc:calAnn:chaPel:Node40:cucCan:Node39:Node3:colLiv:anaPla:aptHaa:aptOwe:Node54:aptRow:Node53:rheAme:rhePen:Node58:cryCin:tinGut:eudEle:notPer:Node65:Node61:strCam:Node50
2787	2787_1	395754	NA	2.3871	3.64036	0.02185	-2.60E-05	1	-0.00814	1	-2.60E-05	1	2.422476	0.11960575	0.842966138	0	25.81056	0	2.325	1.757581848	0.010847662	1	1	1	0.235118012	1	53	0	0	0	0
2789	2789_1	374199	100225452	2.49051	3.35027	0.06097	2.227014	0.328405222	68.824616	1.11E-15	2.227014	0.135615714	7.086984	0.007764581	0.859999668	0.001	3.03291	0.016	1.364	2.047903041	0.019543523	1	0.47241486	5.69E-15	0.022093901	1	73	6	7	0.082191781	0.095890411	aptFor:galGal:melGal:Node48:anaPla:cryCin	aptFor:galGal:melGal:Node48:anaPla:rheAme:cryCin
2794	2794_1	429164	100228441	4.96181	2.83383	0.03549	3.303466	0.191717374	73.540332	1.11E-16	3.303466	0.069133866	1.68E-04	0.989658524	0.375928595	0.005	2.63707	0.022	1.002	90.15513648	2.16E-04	0.701538798	0.254505077	6.10E-16	1	0.581479022	67	0	1	0	0.014925373	Node16
2795	2795_1	418731	100218034	3.87521	4.45975	0.07277	-2.00E-06	1	0.75134	0.686828949	-2.00E-06	1	0.056776	0.811666143	0.328849751	0	11.77976	0.009	1	1.594069137	0.051376963	1	1	0.837391873	0.998947135	0.52013049	69	16	19	0.231884058	0.275362319	serCan:geoFor:falPer:Node26:Node22:aptFor:egrGar:Node4:Node44:anaPla:Node52:Node64:eudEle:notPer:Node63:Node48	serCan:geoFor:falPer:lepDis:Node26:Node22:aptFor:egrGar:Node4:Node44:anaPla:Node52:cryCin:Node64:eudEle:notPer:Node67:Node63:Node48
2801	2801_1	423864	100223803	2.06864	3.9995	0.00891	0	1	-0.009516	1	-2.00E-06	1	1.792168	0.180662237	1	0	11.59532	0	1	1.968583194	0.005518032	1	1	1	0.327102352	1	67	0	0	0	0
2805	2805_1	415784	105760052	2.17172	3.1421	0.07796	0.400218	0.818641516	49.304716	1.97E-11	0.400218	0.526976694	5.466096	0.01938889	0.975910547	0.002	2.47952	0.036	1.308	1.014580503	0.037875299	1	1	6.97E-11	0.049575426	1	75	0	2	0	0.026666667	corBra:melGal
2808	2808_1	418503	100190166	2.93736	4.40124	0.02423	0	1	-0.006304	1	0	1	0.321856	0.570494386	1	0.01	1	0	3.003	1.002388508	3.25E-14	1	1	1	0.768784619	1	67	0	1	0	0.014925373	ficAlb
2810	2810_1	416752	100219675	4.25485	5.3635	0.06368	-4.00E-06	1	69.237688	8.88E-16	-2.00E-06	1	2.392888	0.121888266	9.52E-08	0	45.1544	0.017	1.06	57.33613323	6.62E-04	1	1	4.60E-15	0.238901002	4.94E-07	69	18	19	0.260869565	0.275362319	ficAlb:taeGut:geoFor:corBra:chaVoc:calAnn:chaPel:Node36:mesUni:galGal:melGal:Node44:Node43:rheAme:rhePen:Node60:tinGut:strCam	ficAlb:taeGut:geoFor:corBra:chaVoc:calAnn:chaPel:Node36:mesUni:galGal:melGal:Node44:anaPla:Node43:rheAme:rhePen:Node60:tinGut:strCam
2813	2813_1	424001	105760280	2.20145	3.54387	0.27622	0	1	50.425588	1.12E-11	0	1	13.562672	2.31E-04	0.038806499	0.092	1	0.112	1.361	5.066068956	0.016839451	1	1	4.08E-11	8.61E-04	0.081571505	39	14	15	0.358974359	0.384615385	ficAlb:Node4:galGal:melGal:Node14:anaPla:Node13:Node30:cryCin:tinGut:Node34:notPer:Node33:strCam	ficAlb:Node4:galGal:melGal:Node14:anaPla:Node13:Node30:cryCin:tinGut:Node34:notPer:Node33:strCam:Node18
2814	2814_1	395285	100228016	1.79888	2.05693	0.12565	0	1	-5.16E-04	1	0	1	0.054268	0.815796403	1	0.025	1	0	1	1.001637735	5.15E-14	1	1	1	1	1	43	0	0	0	0
2815	2815_1	424524	100221113	5.68043	3.07713	0.64628	133.245488	0	331.791476	0	133.245488	0	236.065564	0	2.80E-04	0.074	3.21882	0.099	2.784	4.75641281	0.058571759	0	0	0	0	9.27E-04	73	14	16	0.191780822	0.219178082	corBra:falPer:Node7:halLeu:aptFor:chaVoc:mesUni:melGal:anaPla:casCas:rheAme:eudEle:notPer:Node71	corBra:falPer:Node7:picPub:halLeu:aptFor:fulGla:chaVoc:mesUni:melGal:anaPla:casCas:rheAme:eudEle:notPer:Node71
2817	2817_1	420972	101233232	5.47011	3.58682	0.47183	92.704028	0	263.953004	0	92.704026	0	168.973908	0	4.82E-06	0.046	2.40084	0.102	1.792	3.876575518	0.058522554	0	0	0	0	2.07E-05	75	3	12	0.04	0.16	Node9:melUnd:calAnn	ficAlb:corBra:Node9:melUnd:lepDis:chaVoc:calAnn:melGal:rheAme:Node69:Node55:Node54
2818	2818_1	419554	100222835	3.7489	2.79569	0.01497	-1.72E-04	1	19.940044	4.68E-05	-3.40E-04	1	2.685232	0.101282474	2.91E-08	0	27.79845	0.002	1	20.53402379	8.11E-04	1	1	8.70E-05	0.205430986	1.59E-07	73	19	21	0.260273973	0.287671233	pseHum:ficAlb:taeGut:serCan:geoFor:corBra:melUnd:Node8:pygAde:fulGla:egrGar:chaVoc:calAnn:cucCan:colLiv:mesUni:Node44:tinGut:notPer	pseHum:ficAlb:taeGut:serCan:geoFor:Node14:corBra:melUnd:Node8:lepDis:pygAde:fulGla:egrGar:chaVoc:calAnn:cucCan:colLiv:mesUni:Node44:tinGut:notPer
2820	2820_1	101752024	100223631	6.0069	5.16762	0.2006	1.685216	0.430586089	41.129408	1.17E-09	1.685216	0.194232808	3.763696	0.052376683	0.019659818	0.007	2.53267	0.048	1.31	7.466938624	0.011013726	1	0.656167455	3.48E-09	0.11716868	0.044498121	61	2	2	0.032786885	0.032786885	taeGut:chaPel	taeGut:chaPel
2828	2828_1	415880	100217944	1.81517	4.23015	0.03134	-6.20E-05	1	3.508796	0.173011364	-6.20E-05	1	1.133796	0.286967091	1	0	27.60402	0.003	1.4	1.075935132	8.42E-15	1	1	0.223309248	0.468172121	1	75	0	0	0	0
2829	2829_1	NA	105759533	4.59486	1.74747	0.15432	0	1	3.558904	0.168730586	0	1	0.134196	0.714120546	0.989433929	0.053	1	0.063	1	1.269601318	0.035202897	1	1	0.218075377	0.905470419	1	69	0	1	0	0.014492754	eudEle
2834	2834_1	100857413	101232832	5.65491	4.11788	0.4571	145.236052	0	515.795064	0	145.23605	0	313.459288	0	0	0.039	2.5228	0.074	1.988	52.55335541	0.001734305	0	0	0	0	0	69	3	13	0.043478261	0.188405797	melUnd:lepDis:nipNip	pseHum:ficAlb:geoFor:melUnd:falPer:lepDis:nipNip:balReg:chaVoc:chaPel:casCas:Node64:notPer
2841	2841_1	425587	100218669	5.49134	5.3534	0.08116	0	1	6.9143	0.031519465	0	1	1.041212	0.30753976	1	0	21.73406	0.007	1.404	1	0.033660443	1	1	0.043677682	0.493121157	1	69	0	5	0	0.072463768	geoFor:calAnn:Node40:eudEle:Node48
2842	2842_1	414743	100222335	6.7413	3.37779	0.06108	0	1	-0.003584	1	0	1	-0.385432	1	0.628711131	0	1.83921	0	1	12.63093645	0.002292894	1	1	1	1	0.882387345	47	0	0	0	0
2843	2843_1	100859234	100230584	10.04636	3.48983	0.15868	0	1	27.701972	9.65E-07	0	1	17.8104	2.44E-05	0.010049643	0.096	1	0.008	2.94	21.7343358	0.003676955	1	1	2.13E-06	1.05E-04	0.024261992	49	1	3	0.020408163	0.06122449	Node5	lepDis:Node5:galGal
2844	2844_1	422714	105759200	1.72822	3.11202	0.02784	1.079202	0.582980815	8.957344	0.011348474	0	1	0.038896	0.843654841	1	0	65.54509	0.024	1	1.003045736	8.36E-15	1	1	0.016446992	1	1	73	0	0	0	0
2847	2847_1	421812	100231078	6.85305	2.08367	0.10772	0.324208	0.850352763	-0.002956	1	0.324208	0.569089698	0.718752	0.396553581	1	0.019	1	0	2.759	1.204776719	0.111518413	1	1	1	0.597205975	1	63	0	4	0	0.063492063	Node9:picPub:chaVoc:chaPel
2848	2848_1	427291	105760252	3.54132	3.8148	0.155	-4.00E-06	1	28.404548	6.79E-07	-2.00E-06	1	11.584292	6.65E-04	1	0.036	1	0.004	2.377	1.125247628	0.101347066	1	1	1.53E-06	0.002284563	1	75	30	34	0.4	0.453333333	pseHum:ficAlb:taeGut:serCan:geoFor:Node12:corBra:Node9:melUnd:Node8:picPub:pygAde:balReg:chaVoc:Node38:calAnn:cucCan:Node3:galGal:anaPla:aptOwe:Node58:casCas:Node57:rheAme:rhePen:cryCin:Node55:strCam:Node54	pseHum:ficAlb:taeGut:serCan:geoFor:Node12:corBra:Node9:melUnd:Node8:Node7:picPub:pygAde:balReg:chaVoc:Node38:calAnn:Node42:cucCan:Node3:Node2:galGal:anaPla:aptOwe:Node58:casCas:Node57:rheAme:rhePen:cryCin:Node69:Node55:strCam:Node54
2849	2849_1	418661	101233048	4.1461	4.04223	0.15722	2.952122	0.228536122	16.755664	2.30E-04	2.952122	0.085764877	4.279872	0.038566252	0.08163037	0.016	2.48239	0.028	1.998	7.361374804	0.010737476	0.821068643	0.309829179	3.96E-04	0.089963719	0.156115615	73	1	6	0.01369863	0.082191781	cucCan	serCan:Node9:melUnd:Node24:cucCan:anaPla
2850	2850_1	100858094	100223902	4.55768	2.30038	0.06425	-2.00E-06	1	18.12254	1.16E-04	-2.00E-06	1	3.34276	0.067501295	0.250740538	0	22.53435	0.018	1	2.192658076	0.024942923	1	1	2.06E-04	0.145812884	0.413431877	69	7	9	0.101449275	0.130434783	taeGut:geoFor:corBra:calAnn:eudEle:notPer:Node63	taeGut:geoFor:Node14:corBra:calAnn:eudEle:notPer:Node63:Node52
2851	2851_1	100858808	100219728	9.79619	3.63086	0.02094	0	1	7.80338	0.020207732	0	1	1.007876	0.315412222	0.486207601	0.019	1	0.01	1	1.864336046	0.021733218	1	1	0.028535707	0.502677361	0.717350068	51	0	1	0	0.019607843	calAnn
2855	2855_1	101747573	NA	3.45135	5.17719	0.47456	3.549626	0.169515146	42.45998	6.02E-10	3.549628	0.059558801	8.078608	0.004479084	4.25E-13	0.025	2.07762	0.16	1.385	3367.672267	0.001256914	0.627956873	0.22188523	1.85E-09	0.013409421	3.04E-12	37	4	8	0.108108108	0.216216216	lepDis:Node20:casCas:Node32	lepDis:halLeu:Node6:fulGla:Node3:Node20:casCas:Node32
2859	2859_1	415593	100227366	3.41159	3.73253	0.22947	23.570524	7.62E-06	81.486732	0	23.570524	1.20E-06	53.666592	2.38E-13	0.073155344	0.008	3.43903	0.013	2.659	12.45825687	0.002371741	6.53E-05	1.04E-05	0	2.27E-12	0.141832614	75	21	24	0.28	0.32	pseHum:ficAlb:taeGut:serCan:geoFor:Node12:corBra:melUnd:Node8:nipNip:balReg:chaVoc:Node38:Node42:Node41:aptHaa:casCas:Node66:cryCin:eudEle:Node69	pseHum:ficAlb:taeGut:serCan:geoFor:Node12:corBra:melUnd:Node8:picPub:Node23:nipNip:balReg:chaVoc:Node38:Node42:Node41:Node46:aptHaa:casCas:Node66:cryCin:eudEle:Node69
2862	2862_1	427388	100226711	3.01359	3.55476	0.16417	3.515744	0.172411365	19.628612	5.47E-05	3.515744	0.060788358	13.25016	2.73E-04	3.26E-06	0.008	3.4074	0.008	3.147	10000	0.001243385	0.63732854	0.226078635	1.01E-04	0.001004199	1.43E-05	65	2	4	0.030769231	0.061538462	anaPla:Node46	anaPla:droNov:Node46:cryCin
2866	2866_1	428888	100219082	4.22424	5.18857	0.15576	30.339966	2.58E-07	163.20702	0	30.339966	3.63E-08	81.016316	0	0.13897585	0.01	2.80956	0.029	1.884	3.548873328	0.022361905	2.78E-06	3.92E-07	0	0	0.247802745	69	1	4	0.014492754	0.057971014	picPub	corBra:picPub:Node37:Node2
2867	2867_1	418256	100229705	3.72827	3.88507	0.23487	1.307612	0.520062647	11.428456	0.003298696	1.307612	0.252827471	6.0444	0.013950473	0.94817219	0.014	2.46597	0.039	1.871	1.373895844	0.14306057	1	0.827755428	0.005048515	0.0372287	1	69	0	3	0	0.043478261	chaVoc:Node47:cryCin
2869	2869_1	374089	100219710	2.87756	3.36984	0.06301	-1.00E-05	1	-0.02668	1	-1.00E-05	1	-0.975708	1	0.118313111	0	3.49991	0	2.613	281.2781876	8.16E-05	1	1	1	1	0.216254317	75	5	7	0.066666667	0.093333333	ficAlb:aptRow:rheAme:rhePen:Node66	ficAlb:taeGut:Node26:aptRow:rheAme:rhePen:Node66
2871	2871_1	424851	100223399	5.62566	6.27252	0.06438	0	1	48.235008	3.36E-11	0	1	1.60E-05	0.99680847	0.062956605	0	1	0.02	1	8.547942024	0.002316832	1	1	1.16E-10	1	0.124227509	71	9	14	0.126760563	0.197183099	ficAlb:melUnd:cucCan:colLiv:Node46:anaPla:Node45:tinGut:notPer	ficAlb:corBra:melUnd:egrGar:Node40:cucCan:colLiv:Node46:anaPla:Node45:tinGut:eudEle:notPer:strCam
2873	2873_1	100859193	100224464	4.7655	4.90329	0.05234	-4.66E-04	1	-0.005316	1	-4.66E-04	1	2.185696	0.139298082	0.001168033	0	59.89028	0	1	4.825691338	0.010620219	1	1	1	0.26657817	0.003458363	53	6	9	0.113207547	0.169811321	geoFor:picPub:chaVoc:calAnn:droNov:notPer	geoFor:picPub:nipNip:chaVoc:calAnn:cucCan:aptRow:droNov:notPer
2874	2874_1	416602	100224521	3.07125	3.95061	0.08448	-1.56E-04	1	84.163328	0	-1.58E-04	1	5.41672	0.019944794	5.23E-04	0.02	1	0.021	1.251	152.4196787	1.43E-04	1	1	0	0.050787199	0.001653743	71	3	6	0.042253521	0.084507042	Node16:notPer:Node65	pseHum:geoFor:Node16:Node26:notPer:Node65
2880	2880_1	396404	100219948	4.71883	6.18919	0.03341	0.00163	0.999185332	68.641376	1.22E-15	0.001058	0.974051855	-1.805896	1	2.67E-06	0	26.64297	0.008	1.031	267.3967922	3.09E-04	1	1	6.23E-15	1	1.19E-05	69	9	12	0.130434783	0.173913043	pseHum:serCan:Node9:picPub:pygAde:chaPel:colLiv:galGal:rheAme	pseHum:serCan:Node10:Node9:falPer:picPub:pygAde:chaPel:colLiv:Node2:galGal:rheAme
2886	2886_1	430370	100222236	3.71812	3.52993	0.01042	0.00254	0.998730806	-0.01618	1	0	1	2.852284	0.091244225	0.430706039	0	14.81289	0	3.351	7.271061458	6.01E-04	1	1	1	0.188195283	0.651391786	59	0	1	0	0.016949153	colLiv
2888	2888_1	101750365	100220463	6.71841	2.68209	0.07615	0	1	-0.002868	1	0	1	-0.821936	1	0.067858745	0.044	1	0	2.659	59.50419225	6.54E-04	1	1	1	1	0.13269612	67	1	1	0.014925373	0.014925373	ficAlb	ficAlb
2890	2890_1	421652	100231838	3.67733	3.09837	0.1466	0.7734	0.679294853	2.027504	0.36285499	0	1	-1.781408	1	0.144510162	0.135	1	0.054	1	36.82286501	0.001446889	1	1	0.455625947	1	0.25609545	73	0	2	0	0.02739726	corBra:pygAde
2892	2892_1	395755	105760329	9.23184	3.66309	0.64415	181.898284	0	331.373992	0	181.898284	0	311.682724	0	8.88E-15	0.156	2.62317	0.17	2.266	5.790638096	0.056573894	0	0	0	0	6.85E-14	69	24	37	0.347826087	0.536231884	pseHum:ficAlb:geoFor:falPer:Node7:picPub:lepDis:Node21:Node29:fulGla:nipNip:balReg:chaVoc:chaPel:cucCan:melGal:Node44:droNov:Node50:cryCin:tinGut:Node64:notPer:strCam	pseHum:ficAlb:geoFor:Node9:melUnd:falPer:Node7:picPub:lepDis:Node21:aquChr:halLeu:Node24:Node29:fulGla:Node28:nipNip:Node5:balReg:chaVoc:chaPel:cucCan:colLiv:mesUni:galGal:melGal:Node44:anaPla:droNov:Node51:Node60:Node50:cryCin:tinGut:Node64:notPer:strCam
2893	2893_1	771539	105760964	5.86689	5.29458	0.17617	0	1	11.204084	0.00369032	0	1	2.739984	0.097865747	0.986198709	0.061	1	0.013	2.822	1.183123908	0.15240896	1	1	0.005615256	0.20004469	1	73	0	5	0	0.068493151	taeGut:fulGla:calAnn:chaPel:cucCan
2895	2895_1	777583	100229455	10.86829	3.88325	0.01178	0	1	-0.009956	1	0	1	-2.354408	1	0.971596011	0	27.09275	0	2.921	1.647837097	0.005007782	1	1	1	1	1	59	0	1	0	0.016949153	serCan
2897	2897_1	427507	100224531	4.85241	3.66402	0.37243	66.80756	3.11E-15	169.75178	0	66.80768	3.33E-16	126.805584	0	1.74E-06	0.033	2.72488	0.054	2.116	5.609910229	0.032469047	7.68E-14	8.25E-15	0	0	7.89E-06	75	12	15	0.16	0.2	ficAlb:melUnd:egrGar:balReg:chaPel:cucCan:galGal:anaPla:Node49:casCas:Node63:notPer	ficAlb:melUnd:Node31:egrGar:balReg:chaPel:cucCan:galGal:anaPla:Node49:casCas:Node63:eudEle:notPer:Node54
2899	2899_1	419361	NA	4.89081	3.42231	0.01944	-4.00E-06	1	-0.01556	1	-4.00E-06	1	5.204492	0.022528597	2.83E-08	0	30.311	0	5.867	89.51626574	0.001594095	1	1	1	0.056308508	1.54E-07	57	3	8	0.052631579	0.140350877	ficAlb:corBra:aptRow	pseHum:ficAlb:Node14:corBra:Node9:melUnd:aptRow:notPer
2900	2900_1	415794	100230042	2.4222	2.79159	0.11878	0	1	11.22882	0.00364496	0	1	5.596916	0.017992122	0.585449151	0.046	1	0.015	2.141	11.81802701	0.00269825	1	1	0.005551092	0.046486747	0.833276226	71	0	2	0	0.028169014	geoFor:halLeu
2903	2903_1	425026	100218866	5.05388	2.96792	0.12039	0	1	9.543992	0.00846347	0	1	0.52824	0.467347741	0.931610139	0.012	1	0.028	1	1.528742029	0.021003931	1	1	0.012448891	0.670074451	1	75	12	12	0.16	0.16	ficAlb:taeGut:melUnd:Node8:picPub:pygAde:Node30:egrGar:nipNip:Node29:balReg:casCas	ficAlb:taeGut:melUnd:Node8:picPub:pygAde:Node30:egrGar:nipNip:Node29:balReg:casCas
2904	2904_1	416887	100225678	5.60485	3.39879	0.02544	-9.30E-04	1	-0.01748	1	-9.30E-04	1	2.705172	0.100023294	1.88E-04	0	22.68495	0	2.212	108.1949342	0.001027048	1	1	1	0.203543413	6.46E-04	65	7	12	0.107692308	0.184615385	taeGut:pygAde:egrGar:aptHaa:Node55:tinGut:eudEle	taeGut:lepDis:pygAde:egrGar:aptHaa:aptOwe:Node55:aptRow:droNov:cryCin:tinGut:eudEle
2907	2907_1	416049	100219834	3.67466	4.89052	0.02882	0	1	24.861	3.99E-06	0.167968	0.68192406	2.925288	0.087201664	0.001161036	0.006	1	0.015	1	49.34565545	0.001513139	1	1	8.32E-06	0.181279969	0.003439991	55	0	5	0	0.090909091	halLeu:nipNip:colLiv:Node35:Node46
2910	2910_1	427334	100231273	3.88513	4.05067	0.28763	27.348638	1.15E-06	140.197	0	27.348638	1.70E-07	64.371404	9.99E-16	1	0.027	2.44792	0.073	1.768	1.388513478	0.101946116	1.12E-05	1.67E-06	0	1.14E-14	1	67	9	13	0.134328358	0.194029851	pseHum:taeGut:egrGar:Node32:calAnn:colLiv:galGal:rheAme:eudEle	pseHum:taeGut:Node13:egrGar:Node32:calAnn:colLiv:Node2:galGal:Node43:Node51:rheAme:eudEle
2911	2911_1	415923	100224034	3.05826	4.53266	0.04478	-1.00E-05	1	97.877456	0	1.62E-04	0.989844862	5.89638	0.015172037	0.006526465	0	122.65211	0.011	1.355	15.41490036	9.15E-04	1	1	0	0.040054672	0.016417165	75	12	14	0.16	0.186666667	geoFor:Node14:corBra:Node7:pygAde:egrGar:Node38:cucCan:colLiv:Node57:cryCin:notPer	geoFor:Node14:corBra:Node7:pygAde:egrGar:Node38:cucCan:colLiv:anaPla:aptHaa:Node57:cryCin:notPer
2913	2913_1	100857877	100221298	2.6077	3.42555	0.02785	0	1	63.280344	1.81E-14	0	1	1.341972	0.246686501	0.55880166	0.001	1	0.012	1	27.58563271	6.63E-05	1	1	8.37E-14	0.417873442	0.803172608	73	4	4	0.054794521	0.054794521	anaPla:rheAme:rhePen:Node64	anaPla:rheAme:rhePen:Node64
2922	2922_1	423567	100218053	3.94163	3.30425	0.10014	0	1	54.052832	1.83E-12	0	1	1.612748	0.204105948	0.084449766	0.023	1	0.033	1.163	18.42073186	7.79E-04	1	1	7.15E-12	0.359506679	0.160800343	71	0	1	0	0.014084507	Node10
2923	2923_1	420549	105760339	2.28933	3.3996	0.02769	-0.023074	1	-0.01422	1	-0.023796	1	0.688788	0.406576933	1.66E-04	0	8.10507	0	1	137.5012851	2.24E-04	1	1	1	0.60776314	5.74E-04	73	2	4	0.02739726	0.054794521	galGal:Node66	aptFor:galGal:Node63:Node66
2924	2924_1	421716	101232960	3.96483	4.49905	0.28301	4.414292	0.110014181	15.800044	3.71E-04	4.414292	0.035639065	12.712372	3.63E-04	1	0.054	2.23319	0.053	2.282	1.02933324	0	0.425858188	0.138775393	6.24E-04	0.001303442	1	65	0	0	0	0
2928	2928_1	769693	100008584	5.1543	5.77586	0.22889	0.118126	0.942647381	25.748212	2.56E-06	0	1	4.379608	0.036371361	1	0.065	1	0.055	1.341	1.174799115	0.143887443	1	1	5.43E-06	0.085533844	1	71	1	2	0.014084507	0.028169014	anaPla	anaPla:droNov
2935	2935_1	414897	100231049	5.62829	3.7932	0.09218	-1.40E-04	1	67.34956	2.33E-15	-1.38E-04	1	0.060016	0.806470654	8.96E-09	0	36.43922	0.025	1	315.1305923	1.16E-04	1	1	1.17E-14	0.99367999	5.04E-08	75	2	6	0.026666667	0.08	pygAde:casCas	pygAde:casCas:droNov:tinGut:eudEle:notPer
2938	2938_1	424110	105759440	2.95259	3.61973	0.11469	1.80E-05	0.999991	84.020268	0	1.80E-05	0.996614872	2.990992	0.083728862	6.73E-06	0.017	1	0.026	1.191	21.10073357	9.02E-04	1	1	0	0.175745503	2.84E-05	73	34	35	0.465753425	0.479452055	ficAlb:serCan:geoFor:Node12:corBra:falPer:picPub:lepDis:Node21:Node28:egrGar:nipNip:Node33:Node27:Node4:calAnn:cucCan:Node3:colLiv:Node44:galGal:melGal:Node48:casCas:Node55:rheAme:rhePen:Node64:Node54:cryCin:tinGut:Node68:Node53:strCam	ficAlb:serCan:geoFor:Node12:corBra:falPer:picPub:lepDis:Node21:Node28:egrGar:nipNip:Node33:Node27:Node4:calAnn:cucCan:Node3:colLiv:mesUni:Node44:galGal:melGal:Node48:casCas:Node55:rheAme:rhePen:Node64:Node54:cryCin:tinGut:Node68:Node53:strCam
2942	2942_1	415679	100224705	3.43349	6.12331	0.02748	1.927456	0.381468119	0.001424	0.999288253	-1.432222	1	-6.657488	1	0	0.005	4.30472	0	2.298	10000	0.001043823	1	1	1	1	0	61	18	22	0.295081967	0.360655738	pseHum:taeGut:serCan:Node16:falPer:aptFor:egrGar:nipNip:Node27:chaVoc:cucCan:colLiv:Node2:aptOwe:Node52:tinGut:notPer:strCam	pseHum:taeGut:serCan:Node16:falPer:aptFor:egrGar:nipNip:Node27:chaVoc:cucCan:Node33:colLiv:Node2:Node37:aptOwe:Node44:Node52:tinGut:notPer:Node59:strCam
2947	2947_1	NA	NA	8.74352	2.38303	0.13435	-4.40E-05	1	3.360992	0.186281557	-4.60E-05	1	0.303688	0.58157956	0	0	14.24471	0.011	1	3538.264602	0.005397703	1	1	0.239725474	0.778878311	0	39	15	17	0.384615385	0.435897436	falPer:halLeu:egrGar:nipNip:Node10:chaVoc:colLiv:aptHaa:Node22:casCas:droNov:Node27:Node20:Node33:strCam	falPer:halLeu:egrGar:nipNip:Node10:chaVoc:colLiv:aptHaa:Node23:Node22:casCas:droNov:Node27:rheAme:Node20:Node33:strCam
2948	2948_1	418255	100220208	1.93607	4.35431	0.01661	0	1	7.038052	0.029628279	0	1	0.130868	0.717533759	1	0	9.73061	0.007	1	1.022299063	1.89E-14	1	1	0.04117644	0.908094308	1	73	0	0	0	0
2949	2949_1	101751695	105760938	9.01248	5.33534	0.21843	0	1	45.426596	1.37E-10	0	1	9.053516	0.002621901	3.07E-07	0.058	1	0.029	1.333	6.904475311	0.012782443	1	1	4.48E-10	0.008203373	1.51E-06	67	4	14	0.059701493	0.208955224	picPub:Node43:Node62:Node48	serCan:Node9:melUnd:picPub:calAnn:Node36:anaPla:Node43:cryCin:tinGut:eudEle:notPer:Node62:Node48
2950	2950_1	100857803	101233262	3.84509	6.31105	0.0633	0	1	2.97454	0.225988763	0	1	-0.472052	1	1	0.016	1	0.016	1	1.002387062	5.23E-17	1	1	0.28911263	1	1	49	1	2	0.020408163	0.040816327	Node32	corBra:Node32
2952	2952_1	419142	100190629	2.30912	3.12484	0.00266	-0.17983	1	-0.368148	1	-0.181854	1	-0.374732	1	0.908084942	0	34.29191	0	3.072	7.782676906	7.96E-04	1	1	1	1	1	75	0	0	0	0
2953	2953_1	395245	100231944	1.93233	4.2628	0.01603	-3.20E-05	1	-0.003448	1	-3.20E-05	1	0.033892	0.853936732	0.153099478	0	20.70604	0	1	10.97880081	0.001247655	1	1	1	1	0.269286622	0	0	0	NaN	NaN
2956	2956_1	NA	NA	5.76883	5.4973	0.33276	0	1	22.563164	1.26E-05	0	1	8.746264	0.00310237	4.73E-04	0.19	1	0.105	1.398	6.275755283	0.038466103	1	1	2.50E-05	0.009568582	0.001508808	37	0	6	0	0.162162162	ficAlb:corBra:aptFor:colLiv:rheAme:Node34
2958	2958_1	416531	100222769	6.31834	3.49463	0.1103	-4.00E-06	1	5.499752	0.063935789	-4.00E-06	1	1.468096	0.225646342	2.34E-04	0	39.00876	0.012	1	4.415701116	0.014313485	1	1	0.086049514	0.388839803	7.86E-04	67	23	28	0.343283582	0.417910448	pseHum:ficAlb:serCan:geoFor:Node12:corBra:Node9:falPer:picPub:Node24:Node22:Node6:Node28:egrGar:colLiv:Node42:Node41:Node50:cryCin:tinGut:Node65:Node61:strCam	pseHum:ficAlb:serCan:geoFor:Node12:corBra:Node9:melUnd:falPer:picPub:Node24:Node22:Node6:Node28:egrGar:chaPel:Node35:colLiv:galGal:Node42:anaPla:Node41:Node50:cryCin:tinGut:Node65:Node61:strCam
2960	2960_1	422052	100232289	2.49372	2.50752	0.03307	-2.26E-04	1	61.01182	5.64E-14	-2.26E-04	1	0.532796	0.465433729	0.047397205	0	49.62649	0.022	1	50.71772758	2.59E-04	1	1	2.49E-13	0.667997143	0.097231917	73	3	3	0.04109589	0.04109589	melUnd:Node46:Node53	melUnd:Node46:Node53
2965	2965_1	420620	100219680	4.62051	3.23449	0.17532	0	1	44.773372	1.89E-10	0	1	27.279888	1.76E-07	0.7678806	0.061	1	0.004	5.113	1.199221866	0.170111368	1	1	6.11E-10	9.79E-07	1	71	0	1	0	0.014084507	calAnn
2966	2966_1	423300	100223969	0.37975	4.01207	0.06762	2.27783	0.320166214	10.974684	0.004138831	2.30437	0.129010579	4.717132	0.029863512	1.29E-06	0.031	2.13349	0.046	1.758	1054.966092	3.71E-04	1	0.451070349	0.006263728	0.072307717	5.96E-06	73	1	2	0.01369863	0.02739726	melGal	melGal:droNov
2967	2967_1	417809	100231892	3.46244	3.84085	0.17458	0	1	-0.021548	1	0	1	-12.327476	1	0.619589527	0.026	1	0	4.354	4.575381649	0.006290611	1	1	1	1	0.871554599	73	1	2	0.01369863	0.02739726	colLiv	colLiv:tinGut
2968	2968_1	422289	100218477	2.62701	3.8506	0.03071	0	1	72.840012	1.11E-16	0	1	0.458744	0.498211552	9.50E-05	0.013	1	0.02	1.155	45.16308746	0.00103424	1	1	6.10E-16	0.700549415	3.42E-04	73	0	7	0	0.095890411	pseHum:taeGut:balReg:Node47:casCas:cryCin:Node52
2970	2970_1	415376	100219644	3.98774	3.77324	0.22593	69.156916	9.99E-16	372.821512	0	69.156894	1.11E-16	105.31782	0	0.147934887	0.007	2.84808	0.046	1.544	2.109598586	0.061545215	2.61E-14	2.87E-15	0	0	0.261226309	75	0	6	0	0.08	Node10:Node41:galGal:casCas:cryCin:eudEle
2971	2971_1	416842	100221745	3.26889	3.25179	0.07025	2.40E-05	0.999988	69.398564	8.88E-16	2.00E-06	0.998871621	-0.203572	1	2.62E-09	0	1	0.03	1	3333.110956	4.38E-04	1	1	4.60E-15	1	1.54E-08	73	14	17	0.191780822	0.232876712	geoFor:corBra:falPer:lepDis:pygAde:egrGar:calAnn:colLiv:casCas:rhePen:cryCin:eudEle:notPer:Node71	geoFor:corBra:falPer:lepDis:pygAde:egrGar:balReg:calAnn:chaPel:colLiv:casCas:rhePen:cryCin:eudEle:notPer:Node71:strCam
2973	2973_1	430563	100226136	7.45766	2.65306	0.05086	0	1	-0.003596	1	0	1	0.219628	0.63932351	0.009674191	0	2.3144	0	2.933	759.7657553	0.005801134	1	1	1	0.836327723	0.023459778	39	0	1	0	0.025641026	Node9
2975	2975_1	416834	100218961	3.8549	5.24632	0.04942	2.941828	0.229715429	109.793044	0	2.941828	0.086313002	3.890116	0.048571069	1	0.001	3.2606	0.016	1.189	1.008908485	2.30E-14	0.823604618	0.3111632	0	0.109788084	1	75	16	18	0.213333333	0.24	ficAlb:taeGut:corBra:melUnd:pygAde:Node31:chaPel:mesUni:Node46:anaPla:Node59:Node66:cryCin:tinGut:Node70:eudEle	ficAlb:taeGut:corBra:melUnd:Node8:pygAde:Node31:chaPel:mesUni:Node46:anaPla:Node59:Node66:cryCin:tinGut:Node70:eudEle:Node69
2976	2976_1	417291	NA	4.13377	5.46705	0.30546	14.1235	8.57E-04	61.222456	5.07E-14	14.1235	1.71E-04	15.772624	7.14E-05	1	0.028	3.01073	0.08	1.896	1.001638748	3.90E-14	0.005231804	0.001050802	2.25E-13	2.86E-04	1	47	1	1	0.021276596	0.021276596	aquChr	aquChr
2982	2982_1	424371	100223828	4.44187	5.17436	0.03951	0	1	12.31274	0.002119935	0	1	3.890388	0.048563203	0.962204008	0	5.10321	0.012	1	1.079039703	0.061430053	1	1	0.003298477	0.109788084	1	69	16	18	0.231884058	0.260869565	pseHum:ficAlb:taeGut:Node16:Node14:Node10:picPub:halLeu:pygAde:egrGar:chaPel:colLiv:anaPla:Node61:tinGut:eudEle	pseHum:ficAlb:taeGut:Node16:Node14:Node10:picPub:halLeu:pygAde:egrGar:chaPel:colLiv:anaPla:Node45:Node61:tinGut:eudEle:Node64
2984	2984_1	429269	100228098	3.29838	3.80571	0.02613	-4.00E-06	1	6.976748	0.030550507	-4.00E-06	1	0.99136	0.319410206	3.14E-04	0	36.49525	0.003	1	28.70092745	0.001055955	1	1	0.042390352	0.50772269	0.00103343	61	2	3	0.032786885	0.049180328	aptFor:colLiv	Node24:aptFor:colLiv
2985	2985_1	395248	100227933	3.54984	2.70288	0.01316	0.00267	0.998665891	-0.04456	1	-0.00144	1	16.830044	4.09E-05	9.21E-08	0	18.5462	0	3.635	93.05023561	3.22E-04	1	1	1	1.71E-04	4.79E-07	71	18	21	0.253521127	0.295774648	ficAlb:serCan:geoFor:Node16:lepDis:chaVoc:Node4:colLiv:anaPla:Node55:aptRow:droNov:Node53:rheAme:tinGut:eudEle:notPer:Node65	ficAlb:serCan:geoFor:Node16:corBra:lepDis:chaVoc:Node4:colLiv:Node2:anaPla:Node55:aptRow:droNov:Node53:rheAme:tinGut:eudEle:notPer:Node65:Node51
2990	2990_1	395270	100232601	3.69055	4.08924	0.25855	18.62592	9.02E-05	66.227296	4.11E-15	18.62592	1.59E-05	42.964264	5.57E-11	0.009512047	0.014	2.81064	0.056	1.842	2.604299568	0.075276287	6.54E-04	1.16E-04	2.01E-14	4.42E-10	0.023111696	75	15	18	0.2	0.24	ficAlb:taeGut:Node14:Node12:Node9:melUnd:Node8:picPub:halLeu:aptFor:chaPel:casCas:tinGut:eudEle:Node69	ficAlb:taeGut:Node14:Node12:Node9:melUnd:Node8:picPub:halLeu:aptFor:chaPel:mesUni:casCas:Node66:tinGut:eudEle:Node69:strCam
2994	2994_1	419488	100220658	2.67696	4.07134	0.03188	0	1	53.60012	2.30E-12	0	1	0.47422	0.49105215	0.44201274	0.006	1	0.014	1	5.541120617	0.002399859	1	1	8.86E-12	0.693857169	0.66489777	73	2	5	0.02739726	0.068493151	tinGut:strCam	Node10:egrGar:cryCin:tinGut:strCam
2995	2995_1	422428	100228045	2.66408	4.29944	0.09131	0.156706	0.924637972	26.341328	1.91E-06	0.190512	0.662490826	0.608412	0.435386347	2.09E-12	0.024	1	0.041	1.067	220.5389965	5.19E-04	1	1	4.09E-06	0.638143247	1.46E-11	71	12	14	0.169014085	0.197183099	ficAlb:geoFor:pygAde:Node57:aptRow:Node56:droNov:rheAme:rhePen:Node64:cryCin:strCam	ficAlb:geoFor:pygAde:egrGar:Node57:aptRow:Node56:droNov:rheAme:rhePen:Node64:cryCin:Node67:strCam
2996	2996_1	420774	100226763	2.44538	3.24043	0.08252	9.20E-05	0.999954001	43.432544	3.70E-10	0.043128	0.835484442	3.878512	0.048907885	5.30E-04	0.017	1	0.019	1.274	16.51503898	0.001376545	1	1	1.16E-09	0.110463044	0.001672261	75	14	21	0.186666667	0.28	taeGut:corBra:melUnd:aptFor:Node30:chaPel:Node42:Node41:galGal:anaPla:Node63:cryCin:tinGut:Node69	taeGut:geoFor:corBra:melUnd:aptFor:Node30:chaPel:Node42:Node41:Node3:colLiv:galGal:anaPla:Node63:cryCin:tinGut:eudEle:notPer:Node73:Node69:strCam
2997	2997_1	417177	100224439	2.91457	3.76652	0.12607	5.46E-04	0.999727037	106.871072	0	0.001278	0.971482399	23.293288	1.39E-06	3.98E-07	0.025	1	0.028	1.473	10000	1.33E-04	1	1	0	7.08E-06	1.93E-06	75	35	35	0.466666667	0.466666667	pseHum:taeGut:geoFor:Node14:corBra:Node9:melUnd:Node8:picPub:lepDis:Node26:Node6:fulGla:egrGar:balReg:chaVoc:Node38:calAnn:chaPel:Node42:cucCan:Node41:colLiv:Node50:anaPla:Node49:aptHaa:aptRow:Node63:rhePen:cryCin:tinGut:Node70:notPer:strCam	pseHum:taeGut:geoFor:Node14:corBra:Node9:melUnd:Node8:picPub:lepDis:Node26:Node6:fulGla:egrGar:balReg:chaVoc:Node38:calAnn:chaPel:Node42:cucCan:Node41:colLiv:Node50:anaPla:Node49:aptHaa:aptRow:Node63:rhePen:cryCin:tinGut:Node70:notPer:strCam
3002	3002_1	770350	100223019	1.52097	3.97408	0.0338	0	1	5.104436	0.077908673	0	1	-0.044052	1	6.00E-09	0.013	1	0.014	1.084	3333.959555	5.59E-04	1	1	0.103969925	1	3.42E-08	69	2	2	0.028985507	0.028985507	melGal:casCas	melGal:casCas
3004	3004_1	426276	NA	7.86741	2.82869	0.16892	0	1	8.12316	0.017221787	0	1	0.93962	0.332375587	0.002746039	0.07	1	0.026	1.206	9.05779772	0.009627093	1	1	0.024470251	0.522805045	0.007488102	47	16	19	0.340425532	0.404255319	serCan:geoFor:Node9:Node8:falPer:Node7:picPub:halLeu:egrGar:chaVoc:cucCan:colLiv:cryCin:eudEle:Node45:strCam	serCan:geoFor:Node9:melUnd:Node8:falPer:Node7:picPub:halLeu:egrGar:Node21:chaVoc:cucCan:colLiv:Node27:cryCin:eudEle:Node45:strCam
3007	3007_1	419557	101233290	3.72935	3.1738	0.07444	0	1	16.392272	2.76E-04	0	1	0.02966	0.863263955	0.516159943	0	8.48005	0.043	1	2.502325398	0.03807641	1	1	4.70E-04	1	0.75336134	57	1	3	0.01754386	0.052631579	Node23	Node23:chaPel:Node31
3014	3014_1	429059	100230437	4.8732	3.09092	0.36223	0	1	17.681584	1.45E-04	0	1	0.059204	0.807758503	0.002073158	0.065	1	0.037	1.753	10000	0.001054344	1	1	2.54E-04	0.99470247	0.005799633	59	1	6	0.016949153	0.101694915	chaPel	picPub:halLeu:Node29:chaPel:rhePen:eudEle
3015	3015_1	419033	105760453	4.99343	4.23733	0.60343	110.341424	0	253.6207	0	110.341422	0	206.428072	0	0	0.043	2.52495	0.082	2.015	26.71976713	0.00513581	0	0	0	0	0	65	5	17	0.076923077	0.261538462	taeGut:chaVoc:calAnn:Node42:droNov	taeGut:corBra:falPer:halLeu:Node27:balReg:chaVoc:calAnn:colLiv:mesUni:Node38:Node42:Node50:droNov:notPer:strCam:Node46
3017	3017_1	428208	100226360	3.97073	3.81982	0.10715	1.00E-05	0.999995	13.890852	9.63E-04	-2.00E-06	1	0.709364	0.399655029	0.431939226	0.023	1	0.023	1	5.885834286	0.001969518	1	1	0.001555774	0.600417126	0.652901706	71	17	18	0.23943662	0.253521127	geoFor:corBra:melUnd:picPub:lepDis:Node23:Node26:Node22:fulGla:calAnn:colLiv:Node46:anaPla:Node45:Node54:tinGut:notPer	geoFor:corBra:melUnd:picPub:lepDis:Node23:Node26:Node22:fulGla:calAnn:chaPel:colLiv:Node46:anaPla:Node45:Node54:tinGut:notPer
3023	3023_1	427549	100224425	1.23787	2.62045	0.05714	0	1	0.376596	0.828367817	0	1	0.161276	0.687984442	0.069827895	0	1	0.005	1	3.539394448	0.026974484	1	1	1	0.881549271	0.136057221	43	1	5	0.023255814	0.11627907	anaPla	falPer:nipNip:anaPla:rhePen:Node40
3024	3024_1	427900	100221511	2.91481	4.35859	0.08946	23.266832	8.86E-06	95.720596	0	23.266832	1.41E-06	44.482284	2.57E-11	0.063104645	0.003	3.6456	0.019	1.803	6.62060553	0.003117821	7.51E-05	1.20E-05	0	2.10E-10	0.124434919	75	30	31	0.4	0.413333333	taeGut:serCan:geoFor:Node16:Node14:corBra:melUnd:falPer:picPub:lepDis:aquChr:halLeu:Node26:Node22:aptFor:egrGar:nipNip:Node35:balReg:calAnn:cucCan:droNov:rheAme:rhePen:Node66:eudEle:notPer:Node73:Node69:strCam	ficAlb:taeGut:serCan:geoFor:Node16:Node14:corBra:melUnd:falPer:picPub:lepDis:aquChr:halLeu:Node26:Node22:aptFor:egrGar:nipNip:Node35:balReg:calAnn:cucCan:droNov:rheAme:rhePen:Node66:eudEle:notPer:Node73:Node69:strCam
3027	3027_1	374003	101234181	4.59867	3.22493	0.34042	50.039698	1.36E-11	129.216996	0	50.0397	1.51E-12	94.546944	0	0.001080802	0.035	2.59952	0.059	1.938	6.545448223	0.01974486	2.41E-10	2.68E-11	0	0	0.003218716	75	16	20	0.213333333	0.266666667	pseHum:serCan:melUnd:falPer:picPub:lepDis:Node22:fulGla:egrGar:chaPel:mesUni:casCas:rheAme:rhePen:Node66:notPer	pseHum:serCan:Node9:melUnd:falPer:picPub:lepDis:Node22:fulGla:egrGar:chaPel:mesUni:Node50:Node59:casCas:rheAme:rhePen:Node66:Node70:notPer
3028	3028_1	395272	100231996	2.32703	3.33257	0.00338	0	1	57.612428	3.09E-13	-2.00E-06	1	0.437244	0.508455667	1	0	20.87179	0.002	1	1.020386764	1.10E-14	1	1	1.28E-12	0.711723048	1	75	3	3	0.04	0.04	melUnd:picPub:galGal	melUnd:picPub:galGal
3031	3031_1	374116	100221513	3.3591	3.50886	0.09792	0	1	19.46184	5.94E-05	2.00E-06	0.998871621	0.0368	0.847872816	0.003195751	0	22.63525	0.021	1	43.08364148	3.49E-04	1	1	1.09E-04	1	0.00859581	75	9	10	0.12	0.133333333	pseHum:ficAlb:geoFor:melUnd:chaPel:Node42:melGal:Node49:Node66	pseHum:ficAlb:geoFor:corBra:melUnd:chaPel:Node42:melGal:Node49:Node66
3036	3036_1	421660	100190057	2.44544	4.23325	0.06945	0	1	0.412148	0.813772855	0	1	-0.355464	1	0.168296203	0	2.86211	0.012	1	29.90869471	0.001983057	1	1	0.983884204	1	0.291941707	73	0	1	0	0.01369863	ficAlb
3043	3043_1	421137	105760715	3.18725	3.5874	0.1193	0.58391	0.746802141	38.500608	4.36E-09	0.58392	0.444779895	7.956192	0.004792314	0.014637036	0.001	2.95881	0.02	1.443	12.21498161	0.003603137	1	1	1.23E-08	0.014258571	0.034023969	75	15	17	0.2	0.226666667	pseHum:ficAlb:taeGut:corBra:galGal:Node49:aptHaa:aptOwe:Node59:casCas:droNov:rheAme:rhePen:Node66:Node70	pseHum:ficAlb:taeGut:Node12:corBra:aquChr:galGal:Node49:aptHaa:aptOwe:Node59:casCas:droNov:rheAme:rhePen:Node66:Node70
3044	3044_1	423468	100222986	3.55797	3.79271	0.17776	0.006228	0.996890843	50.081272	1.33E-11	0.001704	0.967073048	9.051236	0.002625173	9.91E-14	0.038	1	0.033	1.359	105.7221267	5.59E-04	1	1	4.82E-11	0.008210647	7.29E-13	75	26	28	0.346666667	0.373333333	taeGut:corBra:picPub:Node26:Node22:aptFor:pygAde:Node31:Node35:balReg:chaVoc:Node38:calAnn:chaPel:Node42:colLiv:mesUni:Node46:Node50:anaPla:Node49:droNov:Node63:rhePen:Node66:Node70	taeGut:corBra:picPub:Node26:Node22:aptFor:pygAde:Node31:Node35:Node29:balReg:chaVoc:Node38:calAnn:chaPel:Node42:Node3:colLiv:mesUni:Node46:Node50:anaPla:Node49:droNov:Node63:rhePen:Node66:Node70
3049	3049_1	427231	100219686	4.81654	3.42423	0.49783	65.623468	5.66E-15	159.783104	0	65.623468	5.55E-16	110.606456	0	6.77E-05	0.034	3.17727	0.058	2.475	5.334654467	0.04302967	1.38E-13	1.36E-14	0	0	2.49E-04	67	10	13	0.149253731	0.194029851	melUnd:picPub:egrGar:nipNip:Node33:chaPel:cucCan:galGal:anaPla:Node45	melUnd:picPub:lepDis:Node22:egrGar:nipNip:Node33:chaPel:cucCan:galGal:anaPla:Node45:Node48
3051	3051_1	417628	101233036	4.33068	3.05631	0.10115	5.118518	0.077362044	61.296712	4.90E-14	5.118518	0.023671825	12.320264	4.48E-04	0.943576301	0.002	2.73141	0.016	1.489	1.496230338	0.025965652	0.31051918	0.095555082	2.18E-13	0.001575867	1	75	11	13	0.146666667	0.173333333	ficAlb:serCan:geoFor:Node16:Node9:Node31:nipNip:eudEle:notPer:Node69:strCam	ficAlb:serCan:geoFor:Node16:Node9:Node7:Node31:nipNip:chaVoc:eudEle:notPer:Node69:strCam
3054	3054_1	554217	100218143	4.45894	3.19915	0.45824	123.21138	0	345.292184	0	123.21138	0	236.98094	0	1.66E-13	0.061	2.64143	0.1	2.149	5.240862186	0.052100891	0	0	0	0	1.21E-12	61	4	7	0.06557377	0.114754098	ficAlb:melUnd:mesUni:anaPla	ficAlb:melUnd:cucCan:mesUni:anaPla:eudEle:Node48
3056	3056_1	421611	100223137	3.10695	2.85315	0.07315	-2.00E-06	1	0.35636	0.836791787	-2.00E-06	1	-0.5695	1	0.346299789	0	22.75347	0.004	1.053	11.2360494	0.001431818	1	1	1	1	0.542403272	73	1	1	0.01369863	0.01369863	ficAlb	ficAlb
3057	3057_1	424604	105759461	7.09794	3.40681	0.52213	24.750402	4.22E-06	87.382948	0	24.750402	6.53E-07	49.699108	1.79E-12	5.59E-07	0.061	2.16177	0.168	1.617	10.7078884	0.018121125	3.78E-05	5.88E-06	0	1.60E-11	2.68E-06	71	7	10	0.098591549	0.14084507	pseHum:Node9:lepDis:chaPel:cucCan:Node50:strCam	pseHum:Node9:falPer:lepDis:chaPel:Node42:cucCan:Node50:strCam:Node54
3066	3066_1	420839	100230783	1.16406	3.09651	0.09116	16.379166	2.78E-04	132.791736	0	16.381916	5.18E-05	34.255728	4.83E-09	0	0.003	5.46667	0.008	3.103	3333.959678	3.98E-04	0.001841306	3.46E-04	0	3.18E-08	0	75	19	21	0.253333333	0.28	geoFor:corBra:melUnd:lepDis:fulGla:egrGar:nipNip:Node35:calAnn:chaPel:Node42:Node46:anaPla:aptOwe:cryCin:tinGut:Node70:notPer:strCam	geoFor:corBra:melUnd:picPub:lepDis:fulGla:egrGar:nipNip:Node35:calAnn:chaPel:Node42:Node41:Node46:anaPla:aptOwe:cryCin:tinGut:Node70:notPer:strCam
3068	3068_1	768654	100227414	2.96742	2.15819	0.09652	0.211916	0.899462425	6.116684	0.0469655	0	1	-0.092208	1	1	0	28.1303	0.027	1	1.001637735	4.09E-14	1	1	0.0640124	1	1	73	0	0	0	0
3073	3073_1	422301	101233695	6.34025	3.29211	0.40222	55.85352	7.44E-13	141.599276	0	55.85352	7.80E-14	103.91786	0	0.04562161	0.034	2.90205	0.068	2.065	2.600386668	0.098239019	1.54E-11	1.62E-12	0	0	0.094144643	71	33	38	0.464788732	0.535211268	pseHum:serCan:geoFor:corBra:melUnd:Node8:picPub:lepDis:Node21:aquChr:aptFor:fulGla:Node4:calAnn:chaPel:cucCan:Node39:mesUni:Node2:galGal:melGal:Node46:Node54:casCas:Node59:rheAme:rhePen:Node62:cryCin:eudEle:notPer:Node69:strCam	pseHum:ficAlb:serCan:geoFor:Node10:corBra:melUnd:Node8:picPub:lepDis:Node21:aquChr:Node20:Node6:aptFor:fulGla:Node4:calAnn:chaPel:cucCan:Node39:mesUni:Node2:galGal:melGal:Node46:Node54:casCas:Node59:rheAme:rhePen:Node62:cryCin:tinGut:eudEle:notPer:Node69:strCam
3075	3075_1	421181	100224951	3.81961	3.77583	0.02867	0	1	10.600216	0.004991055	0	1	6.340348	0.011802172	0.987562261	0	46.00836	0.005	1	1	0.010987518	1	1	0.007496068	0.032118055	1	75	0	0	0	0
3077	3077_1	426787	100225142	2.68061	4.11962	0.00629	4.34E-04	0.999783024	-0.004124	1	0	1	0.3769	0.539266991	1	0	30.15367	0	2.525	1.103045216	7.56E-16	1	1	1	0.741232115	1	73	0	0	0	0
3080	3080_1	417933	100219554	3.6138	3.83212	0.21786	27.534086	1.05E-06	166.182728	0	27.534074	1.54E-07	64.503104	9.99E-16	0.015457283	0.006	2.74547	0.035	1.631	4.638047233	0.01438125	1.03E-05	1.53E-06	0	1.14E-14	0.035796681	73	1	8	0.01369863	0.109589041	geoFor	pseHum:serCan:geoFor:aptFor:balReg:chaVoc:droNov:Node54
3082	3082_1	431611	NA	2.88409	3.02767	0.25361	0	1	11.022804	0.004040439	0	1	2.64408	0.103936312	8.09E-08	0.052	1	0.022	1.609	41.61523345	0.003035739	1	1	0.006122282	0.209930049	4.25E-07	55	2	7	0.036363636	0.127272727	aptFor:Node17	melUnd:falPer:Node12:aptFor:Node17:egrGar:melGal
3085	3085_1	429496	100223127	4.63066	3.97548	0.08206	-2.76E-04	1	9.340596	0.009369477	-2.76E-04	1	0.920288	0.337399364	7.40E-05	0	42.81741	0.004	1.099	8.251839594	0.008497371	1	1	0.013714239	0.528874875	2.71E-04	41	15	17	0.365853659	0.414634146	geoFor:corBra:falPer:calAnn:colLiv:aptHaa:aptOwe:Node32:aptRow:casCas:rhePen:cryCin:eudEle:notPer:Node38	geoFor:corBra:Node7:falPer:calAnn:colLiv:aptHaa:aptOwe:Node32:aptRow:casCas:rhePen:cryCin:eudEle:notPer:Node40:Node38
3090	3090_1	419969	NA	3.24831	5.70089	0.05759	0	1	15.355936	4.63E-04	0	1	0.80002	0.37108739	0.058153985	0	10.49016	0.009	1	5.729134728	0.006415562	1	1	7.72E-04	0.5676652	0.116254494	49	1	4	0.020408163	0.081632653	ficAlb	ficAlb:cucCan:Node2:Node31
3091	3091_1	421322	NA	3.33571	3.75211	0.48842	0	1	3.373932	0.185080206	0	1	3.083468	0.079091715	1	0.081	1	0.017	2.561	1.937426886	0.14924653	1	1	0.238214722	0.167389566	1	37	0	1	0	0.027027027	eudEle
3102	3102_1	416724	100222913	3.13545	3.77315	0.04047	-2.40E-05	1	5.7305	0.056968887	2.12E-04	0.988383036	1.893316	0.168828383	5.89E-05	0	4.23003	0.006	1	85.07956709	2.35E-04	1	1	0.077042709	0.310748847	2.19E-04	71	7	8	0.098591549	0.112676056	geoFor:pygAde:nipNip:rheAme:cryCin:eudEle:strCam	geoFor:melUnd:pygAde:nipNip:rheAme:cryCin:eudEle:strCam
3107	3107_1	NA	NA	2.60054	3.2422	0.52249	5.395956	0.06734154	12.778552	0.001679472	5.395956	0.020183466	12.790696	3.48E-04	0.883141384	0.007	5.94288	0.007	5.635	2.131010372	0.121112642	0.273597318	0.08246875	0.002642948	0.001254659	1	49	0	4	0	0.081632653	geoFor:Node6:colLiv:eudEle
3108	3108_1	416404	100190314	5.76669	3.15111	0.1755	0	1	0.84076	0.656797189	0	1	0.419864	0.517004913	0.033705627	0.06	1	0.007	1.856	7.567581989	0.012175925	1	1	0.802464929	0.720202958	0.072234565	75	1	5	0.013333333	0.066666667	melGal	taeGut:nipNip:Node41:colLiv:melGal
3109	3109_1	419988	NA	5.56206	3.58251	0.16402	0	1	-4.48E-04	1	0	1	0.120204	0.72881334	1.47E-05	0.033	1	0	1	12.57577194	0.01068124	1	1	1	0.918616204	5.92E-05	43	21	23	0.488372093	0.534883721	falPer:Node7:picPub:aquChr:halLeu:aptFor:nipNip:chaVoc:cucCan:galGal:melGal:anaPla:aptRow:Node31:casCas:droNov:cryCin:tinGut:eudEle:Node40:Node28	corBra:falPer:Node7:picPub:aquChr:halLeu:aptFor:nipNip:Node17:chaVoc:cucCan:galGal:melGal:anaPla:aptRow:Node31:casCas:droNov:cryCin:tinGut:eudEle:Node40:Node28
3113	3113_1	415917	100225000	2.79372	2.77957	0.05183	0	1	5.47552	0.064715147	0	1	0.3285	0.56654368	0.001538387	0	18.9105	0.016	1	61.27970331	6.24E-04	1	1	0.087044526	0.765840608	0.004425344	73	5	7	0.068493151	0.095890411	geoFor:Node8:cucCan:aptRow:tinGut	geoFor:Node8:lepDis:cucCan:aptRow:Node61:tinGut
3115	3115_1	426178	NA	6.19718	3.92895	0.17535	0	1	15.4376	4.44E-04	0	1	2.942592	0.086272191	0.061014674	0.042	1	0.067	1.315	58.940969	0.002379557	1	1	7.43E-04	0.179865075	0.12108252	39	1	4	0.025641026	0.102564103	aptFor	aptFor:colLiv:galGal:aptHaa
3116	3116_1	423779	100228550	3.49177	3.65053	0.12797	-4.00E-06	1	8.273292	0.015976346	8.00E-06	0.997743245	0.63972	0.423812207	0.058277872	0.013	1	0.041	1	55.38671973	2.21E-04	1	1	0.022797502	0.625974672	0.116438586	75	9	11	0.12	0.146666667	taeGut:melUnd:falPer:Node23:Node30:egrGar:anaPla:eudEle:Node69	taeGut:geoFor:melUnd:falPer:Node23:Node30:egrGar:calAnn:anaPla:eudEle:Node69
3117	3117_1	426887	100232345	4.25026	2.7496	0.06272	0	1	-0.001456	1	0	1	-0.281124	1	0.950337433	0.02	1	0	1	1.902864662	0.007205287	1	1	1	1	1	71	0	1	0	0.014084507	serCan
3119	3119_1	101749073	100220904	4.46575	4.24033	0.06126	0	1	6.142204	0.046370027	0	1	5.010508	0.025193913	1.02E-05	0	40.57255	0.011	1	43.5454196	9.69E-04	1	1	0.063280164	0.062323676	4.19E-05	61	18	25	0.295081967	0.409836066	ficAlb:serCan:Node9:falPer:picPub:aptFor:egrGar:chaVoc:calAnn:chaPel:Node34:cucCan:Node33:colLiv:aptHaa:aptRow:Node50:tinGut	ficAlb:serCan:Node9:melUnd:falPer:picPub:Node6:aptFor:egrGar:chaVoc:calAnn:chaPel:Node34:cucCan:Node33:colLiv:mesUni:Node2:melGal:aptHaa:aptRow:casCas:Node50:tinGut:Node56
3124	3124_1	395447	100227744	4.72733	3.41777	0.25101	17.488726	1.59E-04	80.461016	0	17.488726	2.89E-05	31.77044	1.74E-08	8.94E-08	0.022	2.42098	0.071	1.594	73.06912339	0.001654223	0.001106215	2.02E-04	0	1.08E-07	4.67E-07	75	11	16	0.146666667	0.213333333	taeGut:geoFor:Node9:Node26:Node22:fulGla:egrGar:cucCan:galGal:anaPla:Node49	taeGut:geoFor:Node9:melUnd:Node8:Node26:Node22:aptFor:pygAde:fulGla:egrGar:cucCan:mesUni:galGal:anaPla:Node49
3125	3125_1	770660	100218515	2.2762	2.91228	0.05915	1.0909	0.579580913	12.767448	0.001688822	1.154048	0.282703362	16.374144	5.20E-05	9.31E-08	0.01	1.81664	0.01	1.822	3333.95976	5.62E-04	1	0.912179728	0.002656701	2.13E-04	4.84E-07	59	2	2	0.033898305	0.033898305	droNov:Node46	droNov:Node46
3127	3127_1	423426	100220931	2.35944	3.47747	0.06629	0	1	123.97636	0	0	1	7.92732	0.004869387	7.61E-05	0.021	1	0.022	1.271	158.3157351	1.82E-04	1	1	0	0.01445127	2.78E-04	71	25	31	0.352112676	0.436619718	pseHum:geoFor:Node14:corBra:falPer:picPub:lepDis:Node23:pygAde:fulGla:egrGar:balReg:calAnn:chaPel:Node42:colLiv:mesUni:Node46:Node50:Node58:droNov:tinGut:notPer:Node65:strCam	pseHum:taeGut:geoFor:Node14:corBra:falPer:picPub:lepDis:Node23:pygAde:fulGla:egrGar:Node35:balReg:calAnn:chaPel:Node42:colLiv:mesUni:Node46:melGal:Node50:Node58:droNov:rhePen:cryCin:tinGut:eudEle:notPer:Node65:strCam
3128	3128_1	427948	100228855	6.40979	3.95435	0.28274	0	1	54.3937	1.54E-12	0	1	25.034752	5.63E-07	0.004316699	0.06	1	0.084	1.475	9.1931844	0.009121296	1	1	6.08E-12	2.98E-06	0.011327102	67	0	5	0	0.074626866	ficAlb:balReg:Node47:rhePen:notPer
3129	3129_1	396234	100228037	1.84522	3.82189	0.10891	0	1	7.530388	0.023163118	0	1	1.899704	0.168111455	0.001265217	0.03	1	0.031	1.546	10000	3.95E-04	1	1	0.032508393	0.309560647	0.00371324	71	0	2	0	0.028169014	casCas:cryCin
3133	3133_1	421517	100224144	3.82554	4.01834	0.23244	0	1	75.60794	0	0	1	21.585736	3.38E-06	1.95E-06	0.036	1	0.028	1.701	204.9712585	2.77E-04	1	1	0	1.63E-05	8.78E-06	73	2	8	0.02739726	0.109589041	pygAde:fulGla	serCan:Node26:pygAde:fulGla:egrGar:colLiv:Node2:Node55
3138	3138_1	374270	100231177	4.63351	3.69783	0.28717	-2.00E-06	1	96.971828	0	0	1	34.402312	4.48E-09	3.56E-08	0.069	1	0.068	1.396	26.52958291	0.002023108	1	1	0	2.97E-08	1.93E-07	73	1	6	0.01369863	0.082191781	Node44	Node8:calAnn:chaPel:Node44:cryCin:eudEle
3139	3139_1	418441	100190167	1.93513	3.67874	0.09928	0	1	3.385152	0.184044813	0	1	0.541024	0.462008657	1	0	17.07298	0.009	1.571	1.037271193	2.25E-14	1	1	0.237022454	0.665504249	1	73	0	0	0	0
3141	3141_1	NA	NA	3.92368	3.05491	0.00566	-3.60E-05	1	39.679128	2.42E-09	-3.60E-05	1	-1.021004	1	0.413729754	0	2.0096	0.004	1	2.569384559	0.007684396	1	1	6.97E-09	1	0.630307277	47	0	2	0	0.042553191	ficAlb:anaPla
3142	3142_1	419365	100220654	3.51072	3.59944	0.42809	0	1	6.719112	0.034750685	0	1	6.718824	0.009540051	4.89E-04	0.085	1	0.007	3.605	1012.642635	0.001727464	1	1	0.047958041	0.026596228	0.001554401	43	3	4	0.069767442	0.093023256	aquChr:colLiv:rheAme	aquChr:colLiv:rheAme:Node39
3143	3143_1	395188	100229422	2.32014	2.58101	0.0036	-2.12E-04	1	210.483084	0	-2.86E-04	1	0.017392	0.895080211	4.48E-06	0	65.16216	0.005	1	34.90305301	2.10E-04	1	1	0	1	1.93E-05	75	5	5	0.066666667	0.066666667	Node30:galGal:aptHaa:aptRow:Node66	Node30:galGal:aptHaa:aptRow:Node66
3145	3145_1	414893	751952	2.76309	3.91459	0.01901	-0.001036	1	60.145132	8.70E-14	-0.001034	1	7.781208	0.005279248	0.008102734	0	58.27942	0.013	1	154.284399	1.00E-04	1	1	3.78E-13	0.015526254	0.019949848	73	0	4	0	0.054794521	ficAlb:Node14:rheAme:notPer
3149	3149_1	421362	100229684	3.29544	3.93517	0.2536	39.875304	2.19E-09	107.248004	0	39.875304	2.71E-10	68.51872	1.11E-16	0.221432695	0.008	3.61509	0.031	2.1	2.432395275	0.060445642	3.10E-08	3.85E-09	0	1.35E-15	0.370660002	75	6	11	0.08	0.146666667	ficAlb:balReg:Node66:Node70:notPer:strCam	ficAlb:Node14:nipNip:balReg:mesUni:anaPla:droNov:Node66:Node70:notPer:strCam
3152	3152_1	428329	100229982	6.02173	2.39263	0.14395	0	1	5.05904	0.079697266	0	1	0.150128	0.698413067	3.05E-06	0.065	1	0.024	1.024	1012.602126	0.0010135	1	1	0.106258947	0.89117795	1.35E-05	73	6	9	0.082191781	0.123287671	ficAlb:serCan:corBra:melUnd:casCas:tinGut	ficAlb:serCan:corBra:melUnd:calAnn:casCas:Node56:tinGut:Node70
3154	3154_1	419435	100226114	3.92619	3.12863	0.03497	0.785416	0.675225885	44.791176	1.88E-10	0.785416	0.375489836	0	1	8.81E-04	0.001	2.64399	0.012	1	22.31468683	6.53E-04	1	1	6.06E-10	1	0.002666575	75	21	24	0.28	0.32	ficAlb:taeGut:serCan:geoFor:Node12:corBra:falPer:pygAde:egrGar:nipNip:Node35:Node38:calAnn:chaPel:Node42:Node41:Node46:anaPla:tinGut:eudEle:strCam	ficAlb:taeGut:serCan:geoFor:Node12:corBra:falPer:pygAde:egrGar:nipNip:Node35:balReg:Node38:calAnn:chaPel:Node42:cucCan:Node41:Node46:anaPla:Node66:tinGut:eudEle:strCam
3155	3155_1	423285	100232582	3.59858	3.88033	0.13192	0.143924	0.930566257	75.171032	0	0.143924	0.704410773	1.87966	0.170372796	0.329356842	0	3.07521	0.043	1.12	1.974168677	0.039549965	1	1	0	0.31286116	0.520746184	75	0	1	0	0.013333333	notPer
3159	3159_1	426323	100190245	4.55617	4.83399	0.03632	0	1	15.983304	3.38E-04	0	1	0.229848	0.631636557	1	0.026	1	0.037	1	1.102972253	8.09E-16	1	1	5.71E-04	0.828145708	1	65	0	1	0	0.015384615	eudEle
3160	3160_1	418968	105759713	4.1477	3.82636	0.07782	0	1	16.479524	2.64E-04	0	1	6.42652	0.011242865	4.28E-05	0	25.59309	0.003	2.821	34.85426685	0.001159394	1	1	4.51E-04	0.030798916	1.63E-04	73	1	4	0.01369863	0.054794521	Node41	serCan:Node41:Node68:notPer
3161	3161_1	101749993	100228093	2.93806	3.41375	0.05872	-2.40E-04	1	22.3265	1.42E-05	-2.40E-04	1	0.614644	0.433044601	0.184107723	0	20.22569	0.019	1	9.984581539	0.001823349	1	1	2.79E-05	0.635909121	0.315654724	71	4	5	0.056338028	0.070422535	geoFor:calAnn:droNov:eudEle	geoFor:calAnn:droNov:eudEle:Node69
3163	3163_1	100857812	105758904	3.78546	3.80686	0.09622	-2.00E-06	1	11.557088	0.003093216	-2.00E-06	1	-1.048784	1	1.24E-04	0	17.97878	0.02	1	8.257851793	0.009417833	1	1	0.004749086	1	4.37E-04	49	20	20	0.408163265	0.408163265	ficAlb:serCan:pygAde:Node21:Node17:calAnn:chaPel:cucCan:Node24:galGal:aptHaa:aptOwe:Node36:droNov:Node40:Node43:cryCin:eudEle:notPer:Node46	ficAlb:serCan:pygAde:Node21:Node17:calAnn:chaPel:cucCan:Node24:galGal:aptHaa:aptOwe:Node36:droNov:Node40:Node43:cryCin:eudEle:notPer:Node46
3164	3164_1	416312	100221983	2.78178	2.50211	0.02825	-6.00E-06	1	71.85288	2.22E-16	4.20E-05	0.994829153	6.984064	0.008223865	3.32E-08	0	28.94085	0.025	1	460.1891115	2.64E-04	1	1	1.20E-15	0.023286184	1.80E-07	75	16	18	0.213333333	0.24	pseHum:serCan:melUnd:picPub:lepDis:Node23:chaVoc:calAnn:chaPel:cucCan:Node41:colLiv:aptHaa:casCas:droNov:Node57	pseHum:serCan:melUnd:picPub:lepDis:Node23:chaVoc:calAnn:chaPel:cucCan:Node41:colLiv:mesUni:Node2:aptHaa:casCas:droNov:Node57
3166	3166_1	419222	100231556	3.15598	2.82867	0.02215	-1.14E-04	1	-0.021116	1	-1.14E-04	1	3.113664	0.077638124	0.00183359	0	19.96839	0	3.897	16.93939338	0.001410907	1	1	1	0.16471513	0.005187019	75	1	4	0.013333333	0.053333333	serCan	ficAlb:serCan:tinGut:eudEle
3167	3167_1	423882	100232464	5.23811	2.65817	0.48475	101.585712	0	282.702844	0	101.58571	0	172.722396	0	0.682337148	0.06	2.77541	0.107	2.117	2.048938459	0.125776645	0	0	0	0	0.940945741	75	11	20	0.146666667	0.266666667	Node16:Node9:picPub:lepDis:Node23:pygAde:chaPel:colLiv:galGal:aptOwe:eudEle	ficAlb:Node16:Node10:Node9:falPer:picPub:lepDis:Node23:aquChr:pygAde:chaPel:colLiv:mesUni:Node46:galGal:anaPla:aptOwe:tinGut:Node70:eudEle
3170	3170_1	423809	100219873	3.93583	3.75443	0.26142	44.2106	2.51E-10	106.044956	0	44.210602	2.95E-11	66.77318	3.33E-16	0.055908321	0.006	4.14564	0.01	2.888	5.999755751	0.013184896	3.90E-09	4.60E-10	0	3.90E-15	0.112463281	75	12	16	0.16	0.213333333	ficAlb:geoFor:melUnd:picPub:fulGla:calAnn:chaPel:Node42:aptHaa:casCas:tinGut:Node69	ficAlb:geoFor:melUnd:picPub:fulGla:chaVoc:calAnn:chaPel:Node42:Node2:aptHaa:casCas:cryCin:tinGut:eudEle:Node69
3173	3173_1	396173	105760564	2.48705	3.5828	0.02801	0	1	31.217044	1.66E-07	0	1	0.385764	0.53453447	1	0	9.31514	0.02	1	1.091808026	6.07E-15	1	1	3.99E-07	0.73728013	1	73	0	0	0	0
3174	3174_1	423935	100220549	3.35936	3.28755	0.07007	-4.20E-05	1	48.104636	3.58E-11	3.10E-04	0.985952518	0.63418	0.425826195	0.014504521	0	8.48842	0.018	1.051	98.14223937	8.92E-05	1	1	1.24E-10	0.628414257	0.03373397	69	16	17	0.231884058	0.246376812	taeGut:geoFor:corBra:aquChr:aptFor:melGal:casCas:droNov:Node59:rheAme:rhePen:Node62:cryCin:eudEle:notPer:Node65	taeGut:geoFor:corBra:aquChr:Node6:aptFor:melGal:casCas:droNov:Node59:rheAme:rhePen:Node62:cryCin:eudEle:notPer:Node65
3175	3175_1	769813	100217647	4.01042	4.54877	0.19709	7.578052	0.022617621	46.623404	7.51E-11	7.578052	0.005908326	13.209756	2.78E-04	0.037935742	0.011	2.86314	0.06	1.575	63.12011103	5.66E-04	0.102775374	0.026978845	2.52E-10	0.00102434	0.07995376	69	1	3	0.014492754	0.043478261	corBra	corBra:Node26:strCam
3176	3176_1	373978	100229732	5.97994	6.19717	0.15207	-8.00E-06	1	33.309024	5.85E-08	2.00E-06	0.998871621	2.694532	0.100693051	2.37E-08	0.029	1	0.039	1.183	10.09009859	0.007028857	1	1	1.47E-07	0.204570352	1.30E-07	69	33	36	0.47826087	0.52173913	taeGut:geoFor:Node9:corBra:Node8:pygAde:egrGar:nipNip:Node31:Node5:chaVoc:calAnn:chaPel:Node36:Node40:Node2:galGal:melGal:anaPla:Node53:aptRow:casCas:droNov:rheAme:rhePen:Node60:cryCin:tinGut:eudEle:notPer:Node63:strCam:Node48	taeGut:geoFor:Node9:corBra:Node8:falPer:picPub:pygAde:egrGar:nipNip:Node31:Node5:chaVoc:calAnn:chaPel:Node36:cucCan:Node40:Node2:galGal:melGal:anaPla:Node53:aptRow:casCas:droNov:rheAme:rhePen:Node60:cryCin:tinGut:eudEle:notPer:Node63:strCam:Node48
3177	3177_1	420065	NA	6.35107	3.04104	0.23287	0	1	1.175368	0.555612595	0	1	0.024372	0.875942105	0.11967094	0.143	1	0.119	1	11.70098472	0.005647506	1	1	0.684030631	1	0.218417149	51	0	3	0	0.058823529	serCan:melUnd:cucCan
3180	3180_1	424504	100223611	4.22481	3.56182	0.36655	134.502828	0	325.746912	0	134.502474	0	246.261812	0	0.091737876	0.03	3.2558	0.047	2.445	2.395957267	0.09375362	0	0	0	0	0.172598999	75	35	38	0.466666667	0.506666667	pseHum:ficAlb:geoFor:Node16:Node12:corBra:Node9:melUnd:Node8:picPub:lepDis:Node26:aptFor:Node29:balReg:chaVoc:Node4:calAnn:chaPel:cucCan:Node41:anaPla:Node49:Node58:casCas:droNov:Node57:rheAme:rhePen:Node66:tinGut:eudEle:notPer:Node73:Node54	pseHum:ficAlb:serCan:geoFor:Node16:Node12:corBra:Node9:melUnd:Node8:picPub:lepDis:Node26:aptFor:Node29:balReg:chaVoc:Node4:calAnn:chaPel:cucCan:Node41:anaPla:Node49:Node58:casCas:droNov:Node57:rheAme:rhePen:Node66:cryCin:tinGut:eudEle:notPer:Node73:Node69:Node54
3182	3182_1	424527	100217761	3.77249	3.82587	0.21808	18.731226	8.56E-05	40.480276	1.62E-09	18.731226	1.50E-05	30.274944	3.75E-08	1	0.005	5.38814	0.006	4.132	1.070063119	0.158237074	6.23E-04	1.10E-04	4.74E-09	2.26E-07	1	67	0	3	0	0.044776119	mesUni:Node2:notPer
3183	3183_1	418828	100224429	4.01019	4.10241	0.15655	0	1	28.24622	7.35E-07	0	1	0.257908	0.611561043	0.55036984	0.024	1	0.062	1.036	2.77962541	0.016221211	1	1	1.64E-06	0.807562261	0.793832498	75	19	22	0.253333333	0.293333333	geoFor:Node10:corBra:melUnd:Node8:pygAde:fulGla:Node30:calAnn:chaPel:cucCan:galGal:Node49:cryCin:tinGut:eudEle:notPer:Node73:Node69	geoFor:Node10:corBra:melUnd:Node8:aptFor:pygAde:fulGla:Node30:calAnn:chaPel:cucCan:Node41:mesUni:galGal:Node49:cryCin:tinGut:eudEle:notPer:Node73:Node69
3184	3184_1	422049	100230317	3.4821	3.46945	0.07522	27.45251	1.09E-06	95.503208	0	27.45251	1.61E-07	43.44082	4.37E-11	0.802729431	0.005	3.88726	0.012	2.408	1.32756545	0.057030395	1.07E-05	1.59E-06	0	3.48E-10	1	75	0	2	0	0.026666667	nipNip:Node49
3185	3185_1	NA	NA	4.28366	4.41798	0.34448	91.014346	0	265.41098	0	91.014346	0	139.893644	0	6.94E-11	0.032	3.3524	0.061	2.439	11.30896896	0.012808349	0	0	0	0	4.46E-10	41	25	25	0.609756098	0.609756098	falPer:lepDis:aquChr:halLeu:Node9:Node5:Node14:fulGla:egrGar:Node4:balReg:chaVoc:chaPel:colLiv:Node29:aptRow:Node28:casCas:droNov:Node27:Node36:Node26:eudEle:notPer:strCam	falPer:lepDis:aquChr:halLeu:Node9:Node5:Node14:fulGla:egrGar:Node4:balReg:chaVoc:chaPel:colLiv:Node29:aptRow:Node28:casCas:droNov:Node27:Node36:Node26:eudEle:notPer:strCam
3186	3186_1	395938	100190732	5.24811	2.79669	0.2119	28.945246	5.18E-07	62.239992	3.05E-14	28.945246	7.45E-08	50.915256	9.64E-13	1.23E-09	0.036	3.28568	0.04	2.778	5.635256759	0.053966025	5.34E-06	7.70E-07	1.39E-13	8.76E-12	7.42E-09	75	1	8	0.013333333	0.106666667	Node14	Node14:pygAde:Node31:nipNip:Node58:eudEle:Node69:strCam
3188	3188_1	416009	100223089	4.48334	3.69741	0.06897	-2.00E-06	1	39.275804	2.96E-09	-2.00E-06	1	0.724648	0.3946235	0.895202529	0	32.92626	0.017	1.143	1.933146675	0.030571446	1	1	8.46E-09	0.595125998	1	75	0	1	0	0.013333333	strCam
3189	3189_1	424772	100219572	2.78752	3.40277	0.11381	0	1	1.950564	0.377086	0	1	-0.031608	1	0.072416482	0	12.42541	0.026	1	12.80051175	0.003528185	1	1	0.472539801	1	0.140596948	63	7	10	0.111111111	0.158730159	pseHum:nipNip:anaPla:Node50:Node48:cryCin:notPer	pseHum:serCan:nipNip:balReg:anaPla:Node50:Node54:Node48:cryCin:notPer
3190	3190_1	395308	100227997	6.59004	3.53954	0.56206	39.310036	2.91E-09	77.96012	0	39.310036	3.62E-10	71.304936	0	0.227508179	0.072	2.94519	0.078	2.592	4.548541854	0.044519403	4.02E-08	5.02E-09	0	0	0.379442104	63	9	12	0.142857143	0.19047619	falPer:Node20:balReg:chaVoc:Node32:Node41:aptRow:rhePen:strCam	falPer:Node20:nipNip:balReg:chaVoc:Node32:Node41:aptRow:Node53:rhePen:tinGut:strCam
3197	3197_1	417712	100226399	3.19936	3.20019	0.10049	2.745162	0.253451955	95.03656	0	2.745162	0.09754919	9.149904	0.002487311	0.007011693	0.001	2.74583	0.023	1.33	7.186732748	0.003643163	0.90164626	0.349066395	0	0.007818938	0.017521172	75	22	24	0.293333333	0.32	taeGut:melUnd:falPer:picPub:aquChr:halLeu:Node22:egrGar:calAnn:chaPel:Node42:melGal:anaPla:casCas:droNov:Node63:Node66:Node70:eudEle:notPer:Node69:strCam	taeGut:melUnd:falPer:picPub:aquChr:halLeu:Node22:aptFor:egrGar:calAnn:chaPel:Node42:cucCan:melGal:anaPla:casCas:droNov:Node63:Node66:Node70:eudEle:notPer:Node69:strCam
3200	3200_1	NA	100217924	5.41182	4.17485	0.12798	0	1	7.357376	0.025256089	0	1	2.883436	0.089494869	2.21E-04	0.095	1	0.028	1.662	23.13157278	0.011982579	1	1	0.035291944	0.185247971	7.48E-04	49	2	6	0.040816327	0.12244898	aptOwe:cryCin	aptOwe:casCas:Node43:cryCin:notPer:Node32
3201	3201_1	420079	100228101	3.15883	2.55563	0.03891	0	1	61.793424	3.82E-14	0	1	1.91578	0.166322618	0.036243367	0	1	0.016	1	28.24612771	3.77E-04	1	1	1.72E-13	0.306722531	0.076890052	75	27	29	0.36	0.386666667	pseHum:taeGut:serCan:geoFor:Node14:Node9:melUnd:Node8:picPub:pygAde:egrGar:nipNip:Node35:chaPel:cucCan:colLiv:anaPla:aptHaa:Node59:aptRow:Node63:Node57:rhePen:Node56:eudEle:notPer:Node73	pseHum:taeGut:serCan:geoFor:Node14:Node9:melUnd:Node8:picPub:pygAde:fulGla:egrGar:nipNip:Node35:calAnn:chaPel:cucCan:colLiv:anaPla:aptHaa:Node59:aptRow:Node63:Node57:rhePen:Node56:eudEle:notPer:Node73
3202	3202_1	100858641	NA	12.34071	1.76998	0.01235	0.001954	0.999023477	-0.00396	1	2.00E-06	0.998871621	-0.262352	1	2.34E-04	0	1	0	2.193	10000	0.005093824	1	1	1	1	7.85E-04	37	1	2	0.027027027	0.054054054	fulGla	fulGla:galGal
3203	3203_1	770629	105760855	3.75758	3.50491	0.41428	30.87466	1.98E-07	69.32046	8.88E-16	30.87466	2.75E-08	55.842312	7.85E-14	0.852776942	0.013	4.66434	0.018	3.635	2.13083006	0.124327504	2.16E-06	3.02E-07	4.60E-15	7.84E-13	1	69	0	3	0	0.043478261	geoFor:Node7:strCam
3204	3204_1	420846	100221181	2.67334	3.21366	0.01636	0	1	-0.002692	1	0	1	-0.091984	1	0.689146088	0.001	1	0	1	11.92077314	0.001001701	1	1	1	1	0.947900853	65	0	1	0	0.015384615	egrGar
3205	3205_1	421306	100229681	2.65979	3.33532	0.00906	0	1	-0.021564	1	0	1	5.508548	0.018923751	1	0	10.57282	0	3.219	1.940359702	0	1	1	1	0.04851592	1	75	0	0	0	0
3208	3208_1	418245	100231671	3.85919	3.75624	0.37158	13.025444	0.001484434	32.510836	8.72E-08	13.025444	3.07E-04	20.179708	7.05E-06	0.386461329	0.005	4.43566	0.016	2.584	2.361760957	0.088991602	0.008550731	0.001778504	2.15E-07	3.27E-05	0.595161901	75	4	5	0.053333333	0.066666667	falPer:aptFor:mesUni:notPer	falPer:aptFor:mesUni:Node2:notPer
3211	3211_1	100859517	NA	3.07236	3.57524	0.0215	3.06067	0.21646314	-0.00272	1	0	1	-0.180268	1	0.517208685	0	38.23082	0	2.353	8.588612115	0.003319099	0.782447036	1	1	1	0.754638713	53	0	2	0	0.037735849	aptFor:Node48
3212	3212_1	417166	100225675	2.18538	3.34378	0.11738	0	1	18.499836	9.61E-05	0	1	0.14988	0.698650061	0.593359601	0.022	1	0.044	1	11.71636847	0.00121307	1	1	1.72E-04	0.891349217	0.842287804	75	20	20	0.266666667	0.266666667	Node10:corBra:melUnd:Node8:lepDis:Node26:egrGar:balReg:cucCan:mesUni:galGal:melGal:Node50:droNov:Node63:cryCin:tinGut:eudEle:notPer:Node69	Node10:corBra:melUnd:Node8:lepDis:Node26:egrGar:balReg:cucCan:mesUni:galGal:melGal:Node50:droNov:Node63:cryCin:tinGut:eudEle:notPer:Node69
3215	3215_1	425021	NA	5.89685	3.50019	0.39422	30.575144	2.29E-07	86.426072	0	30.575144	3.21E-08	49.430028	2.06E-12	0.001184671	0.026	3.4792	0.056	2.304	7.642480051	0.020250901	2.49E-06	3.50E-07	0	1.83E-11	0.003501665	53	4	6	0.075471698	0.113207547	calAnn:mesUni:cryCin:strCam	nipNip:calAnn:Node3:mesUni:cryCin:strCam
3219	3219_1	426885	100219847	5.13343	3.73528	0.06109	-1.44E-04	1	45.069892	1.63E-10	-1.44E-04	1	0.942528	0.331628552	1.98E-11	0	57.9459	0.013	1	43.89759212	0.001363356	1	1	5.31E-10	0.522188531	1.31E-10	71	17	19	0.23943662	0.267605634	pseHum:ficAlb:serCan:geoFor:Node12:corBra:melUnd:Node8:calAnn:chaPel:cucCan:Node37:Node45:aptOwe:Node54:droNov:rheAme	pseHum:ficAlb:serCan:geoFor:Node12:corBra:melUnd:Node8:calAnn:chaPel:cucCan:Node37:mesUni:Node45:aptOwe:Node54:droNov:rheAme:Node65
3221	3221_1	420780	100220081	4.10517	4.14254	0.20985	10.223442	0.006025704	21.505536	2.14E-05	10.223442	0.001386668	8.17574	0.004245435	0.107748943	0.008	4.14905	0.061	1.632	12.05654579	0.005933158	0.030794108	0.007125001	4.11E-05	0.012771646	0.19935847	61	0	3	0	0.049180328	picPub:rhePen:tinGut
3227	3227_1	NA	NA	4.70373	2.3671	0.03106	0	1	9.08708	0.010635689	0	1	0.945844	0.330779432	0.028391893	0.016	1	0.01	1.661	9.800167315	0.007732946	1	1	0.015468638	0.521121228	0.061832181	45	0	3	0	0.066666667	geoFor:colLiv:casCas
3228	3228_1	420333	100226541	3.34606	2.93632	0.29107	19.212966	6.73E-05	60.410436	7.62E-14	19.212966	1.17E-05	33.15098	8.53E-09	0.006500347	0.018	3.49701	0.031	2.616	5.836934672	0.033629393	4.97E-04	8.69E-05	3.33E-13	5.49E-08	0.016365669	47	1	5	0.021276596	0.106382979	melUnd	ficAlb:Node12:melUnd:cucCan:colLiv
3229	3229_1	101747549	100221084	3.90613	2.29139	0.13312	10.393072	0.005535707	103.684908	0	10.393072	0.00126489	21.72602	3.14E-06	0.060555678	0.009	2.41353	0.056	1.352	3.905981827	0.017364484	0.028541541	0.006557377	0	1.52E-05	0.120281448	75	23	28	0.306666667	0.373333333	ficAlb:Node16:melUnd:falPer:Node26:Node22:Node31:Node30:nipNip:chaVoc:chaPel:Node42:Node41:Node46:galGal:melGal:Node50:aptHaa:Node63:eudEle:notPer:Node69:strCam	ficAlb:serCan:Node16:melUnd:Node8:falPer:Node26:Node22:Node31:Node30:nipNip:balReg:chaVoc:calAnn:chaPel:Node42:Node41:Node46:galGal:melGal:Node50:aptHaa:Node59:Node63:eudEle:notPer:Node69:strCam
3231	3231_1	101751903	105759050	7.03658	4.20343	0.44608	0	1	13.416848	0.001220586	0	1	9.186776	0.002437699	0.475651111	0.104	1	0.041	1.779	2.621756954	0.086728262	1	1	0.001951905	0.007679681	0.705124797	55	0	2	0	0.036363636	balReg:Node43
3232	3232_1	418817	100228236	1.75276	5.18088	0.03697	16.935732	2.10E-04	103.681452	0	16.935732	3.87E-05	38.307812	6.04E-10	3.45E-06	0.006	3.54526	0.006	3.546	88.05133339	0.001189436	0.001431136	2.65E-04	0	4.31E-09	1.51E-05	75	0	6	0	0.08	Node8:Node26:fulGla:balReg:Node42:Node2
3233	3233_1	416922	100217751	4.45228	3.61563	0.30275	13.746344	0.001035188	80.365196	0	13.746344	2.09E-04	31.967512	1.57E-08	0.111160063	0.012	2.40533	0.095	1.43	2.493984535	0.073009107	0.006179868	0.001256088	0	9.79E-08	0.204760317	73	8	14	0.109589041	0.191780822	egrGar:chaPel:colLiv:Node47:Node64:Node54:cryCin:notPer	Node13:Node8:halLeu:Node29:egrGar:chaPel:Node39:colLiv:Node47:Node55:Node64:Node54:cryCin:notPer
3234	3234_1	423043	100222933	2.62705	3.1959	0.06282	0	1	65.063712	7.44E-15	0	1	1.889616	0.169245239	0.278100761	0.019	1	0.023	1	8.113511683	0.001359048	1	1	3.56E-14	0.311185915	0.451731394	71	7	7	0.098591549	0.098591549	geoFor:Node9:nipNip:chaPel:galGal:aptRow:eudEle	geoFor:Node9:nipNip:chaPel:galGal:aptRow:eudEle
3235	3235_1	420356	100224047	3.51027	3.13272	0.12449	9.627538	0.008117208	24.856272	4.00E-06	9.627538	0.001916814	19.600532	9.54E-06	1	0.006	4.36648	0.006	3.805	1.104947608	8.43E-16	0.040299997	0.009572278	8.33E-06	4.35E-05	1	71	0	0	0	0
3238	3238_1	100858102	100219787	2.84183	3.25094	0.00834	-2.12E-04	1	-0.031524	1	0.014628	0.903733594	NA	NA	4.38E-05	0	8.66848	0	2.534	578.9424793	1.36E-04	1	1	1	NA	1.66E-04	75	22	23	0.293333333	0.306666667	falPer:picPub:pygAde:fulGla:egrGar:nipNip:Node35:Node29:calAnn:Node46:Node59:casCas:droNov:Node63:rheAme:rhePen:Node66:tinGut:Node70:eudEle:notPer:Node69	falPer:picPub:pygAde:fulGla:egrGar:nipNip:Node35:Node29:calAnn:Node46:Node59:casCas:droNov:Node63:rheAme:rhePen:Node66:tinGut:Node70:eudEle:notPer:Node73:Node69
3240	3240_1	422095	100221658	2.98992	3.34285	0.06314	0.796892	0.671362533	60.131108	8.76E-14	0.79689	0.372024838	12.954872	3.19E-04	0.026705544	0.001	2.73847	0.008	1.671	5.215018907	0.004540807	1	1	3.80E-13	0.001159877	0.058526062	73	13	18	0.178082192	0.246575342	pseHum:serCan:melUnd:picPub:mesUni:Node50:aptHaa:rheAme:Node56:eudEle:notPer:Node71:strCam	pseHum:taeGut:serCan:melUnd:picPub:nipNip:Node42:mesUni:Node50:aptHaa:casCas:rheAme:Node56:eudEle:notPer:Node71:Node69:strCam
3242	3242_1	427964	100229070	2.87697	3.0156	0.10031	0	1	12.306036	0.002127053	0	1	1.427984	0.232093733	0.143664694	0.038	1	0.013	1.322	8.987038038	0.004401673	1	1	0.00330896	0.398130725	0.254700953	71	1	3	0.014084507	0.042253521	Node9	Node9:Node8:Node66
3243	3243_1	420674	100226422	3.29246	3.59568	0.1466	0	1	13.25792	0.001321537	0	1	2.905348	0.088286197	0.017797952	0.03	1	0.022	1.407	291.6231419	2.52E-04	1	1	0.002107139	0.183139484	0.040686381	75	1	3	0.013333333	0.04	rheAme	Node2:rheAme:cryCin
3245	3245_1	396104	100218214	2.08515	1.9163	0.0416	0	1	-0.011668	1	-2.00E-06	1	0.767008	0.381144246	0.039163272	0	25.87871	0	2.9	92.96415984	4.30E-04	1	1	1	0.580348322	0.082202224	67	0	3	0	0.044776119	taeGut:corBra:melGal
3246	3246_1	395323	100231879	3.4113	3.85446	0.10332	0	1	49.572336	1.72E-11	-1.00E-05	1	6.755128	0.009347864	0.964775778	0	20.82243	0.014	1.468	1	0.049125269	1	1	6.14E-11	0.02616135	1	73	6	10	0.082191781	0.136986301	picPub:aptFor:pygAde:Node31:colLiv:Node56	ficAlb:picPub:aptFor:pygAde:Node31:Node38:colLiv:Node56:cryCin:Node67
3247	3247_1	422982	100230558	4.32295	3.1323	0.17838	9.327062	0.009433095	71.197868	3.33E-16	9.327062	0.002257941	5.40634	0.02006374	0.82896554	0.006	2.83021	0.105	1.164	1.179928146	0.164246952	0.04612089	0.011103351	1.78E-15	0.051045121	1	75	2	7	0.026666667	0.093333333	Node23:cryCin	falPer:picPub:lepDis:Node23:chaVoc:Node49:cryCin
3249	3249_1	421833	100231749	4.74853	3.28497	0.17214	1.84936	0.396658329	35.952788	1.56E-08	1.84936	0.173857848	9.186832	0.002437624	0.001382589	0.006	2.24188	0.036	1.468	4.970455036	0.021181162	1	0.592629085	4.14E-08	0.007679681	0.004026456	75	2	6	0.026666667	0.08	egrGar:strCam	Node9:egrGar:Node38:cucCan:Node55:strCam
3250	3250_1	422523	100232172	3.12908	4.34641	0.16062	6.49976	0.038778861	41.654676	9.01E-10	6.49976	0.010788906	16.088	6.05E-05	0.971182252	0.002	3.25042	0.025	1.558	1.643522659	0.062669664	0.166814309	0.046577017	2.71E-09	2.45E-04	1	75	20	21	0.266666667	0.28	ficAlb:corBra:melUnd:falPer:picPub:Node23:pygAde:fulGla:egrGar:Node38:chaPel:cucCan:Node41:anaPla:Node63:rheAme:Node66:cryCin:eudEle:strCam	ficAlb:corBra:melUnd:falPer:picPub:Node23:pygAde:fulGla:egrGar:Node38:chaPel:cucCan:Node41:anaPla:Node63:rheAme:rhePen:Node66:cryCin:eudEle:strCam
3252	3252_1	421843	100225010	4.89233	3.90528	0.37736	2.00E-06	0.999999	15.164956	5.09E-04	2.00E-06	0.998871621	1.978732	0.159524052	6.30E-05	0.262	1	0.193	1.134	8.815035594	0.02239582	1	1	8.45E-04	0.296874165	2.34E-04	73	10	11	0.136986301	0.150684932	ficAlb:taeGut:falPer:picPub:Node35:balReg:cucCan:colLiv:Node64:cryCin	ficAlb:taeGut:falPer:picPub:Node35:balReg:cucCan:colLiv:Node64:cryCin:Node67
3253	3253_1	374026	100227939	5.13582	2.7693	0.06392	0	1	1.734808	0.42004056	0	1	2.056784	0.151529683	0.059456133	0	16.68437	0.01	1	144.6920811	2.26E-04	1	1	0.523950723	0.285017771	0.118286555	69	11	18	0.15942029	0.260869565	taeGut:Node10:corBra:egrGar:balReg:galGal:melGal:Node46:rheAme:tinGut:eudEle	taeGut:Node10:corBra:melUnd:Node8:egrGar:balReg:calAnn:chaPel:Node38:galGal:melGal:Node46:rheAme:cryCin:tinGut:Node64:eudEle
3254	3254_1	395889	100230689	2.76988	3.14793	0.02399	0	1	82.359524	0	0	1	0.975544	0.323301402	1	0	14.72988	0.01	1	1	0.01088409	1	1	0	0.512238411	1	75	3	5	0.04	0.066666667	melUnd:Node59:Node63	melUnd:Node59:Node63:Node56:eudEle
3256	3256_1	424150	100226566	2.53761	4.7505	0.37709	77.269774	0	186.243356	0	77.114948	0	155.843204	0	0.422398486	0.079	3.51699	0.093	3.212	2.364210141	0.112254686	0	0	0	0	0.641155042	75	0	4	0	0.053333333	falPer:fulGla:nipNip:notPer
3259	3259_1	423927	105760498	3.77124	2.19008	0.04	-4.00E-06	1	82.219896	0	-4.00E-06	1	0	1	1.29E-07	0	25.38819	0.03	1	1356.064965	2.82E-04	1	1	0	1	6.62E-07	71	34	35	0.478873239	0.492957746	ficAlb:serCan:geoFor:Node16:corBra:melUnd:falPer:aptFor:pygAde:Node31:fulGla:egrGar:nipNip:Node29:balReg:calAnn:chaPel:Node42:cucCan:Node41:Node2:galGal:melGal:anaPla:Node47:Node57:Node55:Node64:cryCin:eudEle:notPer:Node53:strCam:Node52	ficAlb:serCan:geoFor:Node16:corBra:melUnd:falPer:aptFor:pygAde:Node31:fulGla:egrGar:nipNip:Node35:Node29:balReg:calAnn:chaPel:Node42:cucCan:Node41:Node2:galGal:melGal:anaPla:Node47:Node57:Node55:Node64:cryCin:eudEle:notPer:Node53:strCam:Node52
3260	3260_1	374155	100230737	2.19843	3.6217	0.10699	0	1	8.928784	0.011511693	0	1	1.688104	0.193851092	0.344013549	0.027	1	0.016	1.491	13.2926721	0.001918006	1	1	0.016670189	0.345727025	0.538919442	69	0	1	0	0.014492754	egrGar
3262	3262_1	425016	100190573	3.71357	2.41959	0.01013	0.002568	0.998716824	-0.009356	1	0	1	-0.961672	1	1	0	21.64723	0	2.947	1.09491917	3.08E-17	1	1	1	1	1	69	0	1	0	0.014492754	Node62
3263	3263_1	415656	100221250	4.05961	3.45287	0.07811	-1.00E-05	1	35.672864	1.79E-08	-8.00E-06	1	2.440212	0.118260242	0.004136029	0	24.69464	0.018	1	44.80027092	4.96E-04	1	1	4.74E-08	0.23289534	0.010902368	75	15	18	0.2	0.24	pseHum:geoFor:corBra:falPer:picPub:pygAde:calAnn:colLiv:casCas:Node66:cryCin:tinGut:Node70:notPer:strCam	pseHum:geoFor:corBra:melUnd:Node8:falPer:picPub:pygAde:calAnn:Node41:colLiv:casCas:Node66:cryCin:tinGut:Node70:notPer:strCam
3265	3265_1	416567	100227442	3.62018	2.35887	0.00835	0.720432	0.697525644	-0.023956	1	-2.00E-06	1	NA	NA	7.52E-11	0.004	1	0	3.224	199.2372682	6.26E-04	1	1	1	NA	4.83E-10	67	14	15	0.208955224	0.223880597	corBra:falPer:picPub:halLeu:pygAde:chaVoc:chaPel:Node3:Node2:Node42:rheAme:cryCin:tinGut:Node47	corBra:falPer:picPub:halLeu:pygAde:chaVoc:chaPel:Node3:Node2:Node42:aptHaa:rheAme:cryCin:tinGut:Node47
3266	3266_1	101748292	NA	9.03027	1.95422	0.06198	0	1	36.242928	1.35E-08	0	1	6.597376	0.010212917	0.343370838	0.037	1	0.018	1	6.363322295	0.001990716	1	1	3.61E-08	0.028272145	0.53810647	45	12	16	0.266666667	0.355555556	aptFor:pygAde:Node13:nipNip:balReg:chaVoc:cucCan:Node22:casCas:droNov:Node39:strCam	pseHum:falPer:aptFor:pygAde:Node13:nipNip:balReg:chaVoc:Node19:cucCan:Node22:casCas:droNov:Node39:eudEle:strCam
3268	3268_1	418142	100225403	2.34092	3.19566	0.06659	0	1	-0.013172	1	0	1	0.529144	0.466966962	0.990209256	0	5.39237	0	1	1.010955774	0.022693869	1	1	1	0.669643595	1	73	17	18	0.232876712	0.246575342	ficAlb:taeGut:corBra:picPub:pygAde:fulGla:egrGar:chaVoc:cucCan:colLiv:mesUni:galGal:Node58:casCas:rhePen:eudEle:Node69	ficAlb:taeGut:corBra:picPub:pygAde:fulGla:egrGar:chaVoc:cucCan:colLiv:mesUni:Node46:galGal:Node58:casCas:rhePen:eudEle:Node69
3270	3270_1	419068	100224294	4.4371	2.26986	0.03192	0	1	-0.027352	1	0	1	3.410752	0.064772923	0.133730047	0	23.73403	0	3.72	7.613542233	0.00137676	1	1	1	0.140604921	0.239826044	71	15	15	0.211267606	0.211267606	pseHum:picPub:halLeu:pygAde:egrGar:chaPel:colLiv:anaPla:aptHaa:aptOwe:aptRow:Node56:Node54:cryCin:notPer	pseHum:picPub:halLeu:pygAde:egrGar:chaPel:colLiv:anaPla:aptHaa:aptOwe:aptRow:Node56:Node54:cryCin:notPer
3271	3271_1	425986	100230149	4.05538	5.49477	0.03263	-7.92E-04	1	5.65956	0.059025838	-7.92E-04	1	4.649224	0.031067589	1.58E-06	0	20.2106	0.007	1	10000	5.62E-04	1	1	0.079712849	0.074756773	7.19E-06	55	14	15	0.254545455	0.272727273	geoFor:corBra:melUnd:pygAde:anaPla:aptHaa:casCas:droNov:Node46:rheAme:rhePen:Node49:notPer:Node52	geoFor:corBra:Node8:melUnd:pygAde:anaPla:aptHaa:casCas:droNov:Node46:rheAme:rhePen:Node49:notPer:Node52
3272	3272_1	422434	100222250	3.19512	3.92215	0.14064	0	1	22.5106	1.29E-05	0	1	3.44998	0.063252535	0.086848936	0.037	1	0.02	1.437	13.70365405	0.002718174	1	1	2.56E-05	0.138079345	0.164622527	71	13	15	0.183098592	0.211267606	ficAlb:geoFor:corBra:melUnd:falPer:picPub:pygAde:egrGar:chaVoc:cucCan:colLiv:Node46:eudEle	ficAlb:taeGut:geoFor:Node12:corBra:melUnd:falPer:picPub:pygAde:egrGar:chaVoc:cucCan:colLiv:Node46:eudEle
3274	3274_1	424500	100218755	2.01763	2.84901	0.06427	1.00E-05	0.999995	14.385488	7.52E-04	0	1	-0.508436	1	0.011671558	0.011	1	0.031	1	74.65342687	3.25E-04	1	1	0.00122836	1	0.027784251	73	7	10	0.095890411	0.136986301	taeGut:melUnd:picPub:calAnn:cryCin:Node68:eudEle	taeGut:Node16:melUnd:picPub:egrGar:calAnn:melGal:cryCin:Node68:eudEle
3275	3275_1	422665	100221993	5	3.86152	0.22312	22.857922	1.09E-05	94.302764	0	22.857922	1.74E-06	45.78828	1.32E-11	5.07E-04	0.013	2.66444	0.043	1.725	2.731186315	0.060788398	9.10E-05	1.47E-05	0	1.10E-10	0.001605577	75	13	16	0.173333333	0.213333333	Node14:Node9:melUnd:Node8:picPub:lepDis:Node23:cucCan:Node41:galGal:melGal:Node49:droNov	Node14:Node9:melUnd:Node8:picPub:lepDis:Node23:cucCan:Node41:galGal:melGal:Node49:droNov:Node63:Node73:Node69
3277	3277_1	NA	100218345	1.73821	2.23989	0.03161	0	1	7.510212	0.02339797	0	1	-0.033988	1	1	0.01	1	0.017	1	1.001164843	3.99E-15	1	1	0.032806219	1	1	51	0	0	0	0
3282	3282_1	101748498	105759172	2.30823	4.32412	0.01203	0	1	-0.013224	1	9.46E-04	0.975463243	0.283452	0.594447528	0.039860539	0	5.56878	0	1.699	10000	1.45E-04	1	1	1	0.792200893	0.083303833	75	0	1	0	0.013333333	corBra
3284	3284_1	NA	105759203	11.81359	3.03336	0.55111	28.33269	7.04E-07	85.390124	0	28.33269	1.02E-07	55.988348	7.29E-14	4.08E-04	0.056	2.55978	0.091	2.07	20.26517561	0.007651584	7.12E-06	1.04E-06	0	7.31E-13	0.001318959	59	8	13	0.13559322	0.220338983	serCan:Node12:Node8:falPer:lepDis:colLiv:notPer:Node55	serCan:Node12:Node10:Node8:Node7:falPer:lepDis:balReg:chaVoc:colLiv:notPer:Node55:Node43
3286	3286_1	396238	100222116	1.9374	3.87851	0.02542	0	1	-0.003868	1	0	1	0.60794	0.435564492	1	0.001	1	0	1	1.019828553	6.20E-15	1	1	1	0.638143247	1	73	0	1	0	0.01369863	melGal
3289	3289_1	421792	100232063	5.94905	3.37001	0.27074	0	1	13.287088	0.001302403	0	1	2.008476	0.156422383	0.991654017	0.169	1	0.139	1.162	1.10387253	0.147771671	1	1	0.002077393	0.292381751	1	71	0	3	0	0.042253521	serCan:Node47:rhePen
3292	3292_1	425665	100230750	7.36096	3.47902	0.07298	0	1	39.636272	2.47E-09	0	1	3.592204	0.058051204	0.001313839	0.013	1	0.016	1	5.287074754	0.009620392	1	1	7.12E-09	0.128111474	0.003848146	53	9	17	0.169811321	0.320754717	falPer:picPub:colLiv:melGal:casCas:eudEle:notPer:Node51:strCam	Node7:falPer:picPub:calAnn:Node25:Node3:colLiv:melGal:Node30:anaPla:casCas:droNov:eudEle:notPer:Node51:Node49:strCam
3298	3298_1	417450	100190374	4.34911	1.90187	0.12206	2.781186	0.248927647	16.564284	2.53E-04	2.781186	0.095377516	9.164352	0.00246775	0.095847537	0.007	3.40948	0.008	2.838	4.118758281	0.037206721	0.887365849	0.341998768	4.33E-04	0.00776026	0.179438145	73	1	2	0.01369863	0.02739726	calAnn	calAnn:mesUni
3303	3303_1	395785	100218226	3.55784	3.38349	0.16293	2.00E-06	0.999999	78.995868	0	6.00E-05	0.993819674	66.542556	3.33E-16	3.44E-05	0.019	1	0.001	7.689	16.57440159	0.004340153	1	1	0	3.90E-15	1.32E-04	75	11	14	0.146666667	0.186666667	pseHum:taeGut:corBra:aptFor:egrGar:nipNip:cucCan:galGal:anaPla:Node49:Node63	pseHum:taeGut:corBra:aptFor:egrGar:nipNip:chaPel:cucCan:galGal:anaPla:Node49:Node58:Node63:Node69
3304	3304_1	395722	NA	8.35023	2.53876	0.08732	0	1	23.082696	9.72E-06	0	1	9.200992	0.00241884	0.00266472	0.051	1	0.005	3.935	10.86107527	0.008967669	1	1	1.94E-05	0.007628582	0.007305298	49	7	14	0.142857143	0.285714286	pseHum:ficAlb:aptFor:egrGar:calAnn:colLiv:rhePen	pseHum:ficAlb:aptFor:egrGar:nipNip:Node20:calAnn:colLiv:anaPla:aptHaa:aptOwe:casCas:rhePen:Node37
3311	3311_1	418973	100223436	4.59147	3.06435	0.36389	101.71248	0	256.08126	0	101.71248	0	197.464588	0	5.14E-13	0.049	2.75969	0.082	2.096	44.11041397	0.002698732	0	0	0	0	3.67E-12	75	21	25	0.28	0.333333333	ficAlb:Node12:corBra:Node8:falPer:Node7:picPub:aptFor:balReg:Node38:chaPel:cucCan:colLiv:Node46:galGal:anaPla:Node49:Node66:eudEle:notPer:Node69	ficAlb:Node12:corBra:Node8:falPer:Node7:picPub:aptFor:Node31:balReg:Node38:chaPel:cucCan:colLiv:mesUni:Node46:galGal:anaPla:Node49:aptHaa:Node66:eudEle:notPer:Node69:strCam
3312	3312_1	421950	100225894	4.63095	3.05241	0.29562	91.140844	0	272.61376	0	91.140844	0	154.35274	0	0.372521616	0.029	2.87118	0.055	2.062	2.1155561	0.086355972	0	0	0	0	0.576927511	75	0	8	0	0.106666667	taeGut:Node9:pygAde:balReg:mesUni:Node2:anaPla:Node49
3314	3314_1	378799	100226839	3.18323	3.36277	0.08314	4.152546	0.125396696	79.855148	0	4.152546	0.041571972	20.710816	5.34E-06	0.952113386	0.002	3.0673	0.011	1.723	1.612648512	0.014105293	0.478377395	0.159450875	0	2.52E-05	1	75	8	11	0.106666667	0.146666667	melUnd:chaVoc:calAnn:aptHaa:Node58:casCas:droNov:Node57	melUnd:Node8:chaVoc:calAnn:galGal:aptHaa:Node58:casCas:droNov:Node63:Node57
3316	3316_1	415722	100222800	2.84145	2.90101	0.05889	4.00E-06	0.999998	41.550752	9.49E-10	4.00E-06	0.998404232	3.656644	0.055846015	0.073167101	0.01	1	0.012	1	114.28103	6.77E-05	1	1	2.84E-09	0.123938712	0.141832614	73	32	34	0.438356164	0.465753425	pseHum:ficAlb:taeGut:geoFor:Node12:corBra:melUnd:Node8:Node7:picPub:pygAde:fulGla:egrGar:balReg:chaVoc:Node38:calAnn:chaPel:cucCan:Node41:colLiv:mesUni:Node46:aptHaa:aptOwe:Node57:cryCin:tinGut:eudEle:notPer:Node67:strCam	pseHum:ficAlb:taeGut:geoFor:Node12:corBra:melUnd:Node8:Node7:picPub:aptFor:pygAde:fulGla:Node30:egrGar:balReg:chaVoc:Node38:calAnn:chaPel:cucCan:Node41:colLiv:mesUni:Node46:aptHaa:aptOwe:Node57:cryCin:tinGut:eudEle:notPer:Node67:strCam
3319	3319_1	417613	100222393	3.8312	4.10316	0.03722	0	1	22.822692	1.11E-05	0	1	0.860504	0.353597689	0.886464429	0	55.18717	0.002	1.866	1.168108329	0.043937002	1	1	2.20E-05	0.547243533	1	75	3	3	0.04	0.04	melUnd:tinGut:Node70	melUnd:tinGut:Node70
3320	3320_1	415691	100231478	5.09722	6.55497	0.05319	-2.00E-06	1	19.198364	6.78E-05	-2.00E-06	1	3.674068	0.055265143	1.79E-07	0.013	1	0.01	1	62.96230099	6.33E-04	1	1	1.24E-04	0.122729173	9.02E-07	67	17	19	0.253731343	0.28358209	ficAlb:melUnd:aptFor:Node5:chaVoc:Node3:colLiv:melGal:aptRow:Node48:cryCin:tinGut:notPer:Node65:Node47:strCam:Node46	ficAlb:melUnd:aptFor:Node5:chaVoc:Node3:colLiv:melGal:anaPla:aptRow:Node48:cryCin:tinGut:notPer:Node65:Node61:Node47:strCam:Node46
3321	3321_1	396279	100219295	1.27651	4.94253	0.00515	9.88E-04	0.999506122	-9.995788	1	0	1	-10.349876	1	1	0	32.94873	0	1.345	1.11014425	0	1	1	1	1	1	69	0	0	0	0
3322	3322_1	425300	101234192	9.34943	4.08335	0.19605	0	1	7.800812	0.020233695	0	1	0.110656	0.739398522	4.77E-05	0.079	1	0.075	1	28.59435434	0.007083721	1	1	0.02856309	0.929930884	1.80E-04	57	10	14	0.175438596	0.245614035	corBra:melUnd:aptFor:fulGla:chaVoc:galGal:melGal:anaPla:Node41:Node49	pseHum:ficAlb:corBra:Node9:melUnd:aptFor:fulGla:chaVoc:galGal:melGal:anaPla:Node41:Node49:Node52
3323	3323_1	416479	100219313	5.05344	4.49264	0.07734	0	1	44.06094	2.71E-10	0	1	1.613872	0.203948371	0.158454492	0	114.93683	0.018	1	2.815732233	0.021265353	1	1	8.59E-10	0.359375096	0.27735915	69	22	31	0.31884058	0.449275362	ficAlb:serCan:geoFor:Node12:Node10:melUnd:falPer:Node7:aptFor:egrGar:calAnn:chaPel:colLiv:Node46:anaPla:Node45:Node54:droNov:rhePen:Node62:cryCin:strCam	ficAlb:taeGut:serCan:geoFor:Node12:Node10:melUnd:falPer:Node7:aptFor:pygAde:egrGar:calAnn:chaPel:Node40:colLiv:Node46:anaPla:Node45:aptHaa:Node55:Node54:casCas:droNov:rheAme:rhePen:Node62:cryCin:notPer:Node65:strCam
3325	3325_1	419066	100189976	2.9059	2.67926	0.01252	0.003274	0.998364339	-0.008436	1	0	1	-0.14708	1	1	0	11.1662	0	2.894	1.090387144	3.01E-17	1	1	1	1	1	67	0	1	0	0.014925373	chaPel
3328	3328_1	100859283	100219214	5.14389	5.0213	0.06442	0.805046	0.66863096	51.15234	7.81E-12	0.805046	0.369588968	0.262832	0.608181175	0.104606836	0.008	2.39701	0.036	1.095	63.95048049	0.001512227	1	1	2.87E-11	0.804201148	0.194224958	63	2	5	0.031746032	0.079365079	falPer:pygAde	corBra:falPer:lepDis:pygAde:casCas
3329	3329_1	421278	100230985	3.52711	3.77074	0.01996	-3.00E-05	1	-0.004236	1	-3.00E-05	1	0.374152	0.540749725	0.002590307	0	11.4539	0	2.673	219.2747528	5.39E-04	1	1	1	0.742781496	0.007119251	75	1	1	0.013333333	0.013333333	cryCin	cryCin
3333	3333_1	421237	100220946	7.7639	4.51402	0.65321	77.963744	0	228.924004	0	77.963744	0	143.744276	0	0.001320991	0.069	2.647	0.148	2.031	2.973881145	0.120808563	0	0	0	0	0.00386649	53	18	20	0.339622642	0.377358491	ficAlb:picPub:lepDis:Node9:aquChr:halLeu:fulGla:egrGar:nipNip:chaVoc:cucCan:Node27:galGal:anaPla:Node31:Node44:tinGut:Node47	ficAlb:picPub:lepDis:Node9:aquChr:halLeu:aptFor:fulGla:egrGar:nipNip:chaVoc:cucCan:Node27:galGal:anaPla:Node31:Node44:tinGut:Node47:Node34
3336	3336_1	373975	100224385	1.70101	2.18096	0.06003	-1.00E-05	1	1.720412	0.42307492	-1.00E-05	1	0.206272	0.649705197	0.001781783	0	32.67647	0.01	1	68.11003557	9.76E-04	1	1	0.527508646	0.846334211	0.005058565	61	0	2	0	0.032786885	Node44:eudEle
3337	3337_1	428339	101232919	5.15637	2.92668	0.121	8.70036	0.01290449	63.06556	2.02E-14	8.70036	0.003181472	16.972828	3.79E-05	0.193625743	0.01	2.35009	0.021	1.744	2.612391646	0.034698172	0.061469469	0.015239882	9.31E-14	1.60E-04	0.32924706	73	15	24	0.205479452	0.328767123	pseHum:serCan:geoFor:Node9:falPer:Node26:Node31:balReg:chaPel:Node3:Node2:Node57:droNov:Node64:notPer	pseHum:serCan:geoFor:Node12:Node9:falPer:lepDis:Node26:Node22:Node31:egrGar:balReg:calAnn:chaPel:Node3:colLiv:mesUni:Node2:Node57:droNov:Node64:notPer:Node67:Node52
3338	3338_1	424611	100227059	3.14495	3.62728	0.04768	-6.20E-05	1	1.190896	0.551315521	-6.20E-05	1	4.443752	0.035029184	3.61E-05	0	29.22985	0.005	1	27.90100529	0.001008309	1	1	0.679125099	0.082985008	1.38E-04	75	5	7	0.066666667	0.093333333	geoFor:calAnn:Node70:eudEle:notPer	geoFor:pygAde:calAnn:Node49:Node70:eudEle:notPer
3342	3342_1	772263	100223468	5.55502	5.56179	0.05482	0	1	28.020936	8.23E-07	0	1	1.519944	0.217627968	5.53E-05	0	35.63102	0.014	1	26.87758274	9.93E-04	1	1	1.83E-06	0.377572988	2.07E-04	69	20	24	0.289855072	0.347826087	taeGut:geoFor:melUnd:pygAde:fulGla:egrGar:calAnn:chaPel:Node35:colLiv:mesUni:Node40:galGal:melGal:anaPla:Node43:cryCin:tinGut:Node64:eudEle	taeGut:geoFor:Node10:corBra:melUnd:pygAde:fulGla:egrGar:Node25:calAnn:chaPel:cucCan:Node35:colLiv:mesUni:Node40:galGal:melGal:anaPla:Node43:cryCin:tinGut:Node64:eudEle
3343	3343_1	417542	100224222	6.00567	3.39808	0.13653	-2.00E-06	1	4.445616	0.108304562	-2.00E-06	1	0.52448	0.468936873	0.416413062	0	19.69408	0.058	1	2.0963258	0.050085374	1	1	0.142520672	0.671580168	0.633507345	73	7	11	0.095890411	0.150684932	Node16:Node8:Node40:Node47:rhePen:Node64:eudEle	ficAlb:Node16:Node8:lepDis:Node26:chaPel:Node40:Node47:rhePen:Node64:eudEle
3344	3344_1	418252	100223084	3.21945	4.51203	0.13599	0.00378	0.998111785	16.096424	3.20E-04	0.00378	0.950975584	5.420676	0.019899654	1	0	2.90057	0.006	1.798	1.126756152	0.022739925	1	1	5.41E-04	0.050697588	1	75	28	31	0.373333333	0.413333333	taeGut:serCan:geoFor:falPer:picPub:lepDis:Node23:egrGar:Node5:calAnn:chaPel:Node42:cucCan:Node3:colLiv:mesUni:galGal:melGal:Node50:Node58:casCas:droNov:Node63:rheAme:rhePen:notPer:Node55:strCam	taeGut:serCan:geoFor:Node14:corBra:falPer:picPub:lepDis:Node23:egrGar:Node5:calAnn:chaPel:Node42:cucCan:Node3:colLiv:mesUni:Node46:galGal:melGal:Node50:Node58:casCas:droNov:Node63:rheAme:rhePen:notPer:Node55:strCam
3345	3345_1	395555	105760773	3.88294	3.47158	0.19677	42.622556	5.55E-10	145.45298	0	42.622556	6.64E-11	68.438308	1.11E-16	0.08313321	0.011	3.56155	0.056	1.753	4.24967602	0.021686156	8.30E-09	9.97E-10	0	1.35E-15	0.158571263	75	18	20	0.24	0.266666667	pseHum:serCan:Node9:Node8:picPub:aptFor:nipNip:chaPel:Node41:colLiv:galGal:melGal:Node50:anaPla:Node49:aptHaa:Node58:Node70	pseHum:ficAlb:serCan:Node9:Node8:falPer:picPub:aptFor:nipNip:chaPel:Node41:colLiv:galGal:melGal:Node50:anaPla:Node49:aptHaa:Node58:Node70
3346	3346_1	417213	101233867	5.35249	2.87373	0.33496	65.741586	5.33E-15	216.272776	0	65.741584	5.55E-16	124.713472	0	4.28E-05	0.03	2.87454	0.05	2.191	8.621434439	0.010542369	1.30E-13	1.36E-14	0	0	1.63E-04	75	17	21	0.226666667	0.28	pseHum:serCan:geoFor:Node9:melUnd:falPer:Node7:picPub:lepDis:Node23:nipNip:balReg:calAnn:chaPel:Node42:mesUni:casCas	pseHum:ficAlb:taeGut:serCan:geoFor:Node14:corBra:Node9:melUnd:falPer:Node7:picPub:lepDis:Node23:nipNip:balReg:calAnn:chaPel:Node42:mesUni:casCas
3348	3348_1	421127	100230728	2.58881	2.71997	0.06149	0	1	43.55054	3.49E-10	0	1	1.484324	0.223099216	0.053606578	0.013	1	0.029	1.138	47.03391563	7.27E-04	1	1	1.10E-09	0.385446116	0.108409954	71	7	10	0.098591549	0.14084507	melUnd:egrGar:aptRow:rheAme:rhePen:Node64:cryCin	geoFor:melUnd:Node8:egrGar:galGal:aptRow:rheAme:rhePen:Node64:cryCin
3349	3349_1	417152	100226372	4.98738	3.55062	0.30476	68.59092	1.22E-15	247.346592	0	68.59092	1.11E-16	140.32516	0	1.41E-11	0.023	2.58636	0.054	1.863	11.50085616	0.008272161	3.15E-14	2.87E-15	0	0	9.45E-11	75	27	34	0.36	0.453333333	Node14:falPer:Node7:picPub:lepDis:Node26:Node6:nipNip:Node29:cucCan:colLiv:mesUni:melGal:Node50:Node49:Node58:casCas:droNov:Node63:rheAme:rhePen:Node66:cryCin:tinGut:Node70:notPer:strCam	Node14:corBra:falPer:Node7:picPub:lepDis:Node26:Node6:Node31:fulGla:nipNip:Node29:balReg:chaPel:cucCan:Node41:colLiv:mesUni:melGal:Node50:Node49:Node58:casCas:droNov:Node63:rheAme:rhePen:Node66:cryCin:tinGut:Node70:notPer:Node69:strCam
3351	3351_1	425067	100224019	6.52832	2.65085	0.13395	1.00E-05	0.999995	138.496712	0	8.00E-06	0.997743244	39.416204	3.42E-10	0.012389864	0.056	1	0.018	1.587	1.950009707	0.042369444	1	1	0	2.52E-09	0.029277787	75	0	6	0	0.08	ficAlb:serCan:fulGla:Node66:Node56:strCam
3356	3356_1	101751243	100231320	4.95542	3.68098	0.35851	28.426774	6.72E-07	139.367544	0	28.426774	9.73E-08	57.615112	3.19E-14	0.274613341	0.028	2.42303	0.082	1.689	2.268662336	0.092503991	6.81E-06	9.91E-07	0	3.30E-13	0.446779722	73	7	11	0.095890411	0.150684932	Node9:Node26:Node22:melGal:rhePen:Node68:eudEle	ficAlb:Node9:Node26:Node22:mesUni:melGal:Node49:aptHaa:rhePen:Node68:eudEle
3357	3357_1	421114	100225933	1.55825	2.93112	0.02324	0	1	-0.014304	1	0	1	1.705784	0.19153329	0.999427895	0	65.2551	0	7.786	2.968576227	0.002830593	1	1	1	0.342156174	1	73	0	1	0	0.01369863	strCam
3358	3358_1	419514	100229923	4.45877	2.25309	0.0126	-1.62E-04	1	-0.026524	1	-1.52E-04	1	-21.518668	1	1.36E-07	0	10.81063	0	4.251	3333.959731	2.20E-04	1	1	1	1	6.95E-07	75	10	10	0.133333333	0.133333333	taeGut:serCan:geoFor:Node14:melUnd:picPub:egrGar:rheAme:cryCin:notPer	taeGut:serCan:geoFor:Node14:melUnd:picPub:egrGar:rheAme:cryCin:notPer
3360	3360_1	NA	100232779	3.8572	5.75735	0.06556	-8.00E-06	1	-0.003964	1	-8.00E-06	1	-0.518076	1	0.140122055	0	27.51157	0	1	15.27888225	0.001453041	1	1	1	1	0.249335254	43	1	4	0.023255814	0.093023256	picPub	picPub:aquChr:eudEle:Node42
3361	3361_1	414782	100190265	2.31968	2.62184	0.00116	-0.339948	1	-0.005668	1	0	1	0.6749	0.411348442	1	0	40.1673	0	1	1.58417403	0	1	1	1	0.612467818	1	73	0	0	0	0
3362	3362_1	429024	100217863	1.11012	3.39158	0.01526	-0.001278	1	8.691592	0.012961187	-0.011384	1	3.497652	0.061455903	1.70E-05	0.002	1	0.001	2.264	3333.959639	9.32E-05	1	1	0.018663508	0.134699784	6.80E-05	73	2	2	0.02739726	0.02739726	aptFor:strCam	aptFor:strCam
3369	3369_1	421773	100219619	3.28281	2.69065	0.12987	0.038594	0.980887995	4.27924	0.11769956	0.038594	0.844255181	2.284072	0.130708301	0.001439338	0.001	2.27005	0.007	1.865	272.9702939	7.46E-04	1	1	0.154253321	0.253325831	0.004176336	75	1	2	0.013333333	0.026666667	taeGut	taeGut:Node54
3371	3371_1	100858091	100224292	5.38026	4.34624	0.25775	0	1	6.404984	0.040660751	0	1	4.50018	0.033891286	0.469773367	0.097	1	0.039	1.595	4.155929049	0.028342886	1	1	0.055777798	0.080597511	0.698196752	71	1	2	0.014084507	0.028169014	aptOwe	chaVoc:aptOwe
3373	3373_1	428971	100223789	6.66876	6.55779	0.12517	14.75917	6.24E-04	50.99146	8.46E-12	14.75917	1.22E-04	0.351076	0.553504664	3.99E-06	0.002	6.07024	0.037	1.073	51.15768176	0.001459892	0.003906646	7.69E-04	3.10E-11	0.754091415	1.73E-05	71	16	20	0.225352113	0.281690141	taeGut:lepDis:chaPel:colLiv:melGal:anaPla:aptHaa:aptOwe:Node59:Node58:rheAme:rhePen:Node66:notPer:Node69:strCam	taeGut:lepDis:fulGla:calAnn:chaPel:colLiv:Node46:Node2:melGal:anaPla:aptHaa:aptOwe:Node59:Node58:rheAme:rhePen:Node66:notPer:Node69:strCam
3374	3374_1	418335	100224604	0.94519	4.24044	0.0267	0	1	9.464056	0.008808589	0	1	1.2448	0.264547978	0.006726652	0.003	1	0.004	1.845	25.47337325	0.002077788	1	1	0.012928088	0.440557722	0.016867059	71	1	2	0.014084507	0.028169014	notPer	tinGut:notPer
3376	3376_1	NA	NA	3.43136	6.05459	0.01786	-6.00E-06	1	2.616876	0.270241845	-4.00E-06	1	4.86122	0.027466907	0.153094638	0	7.67402	0.003	2.063	8.555281108	0.002409066	1	1	0.34305087	0.067240215	0.269286622	55	1	2	0.018181818	0.036363636	aptFor	corBra:aptFor
3379	3379_1	772225	100190145	3.85931	2.79354	0.05039	2.00E-06	0.999999	16.289116	2.90E-04	2.00E-06	0.998871621	0.550996	0.457911014	0.003984569	0.022	1	0.016	1	33.05880083	0.001196319	1	1	4.94E-04	0.660970821	0.010531857	71	1	2	0.014084507	0.028169014	pygAde	pygAde:Node41
3381	3381_1	NA	100224822	3.65445	3.74216	0.15848	0	1	69.849492	6.66E-16	0	1	12.944024	3.21E-04	0.004998425	0.037	1	0.035	1.47	21.42095392	9.49E-04	1	1	3.49E-15	0.001165641	0.012932552	67	22	23	0.328358209	0.343283582	pseHum:ficAlb:taeGut:Node15:corBra:melUnd:Node7:falPer:picPub:lepDis:Node22:nipNip:balReg:chaVoc:Node35:calAnn:Node39:colLiv:aptHaa:rheAme:cryCin:Node61	pseHum:ficAlb:taeGut:Node15:corBra:melUnd:Node7:falPer:picPub:lepDis:Node22:nipNip:balReg:chaVoc:Node35:calAnn:Node39:colLiv:aptHaa:rheAme:cryCin:tinGut:Node61
3388	3388_1	769632	100229140	5.60976	4.84103	0.08971	13.855448	9.80E-04	59.25944	1.36E-13	13.855448	1.97E-04	-2.537068	1	0.028476612	0.002	5.28035	0.006	2.645	3.697031683	0.012240854	0.005884082	0.001191803	5.77E-13	1	0.061985638	59	8	10	0.13559322	0.169491525	taeGut:geoFor:corBra:melUnd:chaVoc:colLiv:notPer:strCam	pseHum:taeGut:geoFor:corBra:melUnd:Node29:chaVoc:colLiv:notPer:strCam
3391	3391_1	420447	100228118	2.2769	3.28676	0.03617	0.09249	0.954808006	11.40454	0.003338379	0.135412	0.712885392	0.62402	0.42955734	5.21E-06	0	1.00002	0.006	1	707.8979533	1.00E-04	1	1	0.005105652	0.631877681	2.23E-05	75	6	7	0.08	0.093333333	melUnd:Node26:balReg:aptRow:rhePen:cryCin	melUnd:Node26:balReg:aptRow:droNov:rhePen:cryCin
3393	3393_1	426166	NA	7.49215	2.61554	0.12621	0	1	4.401088	0.110742898	0	1	0.158408	0.690626482	0.017709962	0.05	1	0.015	1	34.19057827	9.21E-04	1	1	0.145531067	0.883712522	0.040523733	57	10	11	0.175438596	0.192982456	lepDis:Node21:chaPel:Node34:anaPla:Node33:cryCin:eudEle:notPer:Node53	lepDis:Node21:chaPel:Node34:anaPla:Node33:rheAme:cryCin:eudEle:notPer:Node53
3394	3394_1	769288	100221197	2.53543	4.00113	0.07463	0	1	9.43602	0.008932937	0	1	1.419852	0.233427765	6.87E-06	0	1.51566	0.025	1	39.51129231	5.34E-04	1	1	0.013097322	0.399944489	2.90E-05	75	9	10	0.12	0.133333333	geoFor:melUnd:lepDis:egrGar:Node46:Node50:casCas:rheAme:eudEle	geoFor:melUnd:falPer:lepDis:egrGar:Node46:Node50:casCas:rheAme:eudEle
3395	3395_1	428459	100220121	2.2335	2.81245	0.1008	0	1	7.94058	0.018867961	0	1	-2.260144	1	0.035217124	0.006	1	0.003	2.252	35.85670145	8.42E-04	1	1	0.026717573	1	0.07506081	73	13	14	0.178082192	0.191780822	pseHum:ficAlb:serCan:corBra:Node29:Node33:balReg:anaPla:droNov:rhePen:cryCin:eudEle:strCam	pseHum:ficAlb:serCan:corBra:Node29:egrGar:Node33:balReg:anaPla:droNov:rhePen:cryCin:eudEle:strCam
3398	3398_1	421498	100232168	4.07418	3.07631	0.44968	70.043556	6.66E-16	201.295736	0	70.043556	1.11E-16	112.028556	0	0.01658894	0.036	3.0528	0.094	2.15	9.149193356	0.012330211	1.78E-14	2.87E-15	0	0	0.038183542	75	18	20	0.24	0.266666667	pseHum:geoFor:corBra:Node9:falPer:picPub:chaVoc:mesUni:Node46:galGal:anaPla:rheAme:cryCin:tinGut:Node70:eudEle:Node73:Node69	pseHum:geoFor:corBra:Node9:falPer:picPub:aquChr:chaVoc:colLiv:mesUni:Node46:galGal:anaPla:rheAme:cryCin:tinGut:Node70:eudEle:Node73:Node69
3399	3399_1	101747815	NA	4.91602	4.91452	0.03123	0	1	22.28676	1.45E-05	0	1	-1.165016	1	6.53E-04	0	8.29135	0.006	1	6.072102586	0.006394639	1	1	2.84E-05	1	0.00203433	67	11	12	0.164179104	0.179104478	ficAlb:Node9:picPub:egrGar:colLiv:anaPla:rheAme:rhePen:Node58:cryCin:notPer	ficAlb:Node9:picPub:egrGar:colLiv:anaPla:rheAme:rhePen:Node58:cryCin:Node62:notPer
3402	3402_1	429967	100225851	3.22251	5.66937	0.00955	0	1	-0.00596	1	0	1	-0.359204	1	1	0	32.42866	0	1.167	1.365638334	0.009675344	1	1	1	1	1	51	0	1	0	0.019607843	rhePen
3406	3406_1	418752	105760405	4.02617	4.20775	0.24483	195.2513	0	497.194604	0	195.251304	0	400.35702	0	1.75E-11	0.034	3.00707	0.053	2.49	5.088558411	0.024217376	0	0	0	0	1.16E-10	75	4	13	0.053333333	0.173333333	balReg:anaPla:cryCin:Node69	Node16:Node9:Node7:Node6:egrGar:balReg:calAnn:colLiv:Node2:anaPla:Node49:cryCin:Node69
3408	3408_1	100857683	100223864	5.16478	4.27529	0.05852	0	1	-5.96E-04	1	0	1	1.293856	0.255338553	0.405634907	0.023	1	0	1	2.344997242	0.01963935	1	1	1	0.429176603	0.619603224	51	7	8	0.137254902	0.156862745	taeGut:geoFor:corBra:colLiv:mesUni:Node26:strCam	taeGut:geoFor:corBra:colLiv:mesUni:Node26:notPer:strCam
3409	3409_1	419003	101232920	6.72663	3.81967	0.56548	284.98416	0	777.286076	0	284.98416	0	578.341728	0	0	0.082	2.4973	0.126	2.043	19.12604797	0.005843997	0	0	0	0	0	71	4	19	0.056338028	0.267605634	Node23:balReg:calAnn:notPer	taeGut:serCan:Node9:falPer:Node23:Node26:balReg:calAnn:Node42:mesUni:Node2:galGal:Node49:Node56:rheAme:cryCin:eudEle:notPer:Node67
3410	3410_1	100857605	100229128	2.52527	3.16778	0.00196	0.002072	0.998964536	-1.460012	1	0.398908	0.527653751	-1.482268	1	1	0	4.3956	0	3.07	3.791447988	0	1	1	1	1	1	69	0	0	0	0
3412	3412_1	422777	105760354	1.87824	2.72365	0.03476	0	1	3.622664	0.163436295	0	1	-0.682396	1	1	0.008	1	0.005	1.042	1.540442371	0.010500586	1	1	0.211421385	1	1	73	3	3	0.04109589	0.04109589	chaVoc:Node58:casCas	chaVoc:Node58:casCas
3414	3414_1	421390	100220021	3.15451	4.52828	0.04535	0	1	8.906176	0.011642559	0	1	0.59436	0.440738069	1	0.013	1	0.005	1.055	1	0.006702615	1	1	0.016845667	0.643228178	1	71	1	1	0.014084507	0.014084507	melUnd	melUnd
3415	3415_1	428385	100229404	1.62604	3.06137	0.04798	7.92E-04	0.999604078	22.482952	1.31E-05	9.64E-04	0.975230981	NA	NA	3.23E-05	0.017	1	0.005	1.845	287.8064032	2.14E-04	1	1	2.59E-05	NA	1.25E-04	69	12	12	0.173913043	0.173913043	geoFor:egrGar:nipNip:Node31:calAnn:chaPel:Node38:colLiv:Node43:eudEle:Node63:strCam	geoFor:egrGar:nipNip:Node31:calAnn:chaPel:Node38:colLiv:Node43:eudEle:Node63:strCam
3416	3416_1	424226	105760045	3.16757	3.08506	0.04278	2.936608	0.23031577	39.741636	2.35E-09	2.936632	0.086591112	15.568808	7.96E-05	0.002761896	0.001	3.3768	0.001	3.199	39.80562603	3.87E-04	0.825416796	0.312036488	6.76E-09	3.17E-04	0.007524263	75	3	5	0.04	0.066666667	taeGut:mesUni:droNov	taeGut:lepDis:colLiv:mesUni:droNov
3420	3420_1	100857376	NA	6.5056	2.88098	0.48059	0	1	2.272324	0.321048846	0	1	0.126332	0.722265881	0.99966452	0.128	1	0.178	1.06	1	0.345725702	1	1	0.405062063	0.912884288	1	73	1	3	0.01369863	0.04109589	Node56	ficAlb:Node7:Node56
3431	3431_1	378895	100227683	2.8793	1.96369	0.03661	0	1	2.043448	0.35997381	0	1	0.719284	0.396378871	1	0	15.29071	0.007	1	1.106619909	7.89E-15	1	1	0.452204094	0.597095987	1	73	2	4	0.02739726	0.054794521	aptFor:casCas	Node16:halLeu:aptFor:casCas
3433	3433_1	419533	100224746	5.78236	2.57125	0.04216	-6.00E-05	1	25.756988	2.55E-06	-6.00E-05	1	0.595752	0.440203436	7.36E-04	0	19.76031	0.005	1.138	3.302944168	0.015169989	1	1	5.41E-06	0.642957966	0.002269936	71	13	18	0.183098592	0.253521127	serCan:picPub:lepDis:egrGar:calAnn:chaPel:cucCan:Node39:Node45:casCas:tinGut:notPer:Node69	serCan:geoFor:Node14:Node10:Node9:picPub:lepDis:egrGar:calAnn:chaPel:cucCan:Node39:Node45:casCas:tinGut:eudEle:notPer:Node69
3435	3435_1	415388	100219760	2.50866	3.84782	0.07556	-1.80E-05	1	76.709316	0	-2.40E-05	1	5.797916	0.016045181	0.965289671	0	36.86113	0.017	1.283	1.764584428	0.009620665	1	1	0	0.042067671	1	75	19	20	0.253333333	0.266666667	pseHum:ficAlb:melUnd:chaVoc:calAnn:chaPel:Node42:colLiv:Node46:anaPla:Node49:Node63:rhePen:cryCin:tinGut:Node70:eudEle:notPer:Node69	pseHum:ficAlb:melUnd:chaVoc:calAnn:chaPel:Node42:colLiv:Node46:anaPla:Node49:Node63:rhePen:Node66:cryCin:tinGut:Node70:eudEle:notPer:Node69
3437	3437_1	770061	100190553	2.83029	2.78619	0.02266	-0.092856	1	-0.005196	1	-0.092856	1	0.318488	0.572517721	1	0	27.74163	0	3.426	1.096371446	7.76E-16	1	1	1	0.770912311	1	69	0	0	0	0
3438	3438_1	423571	100229670	5.15101	2.40439	0.07523	0	1	32.379612	9.31E-08	0	1	2.526752	0.1119304	1	0.025	1	0.023	1.283	1.000400404	7.11E-17	1	1	2.29E-07	0.222851589	1	67	1	2	0.014925373	0.029850746	cryCin	anaPla:cryCin
3440	3440_1	419169	105760527	3.92837	3.46055	0.06446	-2.30E-04	1	29.151688	4.68E-07	-2.30E-04	1	0.876528	0.349154399	3.30E-04	0	24.82912	0.025	1	46.51701649	4.82E-04	1	1	1.06E-06	0.542982984	0.001082025	73	8	11	0.109589041	0.150684932	corBra:picPub:chaPel:colLiv:aptHaa:casCas:rhePen:cryCin	taeGut:serCan:Node10:corBra:picPub:chaPel:colLiv:aptHaa:casCas:rhePen:cryCin
3442	3442_1	425965	100225187	2.15731	3.524	0.03578	0	1	15.494164	4.32E-04	0	1	0.716708	0.397225872	0.39957496	0.005	1	0.019	1	3.000953648	0.009813782	1	1	7.23E-04	0.597906975	0.611528309	73	14	17	0.191780822	0.232876712	ficAlb:taeGut:Node9:Node30:Node29:calAnn:cucCan:anaPla:aptOwe:casCas:rheAme:rhePen:Node64:Node68	ficAlb:taeGut:Node9:aptFor:pygAde:Node30:Node29:calAnn:cucCan:galGal:anaPla:aptOwe:casCas:rheAme:rhePen:Node64:Node68
3444	3444_1	425130	100218836	10.11408	4.33788	0.02188	0	1	7.122004	0.028410343	0	1	5.250804	0.021936633	0.997225325	0.009	1	0.004	1	1	0.013836434	1	1	0.039502737	0.05506698	1	45	1	4	0.022222222	0.088888889	corBra	corBra:picPub:Node24:cucCan
3445	3445_1	100857489	100227531	6.52584	3.82112	0.12204	0	1	8.689908	0.012972105	0	1	-0.106604	1	0.025127439	0.016	1	0.021	1.069	11.42506872	0.004986544	1	1	0.018676136	1	0.05554352	51	6	7	0.117647059	0.137254902	taeGut:corBra:falPer:picPub:colLiv:cryCin	taeGut:corBra:falPer:picPub:colLiv:Node37:cryCin
3447	3447_1	101751597	NA	5.25886	2.81227	0.11986	0	1	-0.002576	1	0	1	-0.826484	1	1.30E-08	0.133	1	0	1	13.24964246	0.011365689	1	1	1	1	7.20E-08	47	9	10	0.191489362	0.212765957	corBra:falPer:picPub:nipNip:calAnn:melGal:aptRow:eudEle:strCam	pseHum:corBra:falPer:picPub:nipNip:calAnn:melGal:aptRow:eudEle:strCam
3451	3451_1	396133	100231676	2.91692	3.355	0.05771	-1.00E-05	1	54.182816	1.72E-12	-3.40E-05	1	2.191152	0.138805466	0.554693588	0	41.12945	0.018	1	2.771127615	0.009699934	1	1	6.72E-12	0.265811394	0.79847963	75	11	12	0.146666667	0.16	ficAlb:serCan:geoFor:Node16:corBra:melUnd:calAnn:chaPel:Node42:anaPla:Node63	ficAlb:serCan:geoFor:Node16:corBra:melUnd:calAnn:chaPel:Node42:anaPla:Node63:Node54
3453	3453_1	416421	100232165	3.17773	3.9972	0.16485	9.179858	0.010153579	57.53664	3.21E-13	9.17986	0.002446927	33.967092	5.61E-09	3.53E-06	0.003	3.10755	0.006	2.451	119.4389056	5.55E-04	0.049338454	0.011951612	1.33E-12	3.66E-08	1.54E-05	75	18	19	0.24	0.253333333	Node9:melUnd:falPer:Node6:pygAde:balReg:chaVoc:calAnn:galGal:melGal:Node50:casCas:Node63:Node57:rheAme:rhePen:Node56:notPer	Node9:melUnd:falPer:Node6:pygAde:balReg:chaVoc:calAnn:galGal:melGal:Node50:aptRow:casCas:Node63:Node57:rheAme:rhePen:Node56:notPer
3456	3456_1	419299	100224902	3.70082	2.60123	0.01886	0	1	67.743136	2.00E-15	0	1	0.786804	0.375068279	0.916767721	0	21.86792	0.013	1	2.329707287	0.002445202	1	1	1.00E-14	0.572503904	1	73	4	5	0.054794521	0.068493151	Node56:Node54:cryCin:eudEle	cucCan:Node56:Node54:cryCin:eudEle
3457	3457_1	414894	751775	1.22405	2.81967	0.01662	18.415644	1.00E-04	181.350056	0	18.415644	1.78E-05	36.119352	1.86E-09	1	0.004	3.4499	0.005	3.059	1.051202241	1.78E-14	7.21E-04	1.29E-04	0	1.28E-08	1	75	6	7	0.08	0.093333333	geoFor:Node14:corBra:anaPla:rheAme:strCam	geoFor:Node14:corBra:Node26:anaPla:rheAme:strCam
3459	3459_1	427767	100228213	4.69226	4.3704	0.21757	8.186834	0.016682133	21.63516	2.00E-05	8.186834	0.00421955	5.543408	0.018550423	0.318941302	0.011	5.01433	0.011	4.836	7.164417275	0.016472125	0.077927602	0.019819581	3.87E-05	0.047678243	0.506670362	63	2	2	0.031746032	0.031746032	ficAlb:melUnd	ficAlb:melUnd
3460	3460_1	429912	105760449	3.79448	3.87727	0.02907	-2.20E-05	1	2.901716	0.234369113	-2.20E-05	1	3.737448	0.053205649	0.048167012	0	35.88475	0.001	1	40.56460623	5.69E-04	1	1	0.299481214	0.118808597	0.098648219	53	13	16	0.245283019	0.301886792	aptFor:egrGar:Node26:colLiv:Node32:aptRow:droNov:rheAme:rhePen:Node47:cryCin:eudEle:Node50	aptFor:egrGar:chaPel:Node26:colLiv:melGal:Node32:anaPla:aptRow:droNov:rheAme:rhePen:Node47:cryCin:eudEle:Node50
3461	3461_1	100857885	100227323	4.50884	4.66715	0.35539	0	1	200.1687	0	2.00E-06	0.998871625	130.811932	0	2.07E-04	0.155	1	0.064	1.751	3.661406114	0.0434388	1	1	0	0	7.05E-04	71	0	11	0	0.154929577	pseHum:serCan:corBra:Node9:falPer:chaPel:Node42:colLiv:anaPla:notPer:Node69
3462	3462_1	424000	105759908	2.48116	3.56055	0.00587	-2.38E-04	1	47.88954	3.99E-11	-2.52E-04	1	0.96686	0.325464536	2.76E-04	0	27.85108	0.002	1	20.61290778	4.44E-04	1	1	1.38E-10	0.515059364	9.18E-04	75	7	7	0.093333333	0.093333333	picPub:chaPel:casCas:Node57:rhePen:cryCin:notPer	picPub:chaPel:casCas:Node57:rhePen:cryCin:notPer
3470	3470_1	424606	100219315	3.47527	3.80003	0.15827	25.355218	3.12E-06	83.910812	0	25.355218	4.77E-07	46.388668	9.70E-12	0.806046698	0.005	2.79485	0.017	1.911	1.748392062	0.060051367	2.86E-05	4.39E-06	0	8.22E-11	1	75	12	16	0.16	0.213333333	ficAlb:serCan:geoFor:Node16:corBra:colLiv:aptHaa:droNov:Node66:tinGut:eudEle:strCam	ficAlb:serCan:geoFor:Node16:corBra:Node9:Node26:Node3:colLiv:aptHaa:droNov:rhePen:Node66:tinGut:eudEle:strCam
3471	3471_1	374236	100232615	5.97026	1.86345	0.02177	0	1	-0.01284	1	0	1	3.039612	0.081255336	4.04E-06	0	31.93897	0	2.961	178.9837963	0.001611172	1	1	1	0.17125821	1.75E-05	59	6	9	0.101694915	0.152542373	ficAlb:geoFor:corBra:chaVoc:cucCan:strCam	ficAlb:serCan:geoFor:corBra:chaVoc:cucCan:colLiv:droNov:strCam
3473	3473_1	378903	100219519	5.05727	2.624	0.23923	33.34164	5.75E-08	99.393044	0	33.34164	7.73E-09	72.287756	0	0.422643257	0.021	3.63231	0.025	3.052	2.944171518	0.04797839	6.68E-07	9.01E-08	0	0	0.641414619	75	5	8	0.066666667	0.106666667	Node9:halLeu:calAnn:cucCan:eudEle	geoFor:Node9:halLeu:calAnn:cucCan:tinGut:eudEle:strCam
3478	3478_1	420910	100220954	3.77846	4.38695	0.27825	0	1	8.128344	0.017177206	0	1	1.091152	0.296216104	0.503072433	0.046	1	0.135	1.127	9.137930019	0.002398141	1	1	0.024410896	0.479395833	0.737229166	75	12	12	0.16	0.16	taeGut:Node9:melUnd:Node8:picPub:lepDis:Node23:chaVoc:calAnn:anaPla:cryCin:eudEle	taeGut:Node9:melUnd:Node8:picPub:lepDis:Node23:chaVoc:calAnn:anaPla:cryCin:eudEle
3480	3480_1	769006	100220403	4.54731	2.9737	0.12571	0	1	16.367028	2.79E-04	0	1	2.045908	0.152615901	0.144427708	0.029	1	0.028	1.369	12.53194952	0.003032795	1	1	4.76E-04	0.286749938	0.256001498	73	0	1	0	0.01369863	aquChr
3482	3482_1	421579	100229845	2.30288	3.36483	0.09234	-4.00E-06	1	46.128528	9.62E-11	-2.00E-06	1	0.662344	0.415733641	0.088322898	0.02	1	0.038	1.088	12.83666268	0.002001575	1	1	3.20E-10	0.617195801	0.166896114	73	17	23	0.232876712	0.315068493	taeGut:geoFor:Node14:picPub:egrGar:balReg:calAnn:colLiv:Node57:casCas:droNov:Node55:rhePen:Node68:eudEle:Node67:strCam	taeGut:geoFor:Node14:picPub:egrGar:balReg:Node36:calAnn:colLiv:aptHaa:aptOwe:Node57:aptRow:Node56:casCas:droNov:Node55:rhePen:Node68:eudEle:notPer:Node67:strCam
3487	3487_1	419108	100190435	3.1276	3.39572	0.06339	2.328814	0.312107687	37.545616	7.03E-09	2.328814	0.126998604	6.076928	0.013695874	1	0.009	2.11248	0.032	1.428	1.008579532	6.24E-14	1	0.444665469	1.94E-08	0.03662791	1	75	5	7	0.066666667	0.093333333	corBra:pygAde:egrGar:chaVoc:tinGut	corBra:pygAde:egrGar:chaVoc:Node59:casCas:tinGut
3491	3491_1	100858492	100230260	5.41136	3.39233	0.3014	0	1	57.754396	2.88E-13	0	1	18.454456	1.74E-05	0.009817194	0.055	1	0.083	1.351	9.440612334	0.006687866	1	1	1.20E-12	7.67E-05	0.023766793	75	12	16	0.16	0.213333333	taeGut:Node16:Node14:Node9:egrGar:balReg:chaPel:mesUni:Node50:anaPla:Node49:eudEle	ficAlb:taeGut:serCan:Node16:Node14:Node9:aquChr:egrGar:balReg:chaPel:mesUni:Node50:anaPla:Node49:eudEle:Node54
3492	3492_1	424239	100220768	5.93291	2.72165	0.23912	0.01204	0.993998084	-0.00642	1	0	1	-0.131796	1	0.95175168	0.05	1	0	2.813	1.676386519	0.079186366	1	1	1	1	1	69	3	4	0.043478261	0.057971014	picPub:calAnn:cryCin	ficAlb:picPub:calAnn:cryCin
3494	3494_1	426775	100190294	6.81923	2.79796	0.00853	2.00E-06	0.999999	39.268264	2.97E-09	0	1	-0.286148	1	1	0.007	1	0.011	1	1.037869379	7.68E-17	1	1	8.49E-09	1	1	63	0	1	0	0.015873016	eudEle
3498	3498_1	101748441	100231735	7.08832	3.23823	0.22992	0	1	16.07084	3.24E-04	0	1	1.109796	0.292126298	0.462773186	0.033	1	0.08	1.13	1.457080363	0.145146223	1	1	5.47E-04	0.474370227	0.688852383	73	1	2	0.01369863	0.02739726	aquChr	Node12:aquChr
3499	3499_1	776499	100230236	3.99925	3.58127	0.23386	24.869848	3.98E-06	126.14126	0	24.869848	6.13E-07	58.92832	1.63E-14	0.023807081	0.023	2.44402	0.066	1.742	6.232454658	0.01593188	3.59E-05	5.56E-06	0	1.72E-13	0.052880301	73	8	12	0.109589041	0.164383562	geoFor:lepDis:balReg:Node48:anaPla:Node47:casCas:Node64	geoFor:Node14:lepDis:balReg:Node36:Node48:anaPla:Node47:Node56:casCas:Node64:Node54
3501	3501_1	772071	105760686	2.10102	4.18852	0.1347	0	1	10.65986	0.004844409	0	1	1.940352	0.16363032	0.059598643	0.038	1	0.022	1.367	26.85643067	9.92E-04	1	1	0.007288413	0.302723072	0.118542955	71	4	7	0.056338028	0.098591549	melUnd:chaVoc:chaPel:strCam	ficAlb:melUnd:chaVoc:chaPel:anaPla:eudEle:strCam
3502	3502_1	422070	100230722	5.34203	2.99418	0.20869	0	1	27.580132	1.03E-06	-2.00E-06	1	16.445148	5.01E-05	0.075392299	0.057	1	0.036	1.417	2.975475219	0.039413501	1	1	2.26E-06	2.06E-04	0.14552973	69	27	31	0.391304348	0.449275362	pseHum:ficAlb:taeGut:serCan:geoFor:corBra:melUnd:Node8:falPer:Node7:picPub:chaVoc:calAnn:chaPel:Node38:cucCan:Node37:colLiv:galGal:anaPla:Node43:casCas:cryCin:tinGut:eudEle:notPer:Node63	pseHum:ficAlb:taeGut:serCan:geoFor:Node10:corBra:Node9:melUnd:Node8:falPer:Node7:picPub:aptFor:chaVoc:calAnn:chaPel:Node38:cucCan:Node37:colLiv:galGal:anaPla:Node43:casCas:cryCin:tinGut:eudEle:notPer:Node67:Node63
3504	3504_1	419731	100223474	6.41515	3.17489	0.09999	0	1	86.955772	0	0	1	6.919228	0.008527378	0.126709875	0	19.4599	0.023	1.211	1.969769936	0.051087599	1	1	0	0.02402012	0.229221776	71	12	16	0.169014085	0.225352113	corBra:halLeu:aptFor:chaVoc:Node38:calAnn:colLiv:anaPla:droNov:rhePen:tinGut:notPer	corBra:halLeu:Node6:aptFor:chaVoc:Node38:calAnn:chaPel:colLiv:Node2:anaPla:droNov:rhePen:tinGut:notPer:Node54
3505	3505_1	418174	100218249	3.28662	3.15483	0.0795	-4.00E-06	1	4.907552	0.085968356	1.20E-05	0.997236053	0.538636	0.462998563	0.263697827	0	16.00913	0.002	1.804	7.676858491	0.002099064	1	1	0.114164822	0.666145569	0.431686051	75	6	7	0.08	0.093333333	ficAlb:aptHaa:Node58:Node57:notPer:Node69	ficAlb:aptHaa:Node58:Node57:rhePen:notPer:Node69
3507	3507_1	100858314	NA	2.52796	5.04382	0.02097	0.004156	0.997924158	-0.010944	1	-4.40E-05	1	0.626476	0.428650894	0.002080916	0	29.22477	0	1.909	42.57268001	6.84E-04	1	1	1	0.631307391	0.005818537	55	11	12	0.2	0.218181818	egrGar:nipNip:Node24:calAnn:aptHaa:aptOwe:Node40:casCas:droNov:Node44:tinGut	egrGar:nipNip:Node24:calAnn:mesUni:aptHaa:aptOwe:Node40:casCas:droNov:Node44:tinGut
3509	3509_1	426238	NA	5.18964	2.2507	0.02866	-8.46E-04	1	16.984804	2.05E-04	-8.54E-04	1	9.1115	0.002540075	0	0	22.40273	0.006	1	16.35414737	0.003103808	1	1	3.55E-04	0.007964595	0	65	16	20	0.246153846	0.307692308	pseHum:ficAlb:serCan:geoFor:Node11:corBra:Node8:picPub:aptFor:pygAde:Node24:galGal:melGal:Node39:aptHaa:notPer	pseHum:ficAlb:serCan:geoFor:Node11:corBra:Node8:picPub:aptFor:pygAde:Node24:cucCan:colLiv:galGal:melGal:Node39:aptHaa:casCas:notPer:Node59
3511	3511_1	419327	100219089	2.72158	2.36334	0.01418	0	1	-0.003396	1	0	1	1.823952	0.176843579	0.149540893	0	7.71256	0	1	18.58378455	0.001231074	1	1	1	0.322219403	0.263774362	73	2	3	0.02739726	0.04109589	ficAlb:aptFor	ficAlb:aptFor:Node56
3516	3516_1	423962	100227238	4.31997	2.17708	0.02984	-4.20E-05	1	5.082284	0.078776386	-4.20E-05	1	3.260028	0.070987914	0.158548796	0	23.50646	0.004	1	7.624179501	0.001693183	1	1	0.105111761	0.152320183	0.27746837	73	5	5	0.068493151	0.068493151	taeGut:egrGar:anaPla:tinGut:eudEle	taeGut:egrGar:anaPla:tinGut:eudEle
3517	3517_1	423053	NA	7.61668	4.50647	0.65877	48.764874	2.58E-11	143.62122	0	48.764874	2.89E-12	107.354104	0	7.80E-12	0.071	2.26192	0.133	1.852	90.3803267	0.003146214	4.45E-10	5.01E-11	0	0	5.32E-11	69	17	20	0.246376812	0.289855072	Node9:melUnd:Node7:picPub:lepDis:egrGar:Node31:balReg:Node34:colLiv:Node40:melGal:anaPla:Node43:tinGut:eudEle:Node63	Node9:melUnd:Node7:picPub:lepDis:Node22:egrGar:Node31:balReg:Node34:colLiv:Node40:melGal:anaPla:Node43:aptHaa:tinGut:eudEle:Node63:Node48
3518	3518_1	100858513	NA	2.99209	3.45734	0.01908	-3.80E-05	1	3.260592	0.195871588	-3.80E-05	1	6.714344	0.009564047	0.272990962	0	27.0599	0.002	1	3.557375078	0.003542239	1	1	0.251619877	0.026644368	0.444639333	45	5	5	0.111111111	0.111111111	Node7:egrGar:colLiv:eudEle:Node41	Node7:egrGar:colLiv:eudEle:Node41
3519	3519_1	426978	100225362	4.93695	4.70592	0.11267	0	1	2.849096	0.240617198	0	1	1.634444	0.201089481	0.218234799	0.06	1	0.007	2.098	6.12598483	0.013308965	1	1	0.307103993	0.355493084	0.365940959	71	4	6	0.056338028	0.084507042	Node31:calAnn:droNov:notPer	Node31:calAnn:Node46:Node45:droNov:notPer
3520	3520_1	100857115	100190660	4.92718	2.28211	0.0559	0	1	-0.003316	1	0	1	-0.638868	1	0.283851215	0.016	1	0	1	2.817816698	0.024931632	1	1	1	1	0.459231659	65	0	3	0	0.046153846	Node10:picPub:egrGar
3521	3521_1	416722	100224851	5.52339	3.81221	0.46584	37.92472	5.82E-09	121.816436	0	37.924722	7.35E-10	79.59528	0	2.40E-08	0.03	2.55092	0.068	1.899	343.4406326	7.87E-04	7.69E-08	9.77E-09	0	0	1.32E-07	75	28	31	0.373333333	0.413333333	taeGut:serCan:geoFor:Node16:Node14:Node10:corBra:egrGar:nipNip:calAnn:chaPel:cucCan:Node3:Node2:anaPla:Node49:Node58:casCas:droNov:Node63:Node66:Node56:cryCin:tinGut:eudEle:notPer:Node73:strCam	taeGut:serCan:geoFor:Node16:Node14:Node10:corBra:Node8:Node7:egrGar:nipNip:calAnn:chaPel:cucCan:Node3:Node2:melGal:anaPla:Node49:Node58:casCas:droNov:Node63:Node66:Node56:cryCin:tinGut:eudEle:notPer:Node73:strCam
3523	3523_1	431296	NA	5.21292	4.09854	0.05121	0	1	-0.003688	1	0	1	-0.772468	1	0.069462773	0	19.71297	0	1	17.8356745	0.002174502	1	1	1	1	0.135467206	47	10	11	0.212765957	0.234042553	pseHum:serCan:melUnd:Node8:calAnn:Node32:anaPla:Node31:rheAme:Node46	pseHum:serCan:melUnd:Node8:calAnn:Node32:anaPla:Node31:rheAme:Node43:Node46
3528	3528_1	424029	100221177	5.00534	2.77224	0.31388	53.579224	2.32E-12	216.93196	0	53.579224	2.48E-13	105.806316	0	5.61E-04	0.035	2.9437	0.088	1.982	38.04688027	0.001342366	4.50E-11	4.84E-12	0	0	0.001761658	73	35	36	0.479452055	0.493150685	pseHum:ficAlb:taeGut:serCan:Node14:corBra:melUnd:Node8:falPer:picPub:lepDis:Node21:Node24:Node20:Node6:pygAde:fulGla:Node28:egrGar:nipNip:Node36:calAnn:chaPel:Node40:Node3:colLiv:mesUni:Node2:Node48:anaPla:Node56:casCas:Node64:cryCin:strCam	pseHum:ficAlb:taeGut:serCan:Node14:corBra:Node9:melUnd:Node8:falPer:picPub:lepDis:Node21:Node24:Node20:Node6:pygAde:fulGla:Node28:egrGar:nipNip:Node36:calAnn:chaPel:Node40:Node3:colLiv:mesUni:Node2:Node48:anaPla:Node56:casCas:Node64:cryCin:strCam
3529	3529_1	423234	100224088	4.46121	3.84799	0.32694	96.360662	0	242.826132	0	96.360662	0	201.578128	0	0.492553973	0.016	3.01848	0.028	2.276	1.962903956	0.092458964	0	0	0	0	0.725025947	75	0	3	0	0.04	pseHum:picPub:Node58
3530	3530_1	428182	100228324	7.2703	2.86326	0.23663	0	1	45.427652	1.37E-10	0	1	5.351244	0.020707491	7.17E-07	0.055	1	0.038	1.31	22.15838076	0.00298214	1	1	4.47E-10	0.052431486	3.40E-06	59	9	10	0.152542373	0.169491525	taeGut:serCan:geoFor:Node15:Node11:falPer:chaVoc:melGal:cryCin	taeGut:serCan:geoFor:Node15:Node11:corBra:falPer:chaVoc:melGal:cryCin
3532	3532_1	429058	100219139	2.56985	3.40239	0.0516	3.80E-05	0.999981	11.439804	0.003280032	-1.46E-04	1	0.3486	0.554906708	2.20E-06	0	8.87257	0.012	1	65.94642615	6.04E-04	1	1	0.005023489	0.755499882	9.86E-06	75	7	10	0.093333333	0.133333333	ficAlb:aptFor:cucCan:colLiv:droNov:rheAme:Node73	ficAlb:geoFor:aptFor:pygAde:cucCan:colLiv:melGal:droNov:rheAme:Node73
3533	3533_1	420709	100230161	3.24472	2.4443	0.19956	6.511722	0.038547617	17.403516	1.66E-04	6.511722	0.010716568	14.398284	1.48E-04	0.776098476	0.011	4.058	0.016	3.005	4.198538637	0.019779793	0.165983748	0.046310694	2.90E-04	5.66E-04	1	73	5	10	0.068493151	0.136986301	serCan:falPer:melGal:Node64:Node71	taeGut:serCan:melUnd:falPer:colLiv:melGal:Node47:Node64:cryCin:Node71
3534	3534_1	395203	100217727	1.99487	3.15838	0.03511	0	1	40.454344	1.64E-09	0	1	3.905004	0.048142513	0.023855052	0	15.40182	0.01	1.492	10000	4.12E-04	1	1	4.80E-09	0.109103741	0.052973322	75	0	0	0	0
3535	3535_1	396203	NA	3.31669	2.4219	0.1193	7.287228	0.026157639	29.242824	4.47E-07	7.287226	0.006944663	16.810756	4.13E-05	0.033814188	0.011	2.90597	0.026	1.967	13.8551673	0.003191147	0.117338394	0.031301357	1.02E-06	1.73E-04	0.072434829	73	7	8	0.095890411	0.109589041	geoFor:falPer:Node39:colLiv:anaPla:aptRow:cryCin	geoFor:falPer:chaVoc:Node39:colLiv:anaPla:aptRow:cryCin
3538	3538_1	374020	100223728	5.78249	2.46692	0.05441	-4.00E-06	1	3.698284	0.157372134	-4.00E-06	1	4.680664	0.030503956	7.92E-04	0	5.51137	0.009	1	12.69679414	0.002832633	1	1	0.20378906	0.073558283	0.002422192	71	1	5	0.014084507	0.070422535	melGal	serCan:picPub:Node21:melGal:notPer
3539	3539_1	419814	100219284	5.02529	2.3294	0.0859	3.385718	0.183992736	19.250304	6.60E-05	3.385718	0.06576353	7.012344	0.008094963	0.587097891	0.002	3.02812	0.003	2.452	2.308787442	0.014514058	0.677261455	0.243540633	1.21E-04	0.02296618	0.834898326	75	7	7	0.093333333	0.093333333	taeGut:Node23:balReg:chaPel:Node42:Node58:strCam	taeGut:Node23:balReg:chaPel:Node42:Node58:strCam
3540	3540_1	424449	100221911	1.18829	1.90477	0.04259	7.280902	0.026240507	42.416176	6.16E-10	7.280894	0.006969184	14.579772	1.34E-04	1	0.008	3.31193	0.008	3.318	1.154663739	2.82E-14	0.117588835	0.031379366	1.88E-09	5.19E-04	1	59	0	0	0	0
3543	3543_1	418021	100223417	6.61689	5.38893	0.14739	0	1	37.812932	6.15E-09	0	1	15.322756	9.06E-05	0.808160044	0.031	1	0.004	2.656	1.623725557	0.038139828	1	1	1.71E-08	3.60E-04	1	71	12	13	0.169014085	0.183098592	melUnd:lepDis:chaVoc:Node36:cucCan:mesUni:Node47:aptRow:tinGut:Node66:notPer:Node65	melUnd:lepDis:chaVoc:Node36:cucCan:mesUni:Node47:aptRow:casCas:tinGut:Node66:notPer:Node65
3547	3547_1	776097	100231019	6.00771	3.19432	0.43997	15.444882	4.43E-04	94.641448	0	15.444882	8.49E-05	37.009564	1.18E-09	0.79372891	0.025	2.45759	0.08	1.723	1.64815009	0.152956848	0.002830951	5.46E-04	0	8.22E-09	1	75	4	9	0.053333333	0.12	falPer:aquChr:egrGar:cucCan	Node8:falPer:aquChr:egrGar:nipNip:chaVoc:calAnn:cucCan:galGal
3548	3548_1	424158	100230352	2.25433	3.62074	0.0523	2.00E-06	0.999999	74.435732	1.11E-16	1.20E-05	0.997236052	0.392908	0.530774781	0.209802661	0.013	1	0.018	1.026	10.36450502	0.001267644	1	1	6.10E-16	0.733788759	0.353232127	71	14	17	0.197183099	0.23943662	geoFor:Node26:colLiv:aptHaa:aptOwe:aptRow:droNov:Node61:rheAme:Node54:cryCin:eudEle:notPer:Node69	geoFor:Node14:Node26:chaPel:colLiv:aptHaa:aptOwe:aptRow:casCas:droNov:Node61:rheAme:Node54:cryCin:eudEle:notPer:Node69
3549	3549_1	100857840	100220969	7.34034	3.47233	0.52984	143.303504	0	306.24848	0	143.303504	0	246.66374	0	0	0.083	2.40811	0.119	1.975	9.873821436	0.02090671	0	0	0	0	0	71	3	19	0.042253521	0.267605634	serCan:melUnd:colLiv	pseHum:ficAlb:taeGut:serCan:geoFor:Node9:melUnd:Node7:fulGla:Node35:colLiv:Node2:melGal:anaPla:cryCin:tinGut:Node66:Node51:Node50
3550	3550_1	378902	100231625	7.57883	3.33937	0.49798	54.03678	1.85E-12	117.932228	0	54.03678	1.97E-13	84.099624	0	1.71E-06	0.024	3.85465	0.057	2.522	10.49123113	0.016309266	3.65E-11	3.91E-12	0	0	7.76E-06	69	5	10	0.072463768	0.144927536	Node9:corBra:Node8:Node39:Node54	serCan:geoFor:Node13:Node9:corBra:Node8:Node39:mesUni:Node54:Node65
3551	3551_1	419212	100222517	2.32833	3.41226	0.01878	2.00E-06	0.999999	-0.03882	1	2.52E-04	0.987334507	4.401844	0.035900093	0.006962795	0	1	0	5.315	58.80293353	1.23E-04	1	1	1	0.084632103	0.017419006	75	2	2	0.026666667	0.026666667	melGal:Node66	melGal:Node66
3554	3554_1	415437	100229259	5.11445	3.53119	0.43789	168.498196	0	548.672312	0	168.498184	0	337.245316	0	4.31E-04	0.058	2.52855	0.12	1.885	2.576290811	0.103613279	0	0	0	0	0.001384126	75	1	11	0.013333333	0.146666667	cryCin	taeGut:Node12:falPer:Node23:Node22:Node50:anaPla:Node49:rheAme:cryCin:tinGut
3555	3555_1	424914	100227926	3.64133	3.01483	0.14171	-4.567902	1	13.479848	0.001182737	-4.567902	1	1.052588	0.304911799	0.658697673	0.059	1	0.066	1.21	8.997910922	0.006659302	1	1	0.001893817	0.489903675	0.917513209	67	0	3	0	0.044776119	melUnd:aquChr:Node25
3556	3556_1	419416	100231182	3.01362	2.76855	0.03162	-6.52E-04	1	11.723008	0.002846959	-6.52E-04	1	1.9389	0.16378802	0.06644125	0	15.79674	0.007	1	7.965430369	0.002678118	1	1	0.004391166	0.302896861	0.130099777	73	11	12	0.150684932	0.164383562	ficAlb:taeGut:serCan:Node12:corBra:melUnd:picPub:lepDis:chaPel:anaPla:notPer	ficAlb:taeGut:serCan:Node12:corBra:Node9:melUnd:picPub:lepDis:chaPel:anaPla:notPer
3565	3565_1	101750838	100230597	4.66326	6.0418	0.09118	0	1	32.093784	1.07E-07	0	1	4.50292	0.033837026	0.105302557	0	36.26616	0.021	1.61	67.31832754	5.40E-04	1	1	2.62E-07	0.080490544	0.195289196	53	8	11	0.150943396	0.20754717	pseHum:taeGut:chaVoc:calAnn:cucCan:anaPla:cryCin:eudEle	pseHum:taeGut:Node7:chaVoc:calAnn:cucCan:anaPla:cryCin:eudEle:notPer:Node51
3567	3567_1	420219	100227927	4.54173	3.16764	0.35848	1.308706	0.51977825	33.684076	4.85E-08	1.308706	0.252629075	6.378116	0.011553601	1.01E-04	0.028	1.77179	0.126	1.362	48.79761812	0.002977367	1	0.82741729	1.23E-07	0.031491006	3.62E-04	71	9	12	0.126760563	0.169014085	pseHum:ficAlb:chaVoc:anaPla:aptRow:rheAme:rhePen:Node66:tinGut	pseHum:ficAlb:Node26:Node35:balReg:chaVoc:anaPla:aptRow:rheAme:rhePen:Node66:tinGut
3568	3568_1	426821	NA	9.07875	4.45853	0.01677	0	1	14.638416	6.63E-04	0	1	1.138044	0.28606602	0.374990689	0.011	1	0.013	1	1.658850797	0.013804916	1	1	0.001087547	0.467065247	0.580415422	55	1	6	0.018181818	0.109090909	lepDis	lepDis:balReg:Node20:calAnn:cucCan:notPer
3570	3570_1	395271	100227965	3.37873	4.54495	0.04333	-5.40E-05	1	21.363852	2.30E-05	-5.40E-05	1	0.110028	0.74011226	0.998443302	0	23.80674	0.024	1	1.222231724	0.003787694	1	1	4.40E-05	0.93055866	1	75	0	0	0	0
3571	3571_1	418803	100222425	2.33811	3.5977	0.15081	9.953336	0.006897005	18.071196	1.19E-04	6.92027	0.008522411	14.950108	1.10E-04	0.752772297	0.01	3.65002	0.013	3.206	4.047388088	0.014342027	0.034817267	0.037690112	2.11E-04	4.32E-04	1	75	1	2	0.013333333	0.026666667	halLeu	halLeu:melGal
3573	3573_1	395631	100217998	0.83558	4.9257	0.03822	0	1	4.464352	0.107294703	0	1	0.387132	0.53381081	0.15622073	0	21.47927	0.025	1.307	21.38802386	0.001077077	1	1	0.141255922	0.736562398	0.274166593	73	0	0	0	0
3576	3576_1	422983	100219124	3.39148	3.58793	0.11279	1.025732	0.598777022	26.293892	1.95E-06	1.025732	0.31116321	0.910032	0.340105928	0.583450258	0.001	2.92492	0.03	1.129	4.148446861	0.006445169	1	0.995150282	4.18E-06	0.531580234	0.831206331	75	3	7	0.04	0.093333333	calAnn:droNov:rheAme	serCan:Node10:melUnd:calAnn:cucCan:droNov:rheAme
3577	3577_1	428334	105758937	4.96844	6.37488	0.03971	0	1	0.002176	0.998912592	0	1	1.13034	0.287702828	6.17E-07	0	9.81568	0	1	64.57087243	0.001696382	1	1	1	0.468678931	2.95E-06	49	8	13	0.163265306	0.265306122	ficAlb:taeGut:melUnd:egrGar:cucCan:Node43:cryCin:Node46	ficAlb:taeGut:serCan:melUnd:egrGar:cucCan:Node35:Node43:cryCin:eudEle:notPer:Node48:Node46
3578	3578_1	768579	100223465	4.77091	3.14232	0.03158	-2.00E-06	1	0.093728	0.954217162	-4.00E-06	1	2.634464	0.104567346	0.001017298	0	16.97182	0.001	1	16.08077263	0.001382044	1	1	1	0.210909904	0.003043144	67	13	15	0.194029851	0.223880597	corBra:pygAde:chaPel:Node40:melGal:anaPla:Node43:cryCin:tinGut:eudEle:notPer:Node66:Node62	corBra:pygAde:calAnn:chaPel:Node40:galGal:melGal:anaPla:Node43:cryCin:tinGut:eudEle:notPer:Node66:Node62
3579	3579_1	428320	100229086	5.9389	3.46287	0.20055	20.670916	3.25E-05	123.256052	0	20.670918	5.45E-06	55.266672	1.05E-13	1.82E-04	0.013	2.29806	0.039	1.628	3.271179576	0.033670738	2.54E-04	4.31E-05	0	1.04E-12	6.26E-04	75	36	38	0.48	0.506666667	pseHum:corBra:melUnd:falPer:Node7:picPub:lepDis:Node23:aptFor:pygAde:fulGla:egrGar:balReg:chaVoc:Node38:calAnn:chaPel:Node42:cucCan:Node41:colLiv:mesUni:Node46:galGal:melGal:anaPla:Node49:aptOwe:casCas:droNov:Node63:rheAme:tinGut:eudEle:notPer:Node73	pseHum:geoFor:corBra:melUnd:falPer:Node7:picPub:lepDis:Node23:aptFor:pygAde:fulGla:egrGar:balReg:chaVoc:Node38:calAnn:chaPel:Node42:cucCan:Node41:colLiv:mesUni:Node46:galGal:melGal:anaPla:Node49:aptOwe:casCas:droNov:Node63:Node57:rheAme:tinGut:eudEle:notPer:Node73
3581	3581_1	424086	100230971	3.50742	3.9503	0.54061	38.86113	3.64E-09	110.861488	0	38.86113	4.55E-10	76.535076	0	1.57E-05	0.043	3.21515	0.06	2.861	387.3983483	9.44E-04	4.97E-08	6.23E-09	0	0	6.33E-05	59	12	14	0.203389831	0.237288136	melUnd:falPer:egrGar:nipNip:Node31:cucCan:galGal:anaPla:Node49:droNov:rheAme:Node57	ficAlb:corBra:melUnd:falPer:egrGar:nipNip:Node31:cucCan:galGal:anaPla:Node49:droNov:rheAme:Node57
3583	3583_1	422085	100231750	3.00274	3.27101	0.0026	0.00617	0.996919754	-0.013212	1	-4.72E-04	1	2.250312	0.133587466	0.002527564	0	33.42598	0	2.713	44.76975352	3.64E-04	1	1	1	0.258041	0.006971043	63	4	5	0.063492063	0.079365079	pygAde:fulGla:droNov:rhePen	pygAde:fulGla:droNov:rhePen:cryCin
3584	3584_1	430280	NA	5.3567	5.31471	0.04023	0	1	-0.004952	1	0	1	-0.889868	1	0.016554733	0	32.82398	0	2.915	342.4486903	9.51E-04	1	1	1	1	0.038114895	67	3	6	0.044776119	0.089552239	melUnd:Node55:eudEle	corBra:melUnd:Node42:Node55:tinGut:eudEle
3587	3587_1	771294	100230524	3.04885	3.1331	0.07101	-5.40E-05	1	2.203736	0.332249861	-5.40E-05	1	-0.298404	1	0.880032116	0	21.47379	0.003	1.728	2.140287887	0.023623389	1	1	0.418708037	1	1	73	2	3	0.02739726	0.04109589	geoFor:Node71	geoFor:calAnn:Node71
3588	3588_1	420097	101233598	9.03284	3.77992	0.21275	0	1	34.284916	3.59E-08	0	1	0.445956	0.504261668	0.224783107	0.059	1	0.062	1.049	1.76355252	0.096874532	1	1	9.21E-08	0.706879174	0.375401171	75	32	37	0.426666667	0.493333333	ficAlb:taeGut:serCan:geoFor:corBra:falPer:Node7:picPub:Node23:Node31:fulGla:Node30:egrGar:Node29:balReg:chaVoc:Node38:calAnn:chaPel:Node42:Node41:colLiv:Node49:aptRow:rheAme:rhePen:Node66:cryCin:tinGut:eudEle:Node73:Node69	ficAlb:taeGut:serCan:geoFor:Node10:corBra:Node8:falPer:Node7:picPub:lepDis:Node23:Node31:fulGla:Node30:egrGar:Node29:balReg:chaVoc:Node38:calAnn:chaPel:Node42:Node41:colLiv:Node50:Node49:aptRow:Node63:rheAme:rhePen:Node66:cryCin:tinGut:eudEle:Node73:Node69
3589	3589_1	425050	100226558	2.65812	4.4385	0.17905	-0.268464	1	14.557872	6.90E-04	0	1	7.814792	0.005182031	1	0.025	1	0.013	1.965	1.091415759	0.07598609	1	1	0.001129892	0.015281794	1	75	8	8	0.106666667	0.106666667	melUnd:falPer:picPub:Node23:aptFor:calAnn:Node59:droNov	melUnd:falPer:picPub:Node23:aptFor:calAnn:Node59:droNov
3593	3593_1	419040	100226990	3.95096	4.2413	0.2875	6.323062	0.042360837	36.492764	1.19E-08	6.323062	0.011917766	13.712808	2.13E-04	0.010093729	0.019	2.49695	0.073	1.583	54.05644676	0.001385392	0.18043808	0.05094479	3.21E-08	8.01E-04	0.024348146	75	7	9	0.093333333	0.12	picPub:cucCan:colLiv:Node50:aptRow:cryCin:eudEle	corBra:picPub:cucCan:colLiv:melGal:Node50:aptRow:cryCin:eudEle
3594	3594_1	415580	100220305	4.79927	5.2763	0.04567	-5.00E-05	1	-0.001844	1	-5.00E-05	1	1.324856	0.249722407	0.037558422	0	56.04262	0	1	9.232278432	0.004647947	1	1	1	0.421944756	0.07925866	59	1	3	0.016949153	0.050847458	falPer	falPer:galGal:tinGut
3595	3595_1	423848	100220794	5.86012	5.5658	0.26663	17.044842	1.99E-04	95.654352	0	17.044842	3.65E-05	37.904284	7.43E-10	2.23E-06	0.011	2.61574	0.052	1.608	3.975672906	0.041901825	0.00135941	2.51E-04	0	5.27E-09	9.97E-06	63	28	30	0.444444444	0.476190476	pseHum:taeGut:geoFor:corBra:melUnd:falPer:picPub:aquChr:pygAde:egrGar:nipNip:Node31:chaVoc:calAnn:chaPel:cucCan:Node35:colLiv:Node2:Node41:casCas:droNov:Node53:cryCin:eudEle:notPer:Node59:strCam	pseHum:taeGut:geoFor:corBra:melUnd:falPer:picPub:aquChr:pygAde:egrGar:nipNip:Node31:Node27:chaVoc:calAnn:chaPel:cucCan:Node35:colLiv:Node2:galGal:Node41:casCas:droNov:Node53:cryCin:eudEle:notPer:Node59:strCam
3597	3597_1	425575	100223773	5.8751	6.87855	0.05118	0	1	45.558908	1.28E-10	0	1	0.054064	0.816136744	1	0.019	1	0.032	1	1.11933781	0.017171133	1	1	4.20E-10	1	1	49	4	5	0.081632653	0.102040816	serCan:Node12:aptRow:droNov	serCan:Node12:corBra:aptRow:droNov
3600	3600_1	426134	100220749	3.96125	4.81382	0.03298	3.01294	0.221691168	50.309676	1.19E-11	3.012938	0.082602447	23.92802	1.00E-06	1	0.001	4.50328	0.003	2.241	1.144614528	0.011213417	0.799117191	0.299399451	4.31E-11	5.17E-06	1	73	14	17	0.191780822	0.232876712	taeGut:geoFor:melUnd:picPub:pygAde:cucCan:colLiv:Node56:Node61:Node55:rhePen:Node68:Node71:Node53	taeGut:geoFor:melUnd:picPub:pygAde:chaVoc:Node36:chaPel:cucCan:colLiv:Node56:Node61:Node55:rhePen:Node68:Node71:Node53
3601	3601_1	414890	100227722	1.63742	2.69604	0.00479	0	1	-0.288912	1	0	1	0.1355	0.71279625	0.058820985	0	13.29604	0	1	23.25966776	4.79E-04	1	1	1	0.903945296	0.11729397	73	5	6	0.068493151	0.082191781	picPub:nipNip:droNov:tinGut:Node53	ficAlb:picPub:nipNip:droNov:tinGut:Node53
3603	3603_1	428067	100227247	3.27611	3.14835	0.11784	0	1	27.152964	1.27E-06	0	1	0.044976	0.832048166	0.399193996	0.014	1	0.048	1	23.16674926	6.94E-04	1	1	2.77E-06	1	0.611268004	73	1	3	0.01369863	0.04109589	Node67	melGal:anaPla:Node67
3604	3604_1	NA	100218774	3.59264	5.96577	0.01779	2.00E-06	0.999999	4.30378	0.116264211	0	1	2.433592	0.118760487	0.258851177	0	37.65693	0.001	1.759	2.623008038	0.006169431	1	1	0.152487143	0.233774332	0.425353332	57	8	12	0.140350877	0.210526316	ficAlb:geoFor:corBra:falPer:calAnn:anaPla:cryCin:eudEle	ficAlb:geoFor:corBra:falPer:picPub:egrGar:chaVoc:calAnn:colLiv:anaPla:cryCin:eudEle
3607	3607_1	420102	100223359	5.43237	3.36663	0.06815	0.664398	0.717344557	69.337684	8.88E-16	0.664398	0.415011564	0.008124	0.928181339	1.40E-07	0.001	2.90161	0.027	1.01	11.26386024	0.004016602	1	1	4.60E-15	1	7.16E-07	71	2	9	0.028169014	0.126760563	taeGut:mesUni	ficAlb:taeGut:Node9:colLiv:mesUni:melGal:Node46:Node62:notPer
3608	3608_1	420309	100222199	3.91922	3.41108	0.15868	0	1	50.320512	1.18E-11	0	1	-0.681856	1	0.79415968	0.023	1	0.079	1.004	1.793176098	0.043947159	1	1	4.29E-11	1	1	75	0	4	0	0.053333333	ficAlb:Node6:balReg:calAnn
3610	3610_1	423528	100222955	4.01664	3.52829	0.16429	-4.00E-06	1	58.606644	1.88E-13	0	1	0.621504	0.430488939	1	0.026	1	0.061	1.05	1	0.05991674	1	1	7.93E-13	0.632995817	1	75	0	0	0	0
3611	3611_1	771383	100231417	1.82679	2.79903	0.01804	0	1	26.626084	1.65E-06	0	1	0.735644	0.391059843	0.005200494	0	16.33077	0.012	1.179	72.42241272	6.92E-04	1	1	3.57E-06	0.591500178	0.013387655	75	0	2	0	0.026666667	chaVoc:Node58
3612	3612_1	423727	100232803	2.67091	3.04167	0.01742	6.08E-04	0.999696046	24.58598	4.58E-06	-2.68E-04	1	NA	NA	0.034792046	0	5.99712	0.006	1	63.06046229	7.89E-05	1	1	9.49E-06	NA	0.0742458	73	1	3	0.01369863	0.04109589	cryCin	aptFor:galGal:cryCin
3613	3613_1	428710	100224594	5.39793	3.99029	0.08598	-2.00E-06	1	29.774344	3.42E-07	0	1	-0.25728	1	4.24E-09	0	29.77405	0.016	1.08	75.29790723	0.001335043	1	1	7.93E-07	1	2.44E-08	67	6	8	0.089552239	0.119402985	ficAlb:Node2:galGal:droNov:tinGut:notPer	ficAlb:serCan:Node2:galGal:droNov:tinGut:notPer:Node52
3615	3615_1	419128	100224256	3.39228	3.01366	0.04047	0	1	146.969572	0	0	1	0	1	0.161917561	0	62.36497	0.017	1	2.444233772	0.010414952	1	1	0	1	0.282284505	75	1	2	0.013333333	0.026666667	chaPel	lepDis:chaPel
3616	3616_1	416303	100226815	3.16346	3.59188	0.00606	0	1	21.377108	2.28E-05	0	1	2.159564	0.141684888	1	0	22.94078	0.006	1	1.775502391	0	1	1	4.37E-05	0.270370304	1	73	0	0	0	0
3618	3618_1	426504	100228959	3.84831	2.83755	0.01464	6.00E-06	0.999997	35.360816	2.10E-08	-1.00E-05	1	0.470388	0.492808725	0.02004796	0	7.62726	0.003	1.367	23.70392649	6.32E-04	1	1	5.49E-08	0.694957896	0.045258841	75	0	5	0	0.066666667	geoFor:corBra:colLiv:tinGut:notPer
3623	3623_1	422558	100231883	3.79254	4.76227	0.14818	12.076908	0.002385244	57.999008	2.54E-13	12.076908	5.11E-04	36.347336	1.65E-09	0.111124042	0.022	2.61642	0.04	2.038	8.800317563	0.005505237	0.013222976	0.002844879	1.06E-12	1.14E-08	0.204760317	75	0	4	0	0.053333333	picPub:aptFor:Node50:cryCin
3630	3630_1	423551	100230578	4.01474	4.58325	0.25054	16.20776	3.02E-04	68.279084	1.44E-15	16.20776	5.68E-05	40.555776	1.91E-10	3.77E-07	0.02	2.35316	0.054	1.728	53.03350451	0.00162363	0.001993904	3.77E-04	7.32E-15	1.44E-09	1.84E-06	73	2	10	0.02739726	0.136986301	aquChr:fulGla	taeGut:Node9:picPub:lepDis:aquChr:fulGla:chaVoc:Node40:Node48:aptOwe
3632	3632_1	421412	100224880	2.66552	2.19302	0.00712	4.76E-04	0.999762028	-0.00378	1	0	1	1.365352	0.242612083	1	0	41.53319	0	2.499	1.093714185	1.09E-15	1	1	1	0.41250237	1	71	0	0	0	0
3634	3634_1	429986	100190526	8.0442	2.47733	0.04228	0	1	-0.00828	1	0	1	2.094764	0.147804533	0.254582951	0.042	1	0	2.282	13.75592178	0.001617988	1	1	1	0.279296102	0.418814481	65	0	1	0	0.015384615	galGal
3641	3641_1	768914	100229733	2.6882	3.04078	0.02265	0	1	0.892616	0.639986626	0	1	-0.896948	1	0.019857179	0	30.05932	0.002	1	414.7587774	2.76E-04	1	1	0.782806211	1	0.044921444	75	1	2	0.013333333	0.026666667	casCas	Node2:casCas
3643	3643_1	421817	100222444	3.9603	4.2129	0.22305	6.13463	0.046545963	26.342512	1.90E-06	6.13463	0.013255928	15.396968	8.71E-05	1	0.016	2.65879	0.031	2.037	1	0.072454256	0.196819051	0.056305333	4.09E-06	3.46E-04	1	71	0	1	0	0.014084507	Node56
3644	3644_1	423062	100225793	2.0132	3.00667	0.01378	0	1	-0.006684	1	0	1	1.622592	0.202730749	0.043335965	0	6.56446	0	2.632	10.91257553	0.002564643	1	1	1	0.357870053	0.089983178	75	0	2	0	0.026666667	ficAlb:geoFor
3645	3645_1	430374	100221595	5.57419	3.82537	0.49756	50.657038	1.00E-11	139.25958	0	50.657038	1.10E-12	100.868652	0	2.92E-04	0.03	2.61128	0.054	2.067	15.05503767	0.006950176	1.79E-10	1.97E-11	0	0	9.64E-04	73	0	8	0	0.109589041	falPer:halLeu:Node24:pygAde:fulGla:chaVoc:Node48:aptHaa
3647	3647_1	776390	100229225	3.63261	3.61253	0.26237	24.017878	6.09E-06	84.431536	0	24.017878	9.54E-07	35.395732	2.69E-09	0.140957334	0.018	2.85167	0.061	1.795	3.56983361	0.041199278	5.30E-05	8.35E-06	0	1.82E-08	0.25052073	63	1	2	0.015873016	0.031746032	droNov	Node10:droNov
3649	3649_1	420062	100223258	3.82006	2.73698	0.04101	0	1	-0.009832	1	0	1	4.127988	0.042179471	0.978842715	0	6.32921	0	2.499	1.604621457	0.014635388	1	1	1	0.097319116	1	71	0	1	0	0.014084507	chaPel
3650	3650_1	101748254	100228630	2.98663	4.0277	0.16638	0	1	32.00228	1.12E-07	0	1	-0.003972	1	0.999939427	0.043	1	0.154	1	1.702838311	0.077306814	1	1	2.74E-07	1	1	57	0	1	0	0.01754386	galGal
3653	3653_1	396047	100231256	2.27263	3.874	0.03347	0	1	-0.001152	1	0	1	2.925668	0.087181136	1	0.007	1	0	1	1.10773863	1.32E-14	1	1	1	0.181279969	1	65	0	0	0	0
3654	3654_1	428253	100226293	3.49929	2.58811	0.04241	-2.00E-06	1	45.837276	1.11E-10	1.08E-04	0.99170829	0.490948	0.483504728	1.95E-07	0	3.79872	0.006	1.236	10000	2.55E-04	1	1	3.68E-10	0.686098905	9.82E-07	75	2	5	0.026666667	0.066666667	serCan:tinGut	serCan:Node4:mesUni:tinGut:notPer
3655	3655_1	395428	100231901	4.37106	3.53651	0.17387	4.925516	0.085199646	32.664688	8.07E-08	4.925516	0.026462898	13.079028	2.99E-04	1.81E-07	0.023	2.34127	0.061	1.653	12.28233079	0.014245905	0.338386539	0.105693642	2.00E-07	0.001093722	9.14E-07	63	3	6	0.047619048	0.095238095	taeGut:casCas:cryCin	taeGut:picPub:melGal:Node39:casCas:cryCin
3657	3657_1	415561	100218428	4.90426	3.7252	0.01443	0	1	-0.018992	1	0	1	3.67384	0.055272703	0.002625222	0.003	1	0	2.923	50.89313964	3.67E-04	1	1	1	0.122729173	0.007208378	67	1	2	0.014925373	0.029850746	nipNip	pygAde:nipNip
3658	3658_1	422033	100220404	4.89207	3.06289	0.08571	1.20E-04	0.999940002	6.352124	0.041749742	0	1	0.637692	0.424547795	0.230713378	0	29.86422	0.013	1	7.003778032	0.00230768	1	1	0.057226507	0.626847638	0.383933349	75	0	2	0	0.026666667	colLiv:melGal
3661	3661_1	417818	100232409	2.39377	4.39157	0.04186	1.80E-05	0.999991	97.488456	0	-2.00E-06	1	2.482364	0.115129093	1	0.008	1	0.013	1.178	1.972997095	0.006434135	1	1	0	0.22788471	1	75	0	1	0	0.013333333	aptFor
3662	3662_1	426277	100219940	5.5251	3.15125	0.00946	8.00E-06	0.999996	-0.03416	1	9.20E-05	0.992347078	-12.01202	1	4.93E-05	0.006	1	0	2.929	10.8761528	0.001127009	1	1	1	1	1.85E-04	67	1	4	0.014925373	0.059701493	geoFor	geoFor:chaPel:Node41:cryCin
3664	3664_1	421835	100223987	5.67276	3.35614	0.38364	122.645992	0	364.866492	0	122.645992	0	225.549396	0	0.048248107	0.049	2.57057	0.088	1.939	3.147581614	0.05368445	0	0	0	0	0.098767782	75	0	6	0	0.08	taeGut:falPer:nipNip:chaVoc:Node63:tinGut
3667	3667_1	422717	100226425	4.67718	2.87435	0.3749	40.12473	1.94E-09	140.538044	0	40.12473	2.38E-10	88.053548	0	0.026003706	0.043	2.45731	0.095	1.813	2.857896575	0.078392824	2.75E-08	3.40E-09	0	0	0.057178962	71	1	7	0.014084507	0.098591549	Node47	corBra:melUnd:chaVoc:calAnn:cucCan:melGal:Node47
3669	3669_1	408027	100223208	3.73363	2.64429	0.21825	0	1	2.211704	0.330928811	0	1	0.028924	0.864954635	0.377585635	0.051	1	0.042	1	38.56030176	0.002519347	1	1	0.41710369	1	0.583819035	55	1	3	0.018181818	0.054545455	eudEle	cucCan:casCas:eudEle
3671	3671_1	421967	100232339	2.8994	2.69522	0.0493	0	1	44.426488	2.25E-10	0	1	5.595216	0.01800959	0.00101795	0.015	1	0.007	1.773	10000	8.44E-05	1	1	7.20E-10	0.046514943	0.003044049	71	1	1	0.014084507	0.014084507	aptOwe	aptOwe
3672	3672_1	418692	100218916	1.86456	3.40949	0.03931	-1.04704	1	4.569524	0.101798287	-1.04704	1	1.82768	0.176401818	1.51E-06	0	27.51906	0.015	1	10000	1.88E-04	1	1	0.134324911	0.321752465	6.92E-06	75	2	3	0.026666667	0.04	aptHaa:Node58	aptHaa:Node58:Node70
3673	3673_1	423025	100187706	6.87128	4.16267	0.13394	0	1	30.967144	1.89E-07	0	1	0.118492	0.730675827	1	0.017	1	0.068	1.015	1.001638749	5.56E-14	1	1	4.50E-07	0.920428678	1	53	1	4	0.018867925	0.075471698	picPub	corBra:picPub:Node30:Node40
3674	3674_1	417333	100232353	3.88342	2.89144	0.16227	3.754546	0.153006787	41.695056	8.83E-10	3.754546	0.052664096	11.420804	7.26E-04	0.995853564	0.02	2.00821	0.052	1.525	1.43772145	0.059333661	0.573396395	0.198580394	2.66E-09	0.002475973	1	73	0	1	0	0.01369863	notPer
3677	3677_1	428967	100230461	3.74746	3.70885	0.12708	1.348458	0.509549132	16.491216	2.62E-04	1.348458	0.245547872	9.234676	0.002374744	0.003673537	0.002	2.52566	0.004	2.192	576.7786649	2.46E-04	1	0.80726415	4.49E-04	0.007500421	0.009769138	73	0	3	0	0.04109589	Node26:Node41:strCam
3678	3678_1	421116	100223061	2.41957	3.41827	0.1189	4.175094	0.123990913	35.85562	1.64E-08	4.186026	0.040758535	3.95904	0.046620284	0.106386247	0.001	3.7272	0.028	1.302	6.888499128	0.004751242	0.473845764	0.156676312	4.34E-08	0.106236921	0.197088794	75	0	2	0	0.026666667	geoFor:fulGla
3682	3682_1	427846	100219706	5.04245	3.74948	0.38907	69.500848	7.77E-16	172.459056	0	69.500848	1.11E-16	126.613052	0	1.53E-04	0.022	3.32174	0.038	2.489	10.5695493	0.009141979	2.05E-14	2.87E-15	0	0	5.31E-04	73	0	8	0	0.109589041	pseHum:Node10:Node33:chaPel:Node48:Node56:Node64:Node53
3688	3688_1	421598	100219440	3.75327	3.23684	0.10959	-2.00E-06	1	5.239872	0.072807522	-2.00E-06	1	0.334284	0.563147336	0.564175437	0	12.98261	0.003	1.515	2.382864079	0.019934138	1	1	0.097431618	0.762556885	0.809315342	73	0	1	0	0.01369863	serCan
3689	3689_1	427627	NA	4.11313	4.78748	0.03543	-6.00E-06	1	-0.004592	1	-6.00E-06	1	1.164296	0.280576366	1	0	33.35388	0	2.153	1.006054349	3.67E-14	1	1	1	0.46096587	1	61	0	0	0	0
3693	3693_1	100859701	105760898	6.60562	3.5507	0.56521	117.222448	0	313.629572	0	117.222448	0	213.395836	0	0	0.09	2.3227	0.163	1.833	5.436041834	0.065845135	0	0	0	0	0	73	5	14	0.068493151	0.191780822	pseHum:ficAlb:Node15:corBra:Node8	pseHum:ficAlb:geoFor:Node15:Node13:Node9:corBra:Node8:melUnd:lepDis:chaPel:Node68:Node67:Node53
3695	3695_1	100858225	NA	9.14776	2.37571	0.02804	0	1	-0.001848	1	0	1	0.472004	0.492066677	0.058384037	0.002	1	0	1	15.29697967	0.006263854	1	1	1	0.694520297	0.116607162	47	0	2	0	0.042553191	melUnd:notPer
3698	3698_1	416410	100217810	3.82609	3.05858	0.02093	-1.88E-04	1	17.866356	1.32E-04	-1.88E-04	1	0.488916	0.484411251	0.140667948	0	6.87087	0.007	1	267.103072	1.03E-04	1	1	2.33E-04	0.686823407	0.250204229	75	0	2	0	0.026666667	ficAlb:egrGar
3699	3699_1	422260	100224015	4.38512	4.55762	0.09644	-4.80E-05	1	4.596196	0.100449718	-4.80E-05	1	0.42978	0.512096919	0.161104541	0	32.82549	0.019	1	4.368356612	0.009233534	1	1	0.132666271	0.715203957	0.281036126	73	0	2	0	0.02739726	taeGut:picPub
3700	3700_1	768422	101233572	4.44366	4.31778	0.3991	2.06691	0.35577563	13.788836	0.001013427	2.06691	0.150526231	0.030088	0.862290708	1	0.016	3.34089	0.337	1.027	1	0.192152524	1	0.52002688	0.001632639	1	1	51	0	1	0	0.019607843	Node33
3702	3702_1	419310	100228386	3.67491	2.68737	0.06239	0	1	-0.006264	1	0	1	-6.114576	1	0.934431502	0.012	1	0	3.75	2.682103995	0.006710093	1	1	1	1	1	75	0	1	0	0.013333333	Node49
3703	3703_1	418163	100225895	3.55182	3.6761	0.15318	-2.00E-06	1	52.120268	4.81E-12	3.38E-04	0.985331897	18.012956	2.19E-05	0.35239489	0	13.40254	0.042	1.595	6.461840769	0.003691086	1	1	1.79E-11	9.52E-05	0.550363858	73	1	3	0.01369863	0.04109589	melGal	Node44:melGal:casCas
3704	3704_1	418778	101233254	2.25052	3.62854	0.10714	-0.195532	1	12.18642	0.002258149	-0.195532	1	2.402812	0.121117362	0.035254562	0.014	1	0.018	1.78	11.9914323	0.004307032	1	1	0.003505372	0.23765857	0.075103789	75	1	2	0.013333333	0.026666667	rheAme	picPub:rheAme
3708	3708_1	423655	100231791	2.8497	3.8968	0.12638	9.974078	0.006825846	126.291144	0	9.974122	0.001587557	21.561648	3.43E-06	6.19E-09	0.001	3.81627	0.032	1.422	679.3658217	6.70E-05	0.034518144	0.008071395	0	1.65E-05	3.53E-08	75	3	6	0.04	0.08	corBra:aptFor:pygAde	Node16:corBra:aptFor:pygAde:chaPel:notPer
3709	3709_1	428091	100227292	4.45687	4.58077	0.07516	0	1	11.758088	0.002797458	0	1	-0.929516	1	3.26E-04	0.03	1	0.019	1	14.83649348	0.002692377	1	1	0.004317881	1	0.001071072	71	2	6	0.028169014	0.084507042	notPer:Node65	geoFor:melUnd:halLeu:rheAme:notPer:Node65
3710	3710_1	420502	100220038	2.6162	4.61498	0.01558	0	1	-0.007512	1	0	1	0.059944	0.806584473	1	0	17.63446	0	2.946	1.001637735	1.35E-16	1	1	1	0.99367999	1	59	0	0	0	0
3712	3712_1	100858897	100218052	4.58062	4.0249	0.06751	0	1	2.38988	0.302722117	0	1	1.121144	0.289672254	3.19E-12	0.018	1	0.017	1	29.01550226	0.005141982	1	1	0.382884237	0.470914239	2.22E-11	65	3	10	0.046153846	0.153846154	Node57:cryCin:tinGut	Node9:lepDis:halLeu:chaPel:Node2:Node57:Node47:cryCin:tinGut:Node60
3717	3717_1	395514	100230378	2.77005	2.29191	0.07949	0	1	93.76758	0	0.00162	0.967894435	0.410012	0.521963415	0.001298611	0.006	1	0.068	1	678.0845599	7.54E-05	1	1	0	0.724666031	0.003804826	73	1	3	0.01369863	0.04109589	serCan	taeGut:serCan:pygAde
3718	3718_1	427687	100219122	2.42256	2.44785	0.02179	2.00E-06	0.999999	107.283372	0	2.00E-06	0.998871621	0.311376	0.576837042	0.19756781	0.01	1	0.016	1	12.93552294	3.68E-04	1	1	0	0.775404164	0.334837201	71	0	1	0	0.014084507	picPub
3723	3723_1	416040	100190009	2.14293	3.68642	1.00E-04	0.001864	0.999068434	-0.003796	1	1.40E-05	0.997014596	-1.08E-04	1	1	0	25.1283	0	2.73	2.47764417	0	1	1	1	1	1	73	0	0	0	0
3724	3724_1	422355	100227474	0.88964	2.83561	0.05546	0	1	-4.28E-04	1	0	1	0.097412	0.754957721	0.236474213	0.018	1	0	1	8.404385669	0.011294577	1	1	1	0.943479584	0.391990041	71	0	1	0	0.014084507	Node2
3726	3726_1	395922	100224522	8.88759	3.58721	0.74855	203.317972	0	487.26138	0	203.317972	0	397.670272	0	6.79E-11	0.109	2.49923	0.147	2.165	8.695766641	0.018458673	0	0	0	0	4.37E-10	75	3	19	0.04	0.253333333	falPer:fulGla:mesUni	ficAlb:corBra:Node9:melUnd:falPer:lepDis:fulGla:egrGar:balReg:chaVoc:calAnn:chaPel:Node42:colLiv:mesUni:Node46:melGal:anaPla:Node49
3729	3729_1	395105	100219758	1.85244	3.2774	0.0089	-4.00E-06	1	13.287156	0.001302359	-4.00E-06	1	0.388848	0.532905564	0.998008491	0	36.42377	0.003	1.338	1.812749532	0.001090194	1	1	0.002077393	0.73608695	1	73	0	0	0	0
3730	3730_1	422539	100222608	3.13176	3.4892	0.21824	12.706052	0.001741469	66.22348	4.22E-15	12.706052	3.64E-04	26.550324	2.57E-07	4.36E-08	0.035	2.4612	0.091	1.727	88.08936483	0.002948781	0.009913155	0.002084523	2.06E-14	1.39E-06	2.33E-07	65	3	6	0.046153846	0.092307692	anaPla:cryCin:eudEle	geoFor:colLiv:galGal:anaPla:cryCin:eudEle
3732	3732_1	422354	100221662	1.77916	2.4436	0.0293	-3.60E-05	1	-0.001308	1	-3.80E-05	1	2.687844	0.101116548	0.001314891	0	16.03325	0	1	33.39758316	0.001888143	1	1	1	0.205190413	0.003849929	65	1	2	0.015384615	0.030769231	notPer	chaVoc:notPer
3733	3733_1	419097	100226977	3.09634	3.10874	0.0208	3.78E-04	0.999811018	49.660484	1.65E-11	-2.94E-04	1	0.60598	0.436305439	0.003993713	0	7.6303	0.005	1	112.9173545	7.01E-05	1	1	5.89E-11	0.638662796	0.010552819	71	0	2	0	0.028169014	geoFor:pygAde
3737	3737_1	422208	100230944	6.1235	3.94711	0.21063	0	1	44.66452	2.00E-10	0	1	22.13518	2.54E-06	0.016047526	0.066	1	0.023	1.845	3.338895422	0.049561893	1	1	6.43E-10	1.25E-05	0.037058817	71	2	9	0.028169014	0.126760563	chaPel:notPer	taeGut:falPer:calAnn:chaPel:cucCan:colLiv:Node58:eudEle:notPer
3740	3740_1	418921	100220578	1.86305	4.09482	0.00399	2.106138	0.348865436	-0.004048	1	0.037322	0.846810932	0.161688	0.687607148	0.023086369	0	4.44549	0	1.688	819.0405317	2.03E-04	1	1	1	0.881316798	0.051397611	75	0	1	0	0.013333333	eudEle
3741	3741_1	100049617	100223346	4.93676	3.74694	0.08479	0	1	1.012448	0.602767336	0	1	2.442476	0.118089696	8.29E-05	0.023	1	0.006	1	103.6732406	5.52E-04	1	1	0.739988202	0.232718004	3.01E-04	59	1	7	0.016949153	0.118644068	aptHaa	melUnd:anaPla:aptHaa:Node52:notPer:Node57:strCam
3744	3744_1	423023	100219087	5.58711	2.88555	0.08834	0	1	0.802732	0.669405014	0	1	-0.053768	1	1	0.066	1	0.025	1	1.00040016	8.83E-13	1	1	0.816950412	1	1	67	0	0	0	0
3745	3745_1	770854	100227826	2.34226	5.7121	0.01629	-5.30E-04	1	-0.008492	1	-5.30E-04	1	2.941536	0.086328605	1.71E-05	0	11.8211	0	2.685	17.59351997	0.0033232	1	1	1	0.179939435	6.83E-05	59	2	4	0.033898305	0.06779661	nipNip:colLiv	melUnd:aptFor:nipNip:colLiv
3749	3749_1	422642	100220382	3.85841	2.35375	0.07889	-2.00E-06	1	20.32308	3.86E-05	0	1	0.668876	0.413443759	0.250967188	0	21.21404	0.026	1	4.381093575	0.008989473	1	1	7.24E-05	0.614637937	0.413727141	73	0	3	0	0.04109589	colLiv:mesUni:cryCin
3753	3753_1	772279	100219145	2.72672	3.55622	0.18686	22.899088	1.07E-05	98.01122	0	22.899088	1.71E-06	41.393524	1.24E-10	0.006311899	0.023	2.58102	0.064	1.744	9.60831947	0.007997493	8.95E-05	1.44E-05	0	9.60E-10	0.015967649	71	0	9	0	0.126760563	geoFor:lepDis:Node30:balReg:chaPel:colLiv:Node59:tinGut:Node54
3758	3758_1	374251	100218701	3.45387	3.8242	0.13844	0	1	9.16012	0.010254281	0	1	-0.274012	1	0.127831324	0	18.54836	0.029	1.001	11.67755946	0.001657857	1	1	0.014939715	1	0.231106278	75	0	2	0	0.026666667	Node42:tinGut
3760	3760_1	418821	100223496	3.2374	3.37001	0.12178	2.3645	0.306588139	83.617188	0	2.3645	0.124123677	10.909612	9.57E-04	4.16E-04	0.005	2.16448	0.048	1.309	7.802369052	0.008408731	1	0.435383817	0	0.003198597	0.001339573	71	1	7	0.014084507	0.098591549	chaVoc	Node16:halLeu:Node26:aptFor:Node29:chaVoc:Node47
3763	3763_1	425014	100223986	4.19381	2.97328	0.08807	0	1	22.846464	1.09E-05	0	1	0.442252	0.506037509	0.039827393	0.02	1	0.015	1	65.77313108	2.28E-04	1	1	2.18E-05	0.708960138	0.08326166	75	0	3	0	0.04	taeGut:Node16:melGal
3769	3769_1	423709	100228290	5.12626	3.65303	0.11974	0	1	27.395284	1.13E-06	0	1	1.7715	0.183196551	1	0	7.29126	0.034	1.222	1.175024743	0.04402416	1	1	2.47E-06	0.33039378	1	75	0	2	0	0.026666667	nipNip:melGal
3770	3770_1	415568	NA	3.11218	3.03242	0.00781	-2.00E-05	1	-0.027896	1	-2.00E-05	1	-8.032176	1	0.066282284	0	32.44968	0	3.37	51.71422563	2.31E-04	1	1	1	1	0.129876237	57	0	2	0	0.035087719	aptFor:chaPel
3771	3771_1	416482	100227954	3.19982	4.4718	0.07052	-0.001208	1	89.601704	0	-0.001208	1	2.403504	0.121063809	5.75E-05	0	104.62768	0.014	1.178	57.48282361	3.13E-04	1	1	0	0.23765857	2.14E-04	73	0	5	0	0.068493151	geoFor:chaPel:aptHaa:Node55:Node67
3775	3775_1	418066	100232029	4.01115	3.60249	0.19205	44.670464	1.99E-10	130.478784	0	44.670464	2.33E-11	90.07072	0	0.6781954	0.021	3.22712	0.026	2.632	1.784440388	0.081691536	3.13E-09	3.67E-10	0	0	0.93701735	71	0	3	0	0.042253521	Node10:Node31:Node2
3776	3776_1	769466	100218224	1.36892	2.46394	0.03494	0	1	10.323208	0.005732497	0	1	0.871032	0.350669766	1	0.017	1	0.009	1.504	1.00040016	2.69E-14	1	1	0.00857704	0.544460952	1	71	0	0	0	0
3782	3782_1	NA	100231725	6.24725	4.36208	0.12729	0	1	13.121872	0.001414561	0	1	1.291864	0.255704723	7.51E-04	0	1	0.02	1.433	2.889647588	0.061202556	1	1	0.002247629	0.429625545	0.002309876	39	1	5	0.025641026	0.128205128	taeGut	taeGut:geoFor:falPer:aptHaa:Node28
3786	3786_1	422945	105759251	3.66841	2.93147	0.12327	0	1	21.234376	2.45E-05	-2.00E-06	1	0.038632	0.844179507	0.980248537	0.002	1	0.035	1	1.204732268	0.037404084	1	1	4.68E-05	1	1	73	0	2	0	0.02739726	taeGut:chaPel
3787	3787_1	431225	101233754	3.0549	3.69632	0.08516	0	1	11.64902	0.002954251	0	1	0.413624	0.520135814	0.493876819	0.028	1	0.05	1	5.923960884	0.004704813	1	1	0.004546169	0.722822931	0.726278965	65	0	1	0	0.015384615	melUnd
3790	3790_1	101750632	100228850	2.31279	3.94639	0.01045	0.010152	0.994936861	44.346432	2.35E-10	0.003532	0.952609115	8.00E-05	0.992863599	0.042377482	0	19.38616	0.002	1	16.52003797	2.72E-04	1	1	7.49E-10	1	0.088203585	75	13	14	0.173333333	0.186666667	picPub:lepDis:Node23:calAnn:chaPel:Node42:aptHaa:aptRow:Node57:rheAme:Node70:notPer:strCam	picPub:lepDis:Node23:fulGla:calAnn:chaPel:Node42:aptHaa:aptRow:Node57:rheAme:Node70:notPer:strCam
3793	3793_1	426519	100229989	2.79598	2.01734	0.04043	-1.20E-05	1	30.633292	2.23E-07	-1.20E-05	1	1.000572	0.31717214	1	0	23.57049	0.018	1	1.104792511	0.035628564	1	1	5.28E-07	0.504740178	1	73	0	1	0	0.01369863	cryCin
3794	3794_1	395956	100221648	4.01969	5.04462	0.09261	0	1	50.100776	1.32E-11	0	1	0.7084	0.399975485	0.002051899	0	13.35268	0.021	1.123	10000	1.10E-04	1	1	4.78E-11	0.60079449	0.00574479	75	0	5	0	0.066666667	serCan:Node38:aptHaa:Node58:Node55
3796	3796_1	419379	100218708	6.48966	3.61205	0.26099	0	1	103.305016	0	0	1	26.939008	2.10E-07	6.61E-05	0.052	1	0.067	1.403	10.1179902	0.004768258	1	1	0	1.16E-06	2.44E-04	73	0	6	0	0.082191781	geoFor:picPub:egrGar:nipNip:calAnn:chaPel
3797	3797_1	415862	100229521	5.22251	4.11513	0.16907	0	1	64.379232	1.04E-14	0	1	0.912144	0.339546192	5.73E-06	0.05	1	0.092	1.057	51.7965386	0.001571511	1	1	4.93E-14	0.531088209	2.44E-05	55	2	4	0.036363636	0.072727273	geoFor:corBra	geoFor:corBra:melGal:notPer
3798	3798_1	428309	100230283	3.91561	5.27638	0.0303	-1.02E-04	1	8.714348	0.01281455	-1.02E-04	1	9.448884	0.002112776	5.03E-04	0	33.84244	0.003	1	9.741515184	0.002634376	1	1	0.018458473	0.006729382	0.001594628	61	0	8	0	0.131147541	ficAlb:aptFor:egrGar:chaVoc:chaPel:Node2:anaPla:Node52
3800	3800_1	431587	100231953	5.33577	3.18468	0.37019	9.997132	0.006747616	52.053312	4.97E-12	9.997132	0.001567842	29.27108	6.29E-08	0.622969928	0.042	2.13563	0.099	1.621	2.21441627	0.102619371	0.034182158	0.007985163	1.85E-11	3.72E-07	0.875601502	67	0	3	0	0.044776119	taeGut:corBra:colLiv
3802	3802_1	424713	100232452	5.03478	2.89864	0.14877	0	1	28.361696	6.94E-07	0	1	-0.891968	1	0.001936767	0.026	1	0.06	1	9.783905	0.004613055	1	1	1.56E-06	1	0.005454057	75	0	4	0	0.053333333	corBra:melUnd:chaPel:eudEle
3804	3804_1	427481	100224503	2.23997	3.83528	0.0615	0	1	6.98152	0.0304777	0	1	0.488144	0.484756394	1	0.007	1	0.008	1.41	1.10850913	8.35E-16	1	1	0.042302834	0.687088119	1	69	0	0	0	0
3811	3811_1	395199	100226174	7.06944	4.27907	0.13015	1.77215	0.412270744	45.388136	1.39E-10	1.77215	0.183116223	8.113168	0.004394486	1.19E-04	0.008	2.36083	0.037	1.343	40.17740163	0.002821707	1	0.621024572	4.56E-10	0.013197153	4.21E-04	71	2	7	0.028169014	0.098591549	taeGut:droNov	taeGut:Node12:Node9:picPub:mesUni:droNov:Node65
3812	3812_1	417718	100217795	3.49816	3.17508	0.07793	-0.003798	1	11.116068	0.003856351	-0.003798	1	-0.535552	1	0.660789032	0	5.58692	0.03	1	2.787385085	0.01181072	1	1	0.005856613	1	0.919451653	75	0	2	0	0.026666667	falPer:Node54
3813	3813_1	396033	100221542	4.18796	3.59987	0.18313	15.866856	3.59E-04	66.21026	4.22E-15	15.86686	6.80E-05	34.48932	4.29E-09	1.57E-08	0.005	2.8975	0.015	1.964	131.9360779	5.63E-04	0.002336115	4.45E-04	2.06E-14	2.84E-08	8.70E-08	75	0	8	0	0.106666667	geoFor:Node16:Node6:egrGar:Node38:Node42:galGal:Node66
3817	3817_1	424693	100222205	3.9939	2.6645	0.01149	-2.24E-04	1	29.216804	4.53E-07	-2.24E-04	1	1.678512	0.19512229	0.994785091	0	201.97309	0.002	1	1.347447571	0.003470427	1	1	1.03E-06	0.347422628	1	75	0	1	0	0.013333333	geoFor
3818	3818_1	430912	105759496	8.18535	2.1505	0.19155	0.074458	0.963455479	3.024532	0.220409963	0	1	1.846052	0.174243269	0.041549568	0.112	1	0.01	1.546	3.533674718	0.034832502	1	1	0.282058561	0.31841801	0.086604756	67	0	6	0	0.089552239	pseHum:taeGut:Node11:fulGla:galGal:Node46
3819	3819_1	419377	100230175	7.84863	3.90654	0.17601	0	1	44.03094	2.75E-10	0	1	8.410412	0.003730781	3.47E-10	0.057	1	0.021	1.319	14.37064979	0.004333011	1	1	8.71E-10	0.011325539	2.16E-09	65	4	11	0.061538462	0.169230769	chaVoc:colLiv:Node39:tinGut	chaVoc:Node34:colLiv:Node2:Node39:Node56:cryCin:tinGut:eudEle:notPer:Node59
3820	3820_1	100858782	NA	3.16786	6.82087	0.03112	-2.00E-06	1	-0.004796	1	-2.00E-06	1	0.36234	0.547209523	0.433144452	0	7.10842	0	2.404	2.885391488	0.012939339	1	1	1	0.748454217	0.654382237	41	0	0	0	0
3821	3821_1	421093	NA	2.78668	4.34015	0.4224	19.558678	5.66E-05	45.401216	1.38E-10	19.558678	9.76E-06	41.570684	1.14E-10	0.484634716	0.008	5.35245	0.009	4.609	4.803171193	0.022271401	4.22E-04	7.32E-05	4.53E-10	8.81E-10	0.716001272	41	0	2	0	0.048780488	droNov:Node39
3823	3823_1	NA	100223761	4.52178	2.61717	0.24616	3.275192	0.194446931	13.999736	9.12E-04	3.275192	0.070334696	10.66394	0.001092444	0.277305039	0.01	3.25515	0.012	2.695	1.567071775	0.197990976	0.710033337	0.258379021	0.001477182	0.003627401	0.450653079	61	1	2	0.016393443	0.032786885	anaPla	anaPla:Node56
3824	3824_1	415955	100228826	6.91558	3.25134	0.46736	115.22341	0	312.995072	0	115.22341	0	205.496088	0	0.049736614	0.053	2.37716	0.102	1.809	1.896797146	0.1553817	0	0	0	0	0.101504247	73	0	7	0	0.095890411	pseHum:Node14:melUnd:mesUni:tinGut:Node67:Node52
3827	3827_1	420194	100232606	1.51491	4.80705	0.07914	0	1	0.316684	0.853557815	0	1	-0.212652	1	0.993160317	0.009	1	0.022	1	1.872597498	0.013905122	1	1	1	1	1	75	0	0	0	0
3831	3831_1	416741	100222283	1.643	3.48341	0.06016	0	1	16.004068	3.35E-04	0.070812	0.790158158	7.756444	0.005352123	8.84E-06	0.02	1	0.007	2.478	546.9738902	3.57E-04	1	1	5.65E-04	0.015724582	3.68E-05	71	1	3	0.014084507	0.042253521	balReg	aptFor:balReg:tinGut
3834	3834_1	420159	100225275	2.73888	3.40133	0.03849	2.00E-06	0.999999	23.692936	7.16E-06	0	1	2.403544	0.121060714	0.724344908	0	31.00383	0.015	1	3.720495301	0.00320989	1	1	1.46E-05	0.23765857	0.985439487	75	0	2	0	0.026666667	corBra:chaPel
3836	3836_1	426550	NA	7.24064	4.12971	0.216	0.463684	0.793071419	14.210204	8.21E-04	0.463684	0.495907265	5.56582	0.018314431	3.24E-05	0.002	3.28063	0.016	1.696	7.752234847	0.013967958	1	1	0.001335105	0.047175842	1.25E-04	43	2	7	0.046511628	0.162790698	corBra:Node8	geoFor:corBra:Node8:egrGar:chaPel:anaPla:Node25
3837	3837_1	395516	100218096	5.02412	5.47841	0.02164	0	1	-0.01222	1	0	1	4.062776	0.043838377	7.87E-05	0	8.07697	0	2.507	15.70764625	0.001989972	1	1	1	0.100798049	2.87E-04	71	1	5	0.014084507	0.070422535	tinGut	fulGla:Node55:cryCin:tinGut:notPer
3841	3841_1	396091	100227000	3.93825	3.39222	0.07652	-4.00E-06	1	11.113976	0.003860386	-4.00E-06	1	1.86794	0.1717112	0.176645418	0	15.7846	0.022	1	5.28975933	0.006384531	1	1	0.005861719	0.314586236	0.304300427	75	0	4	0	0.053333333	serCan:Node9:pygAde:colLiv
3848	3848_1	NA	105760923	4.6859	3.63958	0.47837	0	1	3.911128	0.141484657	0	1	0.37712	0.539148608	0.002032421	0.089	1	0.2	1.143	251.9603632	0.001872362	1	1	0.183927938	0.741232115	0.005695896	51	0	3	0	0.058823529	ficAlb:Node15:egrGar
3849	3849_1	772163	100231403	3.40309	4.05282	0.18782	39.806	2.27E-09	187.368588	0	39.806002	2.80E-10	76.451148	0	8.76E-04	0.002	4.72493	0.024	1.805	6.396453758	0.008586863	3.19E-08	3.96E-09	0	0	0.002654242	73	1	7	0.01369863	0.095890411	taeGut	taeGut:Node9:egrGar:aptOwe:rheAme:tinGut:Node54
3853	3853_1	427760	105759585	4.83002	4.38463	0.24418	14.006198	9.09E-04	93.754016	0	14.005598	1.82E-04	34.046212	5.38E-09	0	0.003	3.04541	0.021	1.683	230.3524303	6.67E-04	0.005502441	0.00110943	0	3.53E-08	0	75	4	10	0.053333333	0.133333333	galGal:casCas:rheAme:cryCin	colLiv:Node2:galGal:Node58:casCas:rheAme:Node66:cryCin:eudEle:notPer
3857	3857_1	423373	100227792	2.8946	3.89167	0.15251	-2.00E-06	1	48.50772	2.93E-11	0	1	12.671072	3.71E-04	1.27E-05	0.041	1	0.035	1.528	150.1440189	6.96E-04	1	1	1.02E-10	0.001328644	5.17E-05	71	1	4	0.014084507	0.056338028	tinGut	serCan:Node14:colLiv:tinGut
3858	3858_1	416677	100220087	4.07294	4.446	0.01707	-3.58E-04	1	16.310252	2.87E-04	-3.46E-04	1	-0.487104	1	4.15E-05	0	28.57272	0.003	1.114	10000	2.65E-04	1	1	4.89E-04	1	1.58E-04	73	1	4	0.01369863	0.054794521	fulGla	picPub:lepDis:fulGla:tinGut
3859	3859_1	415812	105759693	4.16491	2.16476	0.11221	0	1	8.139016	0.017085793	0	1	0.317692	0.572997981	0.043433209	0	7.67577	0.041	1	46.1456964	9.64E-04	1	1	0.02430085	0.771319492	0.090163567	69	0	3	0	0.043478261	pseHum:ficAlb:Node14
3860	3860_1	422858	100225699	1.57241	2.44713	0.00224	0	1	9.08E-04	0.999546103	0.228214	0.632851294	0.751692	0.385941062	1	0	1	0	2.922	1.013998607	5.44E-16	1	1	1	0.586108708	1	67	0	0	0	0
3863	3863_1	418841	100231127	6.13577	3.85132	0.38647	63.737798	1.44E-14	162.760544	0	63.737798	1.44E-15	116.611108	0	0.007435458	0.044	2.88593	0.069	2.205	4.13791707	0.041729557	3.41E-13	3.43E-14	0	0	0.01848449	73	0	4	0	0.054794521	ficAlb:Node9:calAnn:eudEle
3864	3864_1	417704	100221633	2.5465	3.78447	0.07369	14.433782	7.34E-04	62.00038	3.44E-14	14.433792	1.45E-04	27.871256	1.30E-07	0.640615901	0.001	4.7867	0.001	4.47	4.852287069	0.003212046	0.004528396	9.01E-04	1.56E-13	7.37E-07	0.896058529	73	0	2	0	0.02739726	aquChr:melGal
3868	3868_1	428009	100228502	3.33362	3.73728	0.23116	0	1	52.318748	4.36E-12	0	1	29.167884	6.64E-08	0.383550589	0.059	1	0.047	1.664	4.886529906	0.01119374	1	1	1.64E-11	3.91E-07	0.591270328	71	0	2	0	0.028169014	Node53:strCam
3873	3873_1	418447	100225267	3.46439	3.84411	0.08471	0.006512	0.996749295	34.426932	3.34E-08	0.006514	0.935673097	0.01582	0.899907988	0.004981186	0	2.4786	0.036	1.013	275.2288028	1.78E-04	1	1	8.60E-08	1	0.012895623	75	1	2	0.013333333	0.026666667	Node55	ficAlb:Node55
3874	3874_1	395851	101233643	0.71203	2.51382	0.13769	0.990762	0.609338705	2.662084	0.26420182	0.990762	0.319556206	1.981464	0.159236262	0.762077757	0.145	1.54724	0.145	1.547	5.700940877	0.019085269	1	1	0.335530521	0.296618579	1	57	0	1	0	0.01754386	Node39
3878	3878_1	427925	100232697	3.18688	4.40225	0.17011	-4.00E-06	1	30.080804	2.94E-07	6.00E-06	0.998045592	2.146524	0.142893079	0.004378804	0.022	1	0.029	1.224	10.45930701	0.002866234	1	1	6.87E-07	0.272060734	0.011469301	75	0	2	0	0.026666667	geoFor:rheAme
3882	3882_1	769580	105759397	7.16677	4.7945	0.29839	27.099994	1.30E-06	145.505616	0	27.099994	1.93E-07	60.082116	9.10E-15	0.006731454	0.016	2.54745	0.069	1.528	2.77726215	0.069991986	1.26E-05	1.88E-06	0	9.74E-14	0.016874236	69	0	9	0	0.130434783	ficAlb:melUnd:halLeu:Node5:chaVoc:Node2:Node47:rhePen:notPer
3884	3884_1	421663	100228966	5.25425	3.3449	0.45777	39.193586	3.08E-09	126.394716	0	39.193586	3.84E-10	63.638604	1.44E-15	0.007137336	0.079	2.33508	0.17	1.767	2.901324395	0.099364456	4.23E-08	5.28E-09	0	1.63E-14	0.017799333	69	0	7	0	0.101449275	Node16:Node14:Node9:egrGar:chaPel:colLiv:Node48
3885	3885_1	421471	100228305	4.65222	4.48133	0.17901	-2.62E-04	1	25.655768	2.68E-06	6.06E-04	0.980360406	4.341312	0.037198248	3.12E-04	0.027	1	0.034	1.294	159.5045082	2.92E-04	1	1	5.68E-06	0.087171145	0.001029202	75	1	3	0.013333333	0.04	pygAde	lepDis:pygAde:Node56
3887	3887_1	429114	100227572	7.84105	3.47394	0.44433	43.778106	3.12E-10	151.923844	0	43.778106	3.68E-11	82.27436	0	0.000664982	0.032	2.40009	0.086	1.679	42.48363174	0.001561865	4.81E-09	5.70E-10	0	0	0.002068937	75	0	8	0	0.106666667	taeGut:serCan:Node14:Node10:nipNip:chaPel:tinGut:Node70
3890	3890_1	424429	100230487	2.63997	3.30827	0.02266	0	1	14.636212	6.63E-04	0	1	-0.06306	1	0.957165344	0	17.5131	0.004	1	3.189742985	0.001422965	1	1	0.001088541	1	1	73	0	0	0	0
3893	3893_1	395437	100220866	6.07377	3.01066	0.34162	0	1	30.145028	2.85E-07	0	1	16.906452	3.93E-05	0.007797041	0.15	1	0.072	1.578	16.99624686	0.005686288	1	1	6.66E-07	1.65E-04	0.019300616	75	2	5	0.026666667	0.066666667	balReg:chaPel	serCan:Node31:balReg:chaPel:galGal
3897	3897_1	420702	100231172	3.54209	3.39498	0.20174	8.320648	0.015602502	80.9307	0	8.320648	0.003919693	29.64152	5.20E-08	0.148560127	0.01	2.4313	0.026	1.863	3.591274076	0.026231963	0.07325104	0.018504583	0	3.10E-07	0.262150743	75	0	2	0	0.026666667	Node23:cryCin
3898	3898_1	421693	100223804	3.7908	3.75814	0.32666	0	1	82.574712	0	0	1	42.00274	9.11E-11	1.19E-05	0.105	1	0.044	1.752	63.39690347	8.45E-04	1	1	0	7.12E-10	4.87E-05	73	1	6	0.01369863	0.082191781	falPer	ficAlb:falPer:Node29:egrGar:chaPel:cucCan
3903	3903_1	427318	105759621	3.5497	3.2739	0.21056	17.491382	1.59E-04	134.515792	0	17.491382	2.89E-05	39.564556	3.17E-10	1.83E-04	0.008	2.99434	0.065	1.484	14.22593804	0.003419027	0.00110563	2.02E-04	0	2.34E-09	6.30E-04	71	1	4	0.014084507	0.056338028	Node62	ficAlb:calAnn:Node2:Node62
3906	3906_1	415765	100190297	2.36081	2.72609	0.05194	2.083356	0.352862082	-6.88E-04	1	2.083356	0.148912463	-4.567024	1	1	0.033	1	0	1.278	1.105307556	1.11E-15	1	0.515065412	1	1	1	73	0	1	0	0.01369863	taeGut
3909	3909_1	374059	100231013	2.8321	7.0976	0.01141	-8.28E-04	1	6.967044	0.030699098	-8.28E-04	1	0.359168	0.54896867	0.562035986	0	19.34975	0.004	1	5.388387865	0.0027151	1	1	0.042582936	0.74944204	0.806778629	51	0	1	0	0.019607843	corBra
3911	3911_1	416943	100228598	6.22167	3.24694	0.32867	81.637122	0	199.22532	0	81.637122	0	125.939188	0	9.44E-07	0.029	2.836	0.059	2.05	18.4224798	0.004813565	0	0	0	0	4.41E-06	73	2	8	0.02739726	0.109589041	Node26:anaPla	taeGut:Node14:Node26:melGal:Node50:anaPla:Node58:strCam
3912	3912_1	421551	100190747	3.4204	2.45089	0.07165	1.324588	0.515667036	24.026492	6.06E-06	1.324588	0.249770305	7.089552	0.007753463	0.058969244	0.004	2.68773	0.011	1.945	311.44483	2.66E-04	1	0.819288041	1.24E-05	0.022069505	0.117506083	75	0	2	0	0.026666667	corBra:tinGut
3915	3915_1	415824	NA	5.08051	2.83696	0.05065	0	1	10.088908	0.006444978	0	1	0.336376	0.56192857	0.987839745	0.006	1	0.009	1.1	1	0.053319859	1	1	0.009582042	0.761620017	1	73	0	1	0	0.01369863	mesUni
3918	3918_1	426309	100190118	1.25399	4.85991	0.01467	0	1	-0.001352	1	0	1	0.5394	0.462681492	1	0	32.34425	0	1	1.111112998	5.17E-15	1	1	1	0.665917406	1	75	0	0	0	0
3920	3920_1	425210	100190337	3.82445	4.70225	0.02057	-8.00E-06	1	-0.004356	1	-8.00E-06	1	-0.158724	1	0.027588876	0	21.39187	0	2.817	243.2249907	6.46E-04	1	1	1	1	0.060279615	73	1	1	0.01369863	0.01369863	picPub	picPub
3923	3923_1	419192	100218100	5.74345	5.21079	0.10608	0	1	22.93686	1.05E-05	0	1	-0.685824	1	0.615811278	0.033	1	0.043	1.052	1.210873066	0.151525308	1	1	2.08E-05	1	0.867643369	71	1	1	0.014084507	0.014084507	taeGut	taeGut
3924	3924_1	418376	100227475	5.40893	3.95716	0.43084	87.732792	0	256.991664	0	87.732792	0	173.269872	0	9.15E-14	0.034	2.58188	0.069	1.975	10.61999964	0.014059325	0	0	0	0	6.76E-13	75	2	14	0.026666667	0.186666667	Node6:chaPel	corBra:melUnd:picPub:Node6:fulGla:calAnn:chaPel:cucCan:colLiv:Node2:galGal:Node58:tinGut:Node55
3925	3925_1	422807	100219951	2.17591	4.20862	0.08722	0	1	14.97558	5.60E-04	0	1	0.142748	0.705564268	0.425763966	0.026	1	0.031	1.106	4.367465805	0.011857346	1	1	9.25E-04	0.897845232	0.645024991	71	0	2	0	0.028169014	picPub:Node48
3928	3928_1	417258	100221446	4.14548	3.22598	0.04708	-1.34E-04	1	18.780164	8.35E-05	-1.34E-04	1	4.970544	0.025782537	0.064042657	0	26.67323	0.021	1	105.9309666	1.40E-04	1	1	1.51E-04	0.063688962	0.125978638	75	0	3	0	0.04	taeGut:serCan:fulGla
3929	3929_1	421687	100218417	2.40551	3.52481	0.1007	0	1	7.579508	0.022601161	0	1	0.251172	0.616251043	0.972253878	0.03	1	0.025	1.207	1	0.053879859	1	1	0.031729957	0.812820965	1	71	0	1	0	0.014084507	falPer
3932	3932_1	NA	NA	3.75286	4.94221	0.25501	22.770422	1.14E-05	110.62278	0	22.770422	1.83E-06	39.327436	3.58E-10	2.78E-10	0.011	3.63186	0.04	2.038	16.03680776	0.006736102	9.48E-05	1.53E-05	0	2.63E-09	1.73E-09	41	4	9	0.097560976	0.219512195	aquChr:aptFor:chaPel:colLiv	melUnd:aquChr:aptFor:balReg:chaVoc:chaPel:colLiv:droNov:strCam
3936	3936_1	NA	100224187	2.8898	3.59434	0.08131	0	1	33.735524	4.73E-08	0	1	0.622044	0.430288735	0.440082515	0	2.25062	0.039	1.012	3.224829533	0.011261171	1	1	1.20E-07	0.632846227	0.66290621	71	0	2	0	0.028169014	cucCan:colLiv
3937	3937_1	421804	100217606	3.15074	3.53452	0.15734	0	1	27.98092	8.39E-07	1.56E-04	0.990034684	-0.132968	1	5.48E-04	0.029	1	0.06	1.019	398.194078	1.38E-04	1	1	1.87E-06	1	0.001725453	73	2	3	0.02739726	0.04109589	taeGut:droNov	taeGut:aptFor:droNov
3939	3939_1	396176	100227860	3.52101	3.40934	0.03762	0	1	-4.64E-04	1	1.3385	0.24729867	0.36172	0.54755254	0.042595489	0.019	1	0	1	3.122905187	0.017256891	1	0.811792878	1	0.748733357	0.088596491	71	0	6	0	0.084507042	corBra:picPub:Node49:cryCin:Node66:Node54
3941	3941_1	423215	100223977	1.86417	2.49553	0.00875	0	1	37.830164	6.10E-09	0	1	0.035996	0.849523753	0.013975967	0.004	1	0.006	1	1466.223736	3.36E-05	1	1	1.69E-08	1	0.032661921	71	1	1	0.014084507	0.014084507	Node2	Node2
3942	3942_1	430750	100228802	3.18539	3.60992	0.07428	0	1	19.73826	5.17E-05	0	1	-0.021984	1	1	0.02	1	0.028	1	1.001620685	2.32E-16	1	1	9.58E-05	1	1	71	1	1	0.014084507	0.014084507	picPub	picPub
3949	3949_1	395682	100227581	2.76996	3.69018	0.05354	-1.06E-04	1	128.560148	0	-1.06E-04	1	0.277464	0.598368239	0.033567415	0	29.53766	0.026	1.044	45.12179238	1.51E-04	1	1	0	0.795226438	0.071985757	73	1	2	0.01369863	0.02739726	chaPel	chaPel:colLiv
3952	3952_1	428909	100218077	3.09956	3.16435	0.06034	0	1	39.726784	2.36E-09	0	1	0.382892	0.536059536	0.927482007	0.015	1	0.019	1.125	2.778818906	0.003634798	1	1	6.81E-09	0.738678799	1	75	0	0	0	0
3953	3953_1	415782	100227239	3.08356	3.51017	0.08154	0	1	21.43472	2.22E-05	-2.00E-06	1	0.184868	0.66722271	0.333710425	0	1	0.03	1	18.33963515	3.69E-04	1	1	4.26E-05	0.862289161	0.526173252	75	0	4	0	0.053333333	ficAlb:Node9:picPub:calAnn
3956	3956_1	374050	100221900	4.17632	4.20757	0.00323	-1.80E-05	1	-0.039064	1	-1.60E-05	1	-17.527356	1	1	0	33.09794	0	6.61	1.92225257	0	1	1	1	1	1	71	0	0	0	0
3958	3958_1	100859343	NA	3.32429	2.58141	0.03293	-2.00E-06	1	-0.004796	1	-2.00E-06	1	0.232196	0.629900287	3.61E-04	0	3.19325	0	3.906	1828.795031	0.003447081	1	1	1	0.826619033	0.001174572	41	0	3	0	0.073170732	serCan:halLeu:eudEle
3959	3959_1	415940	100228784	3.99082	4.84511	0.02218	2.00E-06	0.999999	49.96968	1.41E-11	0	1	2.267188	0.13213947	0.005493001	0.009	1	0.011	1	26.16957924	0.001045938	1	1	5.08E-11	0.255585554	0.014073994	71	1	5	0.014084507	0.070422535	fulGla	ficAlb:geoFor:Node31:fulGla:notPer
3961	3961_1	396202	105760650	2.15821	4.20643	0.07053	0	1	56.262168	6.07E-13	0	1	3.06906	0.079795599	0.07439972	0.009	1	0.013	1.285	11.44285281	0.001560306	1	1	2.46E-12	0.168673467	0.143837254	75	0	3	0	0.04	melUnd:Node55:strCam
3962	3962_1	101748485	100228692	3.74473	4.19534	0.07947	0	1	15.35878	4.62E-04	0	1	0.594776	0.440578189	2.32E-06	0	15.40925	0.015	1.317	58.9640854	0.00155266	1	1	7.71E-04	0.643180379	1.03E-05	41	2	5	0.048780488	0.12195122	ficAlb:cryCin	ficAlb:geoFor:colLiv:cryCin:strCam
3963	3963_1	769475	NA	6.60567	3.24329	0.04137	-4.00E-06	1	3.454316	0.177788969	-4.00E-06	1	-0.114144	1	4.98E-06	0	20.23455	0.006	1	43.79855763	0.002867159	1	1	0.229271548	1	2.14E-05	39	1	6	0.025641026	0.153846154	Node13	Node13:Node18:cucCan:colLiv:Node36:Node26
3968	3968_1	100857134	100217740	2.78135	3.87174	0.10806	3.00E-05	0.999985	11.022176	0.004041708	0	1	0.874092	0.349824955	0.461402772	0	1	0.014	1.39	6.595657697	0.005327128	1	1	0.006123138	0.543830765	0.68728306	73	0	4	0	0.054794521	aquChr:casCas:tinGut:strCam
3969	3969_1	424094	100224333	6.28164	3.1585	0.22794	0	1	1.25494	0.533940964	0	1	0.922624	0.336786938	0.838420678	0.039	1	0.012	1.511	1.69785585	0.087327096	1	1	0.658655996	0.528201286	1	73	0	2	0	0.02739726	Node49:cryCin
3972	3972_1	428131	100221335	4.45697	5.59927	0.08051	0	1	4.5954	0.100489704	0	1	0.354412	0.551626167	0.28098974	0	5.32056	0.016	1	2.573024621	0.038674697	1	1	0.132698922	0.752122897	0.455429751	53	1	5	0.018867925	0.094339623	taeGut	taeGut:Node7:Node2:melGal:cryCin
3973	3973_1	426128	100220949	9.16956	2.64969	0.11202	0	1	0.008388	0.995814783	0	1	1.253984	0.262792917	0.998629548	0.058	1	0.001	1	1	0.140235073	1	1	1	0.438308263	1	59	0	2	0	0.033898305	serCan:Node11
3974	3974_1	421902	100223121	3.30494	4.00123	0.19157	9.666018	0.007962526	36.513836	1.18E-08	9.666018	0.001877077	26.399708	2.78E-07	0.093357761	0.021	2.52939	0.038	1.969	11.48777401	0.006780119	0.03964399	0.009400515	3.18E-08	1.50E-06	0.175381094	75	0	6	0	0.08	Node35:cucCan:Node50:rheAme:tinGut:Node54
3975	3975_1	396387	100228314	4.97601	5.06474	0.0171	-6.00E-05	1	-0.022816	1	-6.00E-05	1	5.05666	0.024531472	9.65E-08	0	29.22756	0	1.838	85.54563199	8.90E-04	1	1	1	0.060858539	5.00E-07	71	1	5	0.014084507	0.070422535	casCas	taeGut:melUnd:picPub:fulGla:casCas
3976	3976_1	428589	100220314	2.37456	3.20208	0.01457	-1.20E-05	1	-0.006784	1	-1.20E-05	1	-3.130672	1	0.052236264	0	30.9354	0	2.631	194.6723013	3.01E-04	1	1	1	1	0.105983795	75	0	1	0	0.013333333	galGal
3977	3977_1	423260	100226851	2.96058	3.06876	0.10858	0	1	42.647676	5.48E-10	0	1	0.0958	0.756929233	0.018682726	0.017	1	0.06	1.045	70.16177667	4.68E-04	1	1	1.69E-09	0.945534673	0.04245231	75	0	5	0	0.066666667	geoFor:Node26:balReg:chaVoc:melGal
3981	3981_1	395253	100222281	2.14865	3.68058	0.03937	-2.00E-06	1	-0.010032	1	-2.00E-06	1	-1.164468	1	0.543554747	0	31.78058	0	1	5.292297879	0.002919396	1	1	1	1	0.785827445	73	0	2	0	0.02739726	aptOwe:aptRow
3982	3982_1	427898	100219550	5.35292	7.7862	0.07934	-1.00E-05	1	15.269248	4.83E-04	-1.20E-05	1	4.231056	0.039690739	2.07E-04	0	1	0.01	1.763	11.999674	0.007093014	1	1	8.04E-04	0.092412826	7.03E-04	63	1	6	0.015873016	0.095238095	Node57	Node21:nipNip:colLiv:Node39:tinGut:Node57
3983	3983_1	420758	100230559	4.38149	2.90949	0.34782	195.234338	0	602.136428	0	195.234342	0	360.502212	0	0.00990944	0.035	3.05141	0.067	2.255	4.135305447	0.028159013	0	0	0	0	0.023943453	75	1	4	0.013333333	0.053333333	galGal	egrGar:balReg:cucCan:galGal
3984	3984_1	427548	100230055	4.67262	2.7059	0.26857	9.68641	0.007881753	30.670168	2.19E-07	9.68641	0.001856359	19.616316	9.47E-06	0.66018615	0.021	2.9058	0.04	1.993	2.077022029	0.091154521	0.039264309	0.009302111	5.19E-07	4.32E-05	0.918997721	59	0	5	0	0.084745763	melUnd:falPer:picPub:halLeu:rhePen
3986	3986_1	423466	100225860	4.76453	4.06643	0.40907	75.584984	0	275.546476	0	75.584984	0	141.292084	0	0.47881256	0.046	2.49715	0.102	1.855	2.141652825	0.099503436	0	0	0	0	0.708603475	75	0	6	0	0.08	Node14:Node26:cucCan:Node66:Node73:Node69
3987	3987_1	421533	NA	3.54177	3.37211	0.20954	10.892034	0.004313451	24.386952	5.06E-06	10.892034	9.66E-04	20.032	7.62E-06	0.001155929	0.007	5.40673	0.007	4.706	39.95962773	0.001947207	0.022723866	0.005116554	1.04E-05	3.52E-05	0.003428363	69	0	2	0	0.028985507	pseHum:rheAme
3988	3988_1	421504	100228868	2.81806	3.63647	0.15953	0	1	0.280472	0.869153091	0	1	0.02022	0.886924365	9.16E-04	0.052	1	0.021	1.375	4.295789895	0.056942623	1	1	1	1	0.002765744	69	1	2	0.014492754	0.028985507	galGal	mesUni:galGal
3989	3989_1	419614	100228570	4.08363	2.57167	0.15856	0	1	28.330196	7.05E-07	0	1	5.933108	0.014859013	2.40E-05	0.023	1	0.037	1.413	11.57766489	0.005547325	1	1	1.58E-06	0.039362314	9.44E-05	73	2	6	0.02739726	0.082191781	chaPel:galGal	serCan:Node31:calAnn:chaPel:galGal:rheAme
3990	3990_1	421076	100230708	3.42756	3.71749	0.13498	33.13615	6.38E-08	141.524316	0	33.13615	8.59E-09	51.172804	8.46E-13	0.004217782	0.001	8.15672	0.015	1.974	3.165472547	0.022581267	7.39E-07	9.99E-08	0	7.69E-12	0.011104401	75	0	3	0	0.04	chaVoc:Node70:Node54
4001	4001_1	417173	100223502	3.01617	2.97054	0.05509	2.28E-04	0.999886006	35.951056	1.56E-08	1.40E-05	0.997014597	NA	NA	0.007149104	0	26.7219	0.011	1.241	106.5345793	1.48E-04	1	1	4.15E-08	NA	0.017823568	75	1	1	0.013333333	0.013333333	droNov	droNov
4009	4009_1	424114	100229363	2.68038	3.6984	0.08008	0	1	96.16	0	-6.00E-06	1	6.939948	0.008429156	0.994371521	0.027	1	0.016	1.381	1.745782735	0.022385753	1	1	0	0.023782067	1	71	0	2	0	0.028169014	ficAlb:Node28
4010	4010_1	427386	100231400	2.71806	3.65692	0.12942	0	1	-0.001056	1	0	1	-0.17032	1	0.419513273	0.037	1	0	1	42.49272568	4.64E-04	1	1	1	1	0.637443197	55	0	0	0	0
4011	4011_1	418485	100224800	4.32631	3.57154	0.30306	69.904824	6.66E-16	190.734096	0	69.904824	1.11E-16	126.11902	0	0.007043466	0.02	3.09368	0.027	2.539	3.853568504	0.040801687	1.78E-14	2.87E-15	0	0	0.017590459	75	2	6	0.026666667	0.08	mesUni:rhePen	Node14:Node31:colLiv:mesUni:Node49:rhePen
4013	4013_1	100858970	101233744	7.1222	4.65394	0.07477	0	1	-0.00412	1	0	1	0.277924	0.59806514	0.234417313	0	4.49113	0	2.298	5.377734441	0.011509938	1	1	1	0.795067284	0.388802775	53	1	3	0.018867925	0.056603774	ficAlb	ficAlb:egrGar:cucCan
4014	4014_1	396513	100218346	4.17706	3.2354	0.01767	-2.00E-06	1	51.340992	7.10E-12	-2.00E-06	1	3.168604	0.075066583	0.461324705	0	36.47828	0.007	1	5.395637444	0.002429503	1	1	2.62E-11	0.160015999	0.68728306	73	0	3	0	0.04109589	Node9:calAnn:tinGut
4017	4017_1	428019	100226677	5.13284	3.79771	0.42111	124.361514	0	283.526576	0	124.361514	0	204.105364	0	0.008677737	0.038	2.92104	0.055	2.318	3.187166331	0.066280616	0	0	0	0	0.021262778	73	0	6	0	0.082191781	taeGut:fulGla:chaPel:Node42:Node64:Node67
4018	4018_1	374268	100230880	3.39188	3.61252	0.17552	7.343826	0.02542778	42.44814	6.06E-10	7.343826	0.006729346	14.073776	1.76E-04	0.05164216	0.006	2.75736	0.045	1.504	10.82244907	0.002828215	0.114359271	0.030409654	1.86E-09	6.68E-04	0.104900776	75	1	2	0.013333333	0.026666667	chaPel	nipNip:chaPel
4020	4020_1	415655	100228962	2.02958	2.46679	0.04074	0	1	-0.001812	1	0	1	-0.051324	1	1	0.002	1	0	1	1.065141388	0	1	1	1	1	1	75	0	0	0	0
4021	4021_1	421289	100219052	1.78278	3.88589	0.00298	4.00E-06	0.999998	5.674676	0.058581402	0	1	-0.034432	1	1	0	8.15171	0.001	1	1.131225384	0.003067845	1	1	0.079137239	1	1	75	0	0	0	0
4025	4025_1	395967	100224370	1.35764	4.16123	0.00668	-0.48473	1	-0.017388	1	-0.564298	1	10.334472	0.001305685	4.73E-04	0.001	4.52894	0	2.506	3333.110956	8.43E-05	1	1	1	0.004286224	0.001507976	71	1	1	0.014084507	0.014084507	pygAde	pygAde
4027	4027_1	417286	100190496	3.08123	2.79555	0.00448	2.197918	0.333217783	-4.382736	1	0	1	0.653856	0.418737423	1	0	9.63623	0	2.741	1	0.006150646	1	1	1	0.620169001	1	73	0	0	0	0
4030	4030_1	424183	100230304	2.05621	3.10336	0.13182	0.008366	0.995825737	19.174912	6.86E-05	0.008366	0.927122448	2.9582	0.085443011	0.996130945	0.001	2.24235	0.012	1.853	1.456453822	0.04947727	1	1	1.25E-04	0.178704943	1	73	0	2	0	0.02739726	geoFor:eudEle
4031	4031_1	419383	100217726	4.01223	3.03651	0.09673	0	1	7.42132	0.024461373	0	1	1.148704	0.283820612	0.019953307	0	27.52969	0.004	1.52	19.31322825	0.001919361	1	1	0.034219942	0.464192924	0.04510184	59	0	3	0	0.050847458	ficAlb:Node15:Node50
4037	4037_1	424555	100229919	2.97877	3.32899	0.17158	5.395836	0.06734558	38.333272	4.74E-09	0	1	7.648936	0.005680582	0.992230539	0.045	1	0.057	1.409	1.288236798	0.049937941	0.273597318	1	1.33E-08	0.016612917	1	75	0	0	0	0
4042	4042_1	416332	100228676	3.29656	2.3079	0.016	-6.00E-05	1	14.465528	7.23E-04	-6.00E-05	1	2.695152	0.10065389	7.65E-04	0	24.43356	0.003	1	10000	8.55E-05	1	1	0.001181949	0.204538703	0.002350166	73	1	2	0.01369863	0.02739726	melGal	melGal:Node47
4043	4043_1	395503	100229704	1.12337	3.11125	0.01392	-1.40E-05	1	0.224948	0.893620581	-1.40E-05	1	0.793268	0.37311378	0.001805441	0	9.38289	0.004	1	40.47178398	4.76E-04	1	1	1	0.570223051	0.005119045	75	1	1	0.013333333	0.013333333	galGal	galGal
4044	4044_1	420078	100222310	2.98349	2.4927	0.08627	38.386078	4.62E-09	95.06346	0	38.386078	5.80E-10	29.347668	6.05E-08	1.89E-15	0.001	11.46548	0.008	2.326	138.7860541	3.93E-04	6.18E-08	7.80E-09	0	3.59E-07	1.48E-14	75	2	11	0.026666667	0.146666667	ficAlb:Node31	ficAlb:taeGut:Node16:Node10:corBra:falPer:Node31:chaVoc:Node42:Node46:anaPla
4048	4048_1	771702	NA	7.86608	4.40399	0.19984	0	1	45.71862	1.18E-10	0	1	0.82378	0.364077296	1.78E-09	0.048	1	0.067	1	32.50269567	0.003733431	1	1	3.89E-10	0.559369776	1.05E-08	65	1	10	0.015384615	0.153846154	melGal	egrGar:chaPel:melGal:Node39:Node53:rhePen:Node46:tinGut:eudEle:Node59
4050	4050_1	770422	100226669	2.83271	3.27366	0.03267	19.85042	4.89E-05	84.828124	0	19.85042	8.37E-06	20.572932	5.74E-06	0.990339106	0.002	6.30277	0.006	2.903	2.410921771	0.010539312	3.70E-04	6.37E-05	0	2.70E-05	1	75	0	3	0	0.04	taeGut:Node16:aptOwe
4052	4052_1	423130	100231645	3.87549	4.798	0.02684	-0.00229	1	1.794108	0.40776918	-0.00229	1	1.691364	0.193421262	0.040593585	0	32.00979	0.002	1	5.580330766	0.003397787	1	1	0.50908193	0.345031387	0.084733992	63	1	4	0.015873016	0.063492063	aptRow	cucCan:Node2:anaPla:aptRow
4058	4058_1	396066	100228432	5.18962	3.44158	0.06644	0	1	-4.700604	1	0	1	-4.906424	1	0.07849012	0	1	0	1	3.796906774	0.023209761	1	1	1	1	0.150806469	65	1	5	0.015384615	0.076923077	rhePen	taeGut:serCan:corBra:Node45:rhePen
4059	4059_1	769312	100222723	6.57427	3.97707	0.14718	0	1	17.852596	1.33E-04	0	1	5.803004	0.015998818	0.951563371	0.049	1	0.009	1.647	1.299939978	0.064413307	1	1	2.35E-04	0.041981995	1	67	0	2	0	0.029850746	nipNip:Node48
4061	4061_1	422316	100229347	4.41537	2.98216	0.14579	9.378482	0.009193661	77.343012	0	9.378482	0.002195473	29.47488	5.66E-08	0.258344708	0.004	2.68542	0.016	1.697	1.954060115	0.058499863	0.045076927	0.010826768	0	3.37E-07	0.424601319	75	1	3	0.013333333	0.04	Node10	Node10:egrGar:Node50
4064	4064_1	422780	100222775	3.53186	3.48574	0.2051	27.214868	1.23E-06	77.741328	0	27.214868	1.82E-07	22.071748	2.63E-06	4.12E-05	0.005	3.65126	0.041	1.615	10.57488708	0.006296618	1.19E-05	1.78E-06	0	1.29E-05	1.57E-04	73	2	8	0.02739726	0.109589041	calAnn:cryCin	melUnd:fulGla:nipNip:calAnn:anaPla:Node47:cryCin:tinGut
4065	4065_1	428995	100222024	1.80846	3.09306	0.06535	0	1	3.894476	0.142667576	0	1	2.152056	0.142379115	1	0.026	1	0.01	2.222	1.107992298	1.01E-15	1	1	0.185327142	0.271396498	1	75	0	0	0	0
4066	4066_1	373983	100224649	7.04434	3.65561	0.55845	187.409118	0	483.006212	0	187.409118	0	362.38752	0	1.55E-12	0.054	2.56719	0.087	2.033	5.208048462	0.044660519	0	0	0	0	1.09E-11	71	1	15	0.014084507	0.211267606	pseHum	pseHum:taeGut:Node13:Node9:Node8:picPub:halLeu:Node31:chaPel:Node3:Node46:aptRow:Node66:Node51:Node50
4068	4068_1	421023	100225330	4.72669	4.01737	0.28957	0	1	168.793676	0	0	1	62.8371	2.22E-15	0.504345047	0.096	1	0.041	1.604	1.789722636	0.081922306	1	1	0	2.49E-14	0.738845103	71	0	2	0	0.028169014	Node22:Node47
4071	4071_1	416351	100228120	4.45703	3.42548	0.08785	0	1	32.024472	1.11E-07	0	1	1.196396	0.274043193	0.869165723	0.003	1	0.021	1.235	1.858690747	0.025230982	1	1	2.71E-07	0.452893211	1	73	0	0	0	0
4074	4074_1	422074	100225016	5.17404	3.17384	0.10878	12.534306	0.001897623	141.82962	0	12.533746	4.00E-04	1.585104	0.208027033	0.00134469	0.002	3.83551	0.065	1.083	27.14750948	0.00106087	0.010710921	0.002266434	0	0.365004745	0.003929242	75	1	5	0.013333333	0.066666667	geoFor	geoFor:corBra:Node23:tinGut:Node70
4075	4075_1	768421	100220365	7.67448	4.6702	0.18667	26.577208	1.69E-06	105.586516	0	26.577208	2.53E-07	30.625728	3.13E-08	1.18E-04	0.007	3.32586	0.034	1.516	22.6774526	0.00245905	1.61E-05	2.42E-06	0	1.90E-07	4.20E-04	71	3	13	0.042253521	0.183098592	pseHum:Node9:tinGut	pseHum:ficAlb:Node14:Node9:calAnn:chaPel:Node42:colLiv:Node48:Node47:tinGut:Node66:Node52
4076	4076_1	425255	NA	6.40439	2.95454	0.10961	0	1	29.220328	4.52E-07	0	1	0.108696	0.741633633	0.73111975	0.067	1	0.057	1	1.953623927	0.032236401	1	1	1.03E-06	0.931931107	0.992168749	65	0	0	0	0
4077	4077_1	420997	100190240	2.31164	3.86325	0.00284	0.001046	0.999477137	-0.002468	1	0	1	-0.001696	1	1	0	11.04493	0	2.29	1.016855877	2.09E-16	1	1	1	1	1	61	0	0	0	0
4079	4079_1	422867	100218029	4.62493	3.98536	0.31975	30.849274	2.00E-07	135.166336	0	30.849274	2.79E-08	63.864476	1.33E-15	7.91E-05	0.014	2.6017	0.059	1.634	4.416817186	0.033601523	2.18E-06	3.06E-07	0	1.51E-14	2.88E-04	75	0	9	0	0.12	lepDis:calAnn:mesUni:Node2:Node49:Node63:rheAme:Node56:notPer
4081	4081_1	425431	105759762	4.23108	3.93429	0.02344	-2.00E-06	1	0.55862	0.756305412	-2.00E-06	1	1.38334	0.239533042	0.454721097	0	16.74859	0.002	1.078	3.624438856	0.003091545	1	1	0.917850474	0.408629047	0.67930848	47	0	0	0	0
4085	4085_1	395907	100190597	3.68665	1.78922	0.028	0	1	21.009924	2.74E-05	0	1	-0.258564	1	1	0.023	1	0.038	1	1.105858324	2.27E-16	1	1	5.21E-05	1	1	63	0	1	0	0.015873016	casCas
4086	4086_1	421670	100218410	4.21578	2.7432	0.27845	12.54331	0.0018891	33.577848	5.11E-08	12.54331	3.98E-04	25.786392	3.81E-07	1.48E-09	0.047	2.56929	0.067	2.01	10000	0.002638422	0.010669732	0.002256334	1.29E-07	2.04E-06	8.86E-09	73	2	9	0.02739726	0.123287671	Node30:Node64	ficAlb:Node10:Node30:calAnn:Node2:Node56:Node64:eudEle:notPer
4087	4087_1	421304	101233588	4.59056	3.59703	0.41947	21.654432	1.99E-05	85.544788	0	21.654432	3.26E-06	55.253832	1.06E-13	9.15E-05	0.033	2.28955	0.091	1.721	3.171863005	0.090266101	1.61E-04	2.66E-05	0	1.04E-12	3.30E-04	59	1	6	0.016949153	0.101694915	anaPla	chaVoc:cucCan:Node34:anaPla:Node33:Node38
4090	4090_1	429138	105760421	3.68753	3.0993	0.07129	-3.88E-04	1	103.312808	0	-3.78E-04	1	6.975752	0.00826215	0.04376243	0	2.3463	0.016	1.284	5.804074688	0.00292382	1	1	0	0.023356461	0.090781988	75	0	2	0	0.026666667	egrGar:rhePen
4091	4091_1	101751975	100223430	4.49997	4.03099	0.05664	-8.00E-06	1	6.658856	0.035813585	-8.00E-06	1	0.684608	0.408004478	0.040652774	0	33.48356	0.009	1	2.533369395	0.030117403	1	1	0.049370043	0.609122172	0.084837179	47	0	4	0	0.085106383	pseHum:calAnn:cucCan:galGal
4092	4092_1	422998	100232491	5.4454	4.50747	0.06474	0	1	16.987872	2.05E-04	0	1	-0.2889	1	5.01E-04	0	30.85814	0.012	1	4.068464539	0.018955514	1	1	3.55E-04	1	0.001589414	67	1	4	0.014925373	0.059701493	geoFor	geoFor:Node58:eudEle:Node50
4093	4093_1	427650	NA	4.10495	6.07322	0.04881	0	1	4.000224	0.135320127	0	1	0.981948	0.321718349	0.38647036	0	15.48523	0.02	1	7.816208912	0.004188792	1	1	0.176336061	0.510569669	0.595161901	39	0	3	0	0.076923077	serCan:tinGut:eudEle
4094	4094_1	417657	100218546	2.91018	2.72341	0.02576	0	1	0.951316	0.621475991	0	1	0.669872	0.413096237	1	0	36.90506	0.009	1	1	0.006909085	1	1	0.761128598	0.614226584	1	75	0	1	0	0.013333333	Node63
4097	4097_1	416931	NA	3.73421	3.40718	0.16985	0	1	11.78118	0.002765345	0	1	-0.016224	1	0.009522519	0.027	1	0.041	1	22.67445035	0.002690012	1	1	0.00426983	1	0.023130677	49	1	3	0.020408163	0.06122449	Node40	melUnd:chaPel:Node40
4101	4101_1	422406	105759246	3.36435	3.23448	0.76166	31.391222	1.53E-07	90.833156	0	31.391222	2.11E-08	61.48832	4.44E-15	0.008801446	0.169	2.56147	0.264	2.199	12.74999893	0.019555147	1.69E-06	2.35E-07	0	4.84E-14	0.021546815	37	0	6	0	0.162162162	geoFor:melUnd:aquChr:Node2:rhePen:Node21
4103	4103_1	429097	100220275	3.02392	4.62275	0.04303	-2.00E-06	1	78.744148	0	-2.00E-06	1	3.582336	0.058396978	0.261498674	0	29.25435	0.011	1.317	2.74476369	0.013438537	1	1	0	0.128710798	0.428812459	75	0	3	0	0.04	taeGut:lepDis:Node49
4104	4104_1	421715	100228267	1.74848	3.32476	0.11606	15.2118	4.98E-04	60.658084	6.74E-14	15.2118	9.61E-05	36.407636	1.60E-09	1	0.013	4.52438	0.016	4.117	1.273516278	0.039541387	0.003151726	6.12E-04	2.96E-13	1.11E-08	1	65	0	1	0	0.015384615	Node61
4106	4106_1	420978	100222501	3.52546	3.33428	0.09217	0	1	31.97384	1.14E-07	0	1	0.093252	0.760082918	1	0.019	1	0.043	1.05	1.014123799	0.096543188	1	1	2.78E-07	0.948927471	1	73	0	2	0	0.02739726	Node23:Node48
[truncated: 7,392 more rows]
