# Supplementary material for: Immune genes are hotspots of shared positive selection across birds and mammals
Source: eLife. 2019 Jan 8;8:e41815. doi: 10.7554/eLife.41815 (PMC6338464; doi:10.7554/eLife.41815)
Supplement: Supplementary file 1. [file elife-41815-supp1.zip › Supp_Table_12_bird_transcriptome_sig_results_table.csv]

infect_agent	trans_response	n	estimate	std.error	z.value	p.value	prop_sig
paramyxovirus	down	2	1.91	1.41	1.35	0.1778	0.5
paramyxovirus	none	9321	NA	NA	NA	NA	0.13
paramyxovirus	up	110	1.02	0.21	4.79	0	0.29
influenza	down	67	-0.39	0.43	-0.91	0.3622	0.09
influenza	none	8752	NA	NA	NA	NA	0.13
influenza	up	253	0.97	0.14	6.71	0	0.28
birnaviridae	down	348	-0.17	0.18	-0.95	0.3446	0.1
birnaviridae	none	7891	NA	NA	NA	NA	0.12
birnaviridae	up	368	0.86	0.13	6.84	0	0.24
plasmodium	down	78	0.64	0.28	2.26	0.0239	0.21
plasmodium	none	5719	NA	NA	NA	NA	0.12
plasmodium	up	158	0.58	0.2	2.86	0.0043	0.2
ecoli	down	333	-0.53	0.2	-2.62	0.0088	0.08
ecoli	none	7713	NA	NA	NA	NA	0.13
ecoli	up	1092	0.29	0.09	3.25	0.0012	0.17
west_nile_virus	down	4	3.03	1.16	2.62	0.0087	0.75
west_nile_virus	none	8399	NA	NA	NA	NA	0.13
west_nile_virus	up	25	2.01	0.4	5.01	0	0.52
mycoplasma	down	61	0.28	0.35	0.82	0.4126	0.16
mycoplasma	none	8145	NA	NA	NA	NA	0.13
mycoplasma	up	289	0.66	0.15	4.51	0	0.22
