# Supplementary material for: Immune genes are hotspots of shared positive selection across birds and mammals
Source: eLife. 2019 Jan 8;8:e41815. doi: 10.7554/eLife.41815 (PMC6338464; doi:10.7554/eLife.41815)
Supplement: Supplementary file 1. [file elife-41815-supp1.zip › Supp_Table_4_chicken_genetree_pathwayres_nocutoffs.csv]

ID	Description	GeneRatio	BgRatio	pvalue	p.adjust	qvalue	geneID	Count
gga03460	Fanconi anemia pathway	20/349	40/3344	2.71688654699066e-10	3.2330949909188854e-8	2.8026829642640494e-8	422892/415854/374003/100857997/373983/415577/416572/427468/374139/416665/415383/415491/428622/417642/415949/418628/416757/395102/431669/422104	20
gga04060	Cytokine-cytokine receptor interaction	36/349	120/3344	1.3109183384431136e-9	7.799964113736526e-8	6.761578798285534e-8	554218/373904/408184/422230/395258/418717/395887/395294/395664/427140/416585/419424/769909/770778/420718/415651/395684/395262/395274/428452/395362/769278/414803/101750396/395914/418502/396054/395485/418325/395665/418715/421686/421685/404671/428315/427446	36
gga03440	Homologous recombination	15/349	33/3344	2.536488329772046e-7	8.810853928871035e-6	7.637891950724117e-6	395555/373983/415577/420694/416572/416329/374246/374139/418152/419053/424010/417642/416145/395449/422104	15
gga05164	Influenza A	24/349	76/3344	2.9616315727297595e-7	8.810853928871035e-6	7.637891950724117e-6	418638/373904/396033/423021/424410/395664/422936/395764/395147/424185/395274/395313/417241/395360/418502/396054/422720/418325/100008585/417401/426970/395665/421685/404671	24
gga04217	Necroptosis	21/349	71/3344	5.470236982410135e-6	1.3019164018136122e-4	1.1285962616340911e-4	373904/423021/395664/395764/395147/418958/395274/417241/418502/396054/422720/423146/418325/100008585/395665/378921/395236/101749275/421685/395280/420901	21
gga04512	ECM-receptor interaction	14/349	39/3344	1.8538336559969528e-5	3.676770084393956e-4	3.187292952415814e-4	428448/771873/396076/418752/422350/421749/396225/418408/396292/417730/395210/417180/395935/424435	14
gga05168	Herpes simplex infection	22/349	83/3344	2.2957991133119994e-5	3.902858492630399e-4	3.3832829038282097e-4	776269/396033/417122/395258/424410/395664/422936/419366/395147/424185/414741/395274/395360/418502/396054/422720/423146/418325/100008585/395665/421685/404671	22
gga04620	Toll-like receptor signaling pathway	13/349	44/3344	3.5583834453440776e-4	0.005293095374949316	0.004588441811101574	418638/396033/427944/395664/417241/422720/395210/423146/100008585/395665/768950/378921/404671	13
gga03410	Base excision repair	7/349	21/3344	0.00403753175787188	0.052784991092835215	0.045757887015460866	417530/422037/428750/423853/419053/418958/416648	7
gga04210	Apoptosis	14/349	63/3344	0.004435713537213043	0.052784991092835215	0.045757887015460866	373904/396033/423901/416860/418958/395274/423146/418325/427466/426970/378921/395236/415464/395280	14
gga03450	Non-homologous end-joining	5/349	12/3344	0.005123764432724835	0.055429815226750494	0.04805061381885492	395555/395376/416329/423853/430764	5
gga00140	Steroid hormone biosynthesis	6/349	18/3344	0.007725526279422792	0.07661146893760935	0.06641241889328366	417981/416477/415807/414832/418654/416783	6
gga04145	Phagosome	14/349	68/3344	0.009019180085234455	0.08256018693406923	0.07156920229578757	395488/428421/417466/395308/414800/418295/396191/769300/417241/417730/417467/396181/418104/427466	14
gga04514	Cell adhesion molecules (CAMs)	13/349	63/3344	0.011451116385345402	0.09733448927543592	0.08437664704991348	776920/771243/427944/424467/386580/768858/772097/396225/395362/396175/396181/395485/768950	13
gga04622	RIG-I-like receptor signaling pathway	8/349	32/3344	0.01445171651257513	0.09869756160051256	0.08555825773419046	396033/422936/424190/424185/423146/417401/378921/404671	8
gga00591	Linoleic acid metabolism	4/349	10/3344	0.014693144640405654	0.09869756160051256	0.08555825773419046	426748/416477/770292/414832	4
gga03430	Mismatch repair	5/349	15/3344	0.014929042931169968	0.09869756160051256	0.08555825773419046	427318/421505/422788/100859200/419053	5
gga04744	Phototransduction	5/349	15/3344	0.014929042931169968	0.09869756160051256	0.08555825773419046	419089/768759/414892/429125/396143	5
gga04142	Lysosome	14/349	77/3344	0.025881069423274713	0.15399236306848454	0.1334918317621538	421076/422490/396547/414800/771459/395817/422392/422712/424961/417606/418104/427466/416577/422188	14
gga04621	NOD-like receptor signaling pathway	14/349	77/3344	0.025881069423274713	0.15399236306848454	0.1334918317621538	415589/396033/423021/424410/395664/422936/395764/424190/417241/423146/100008585/395665/378921/395280	14
gga04672	Intestinal immune network for IgA production	5/349	19/3344	0.040845875563510395	0.23145996152655893	0.20064640627689317	395258/427944/395485/419848/768950	5
gga00830	Retinol metabolism	4/349	14/3344	0.05010833389290195	0.27104053332978784	0.2349577378710235	416477/418653/414832/423806	4
gga03008	Ribosome biogenesis in eukaryotes	10/349	58/3344	0.07438820841717213	0.38486363202225093	0.3336279163041185	421811/422665/415609/427278/425734/415897/416276/423985/417388/420870	10
gga00603	Glycosphingolipid biosynthesis - globo and isoglobo series	3/349	10/3344	0.07761955603810103	0.38486363202225093	0.3336279163041185	396547/427985/422188	3
gga04510	Focal adhesion	15/349	99/3344	0.08678389270208718	0.413091329261935	0.3580977467286124	428448/771873/396076/418752/422350/421749/420893/396225/396292/395210/417180/415748/395935/424435/395280	15
gga04623	Cytosolic DNA-sensing pathway	5/349	26/3344	0.12730516390148675	0.5681140807448878	0.4924827944537727	396033/422936/395764/421864/378921	5
gga05132	Salmonella infection	7/349	41/3344	0.12889983344631908	0.5681140807448878	0.4924827944537727	396033/395764/417241/418502/396054/395807/421685	7
gga00511	Other glycan degradation	3/349	13/3344	0.14684412159114085	0.602567257563647	0.5223493254421707	422859/422712/415306	3
gga00531	Glycosaminoglycan degradation	3/349	13/3344	0.14684412159114085	0.602567257563647	0.5223493254421707	422490/771459/422392	3
gga04115	p53 signaling pathway	8/349	51/3344	0.15639668899112438	0.6203735329981267	0.5377851060045681	421977/415400/421683/425204/395274/770613/426970/395236	8
gga00770	Pantothenate and CoA biosynthesis	3/349	14/3344	0.17322660914520596	0.6649666609122422	0.5764416874781048	420266/416949/426928	3
gga04216	Ferroptosis	5/349	29/3344	0.17889640042734795	0.6652709890892001	0.5767055013776348	423896/396191/422547/418293/428731	5
gga03030	DNA replication	4/349	24/3344	0.23670653409534	0.8535781077983473	0.7399438705372671	395848/418874/422788/419053	4
gga00590	Arachidonic acid metabolism	4/349	25/3344	0.2604877272494416	0.9117070453730456	0.7903342808187391	426748/770292/416945/427752	4
gga04114	Oocyte meiosis	8/349	60/3344	0.2855293597013548	0.9526014299882317	0.8257845213520276	418243/415400/423878/421226/420650/418182/416158/420245	8
gga00410	beta-Alanine metabolism	3/349	18/3344	0.2881819452065239	0.9526014299882317	0.8257845213520276	420266/416949/424877	3
gga00071	Fatty acid degradation	3/349	19/3344	0.3180725105602674	0.9998979631458204	0.8667846120149526	423896/422547/424877	3
gga00592	alpha-Linolenic acid metabolism	2/349	11/3344	0.3212706723163652	0.9998979631458204	0.8667846120149526	426748/770292	2
gga00730	Thiamine metabolism	2/349	12/3344	0.36113823076172447	0.9998979631458204	0.8667846120149526	100859876/428907	2
gga03420	Nucleotide excision repair	4/349	30/3344	0.38355407219919757	0.9998979631458204	0.8667846120149526	423785/428019/422788/419053	4
gga04270	Vascular smooth muscle contraction	6/349	48/3344	0.385506216138232	0.9998979631458204	0.8667846120149526	426748/424016/420893/770292/373965/415748	6
gga04933	AGE-RAGE signaling pathway in diabetic complications	6/349	49/3344	0.4049909509690396	0.9998979631458204	0.8667846120149526	396340/418752/396033/422350/419012/424467	6
gga04920	Adipocytokine signaling pathway	5/349	40/3344	0.4070617073296081	0.9998979631458204	0.8667846120149526	396033/423896/422547/417730/418325	5
gga00790	Folate biosynthesis	3/349	22/3344	0.4073000581503524	0.9998979631458204	0.8667846120149526	395270/100859876/420964	3
gga00983	Drug metabolism - other enzymes	4/349	32/3344	0.4327104836927902	0.9998979631458204	0.8667846120149526	417466/420266/416949/417467	4
gga01212	Fatty acid metabolism	4/349	32/3344	0.4327104836927902	0.9998979631458204	0.8667846120149526	396061/423896/422547/424877	4
gga00910	Nitrogen metabolism	2/349	14/3344	0.4379131605521772	0.9998979631458204	0.8667846120149526	420208/417647	2
gga03320	PPAR signaling pathway	5/349	42/3344	0.4499708607327807	0.9998979631458204	0.8667846120149526	426892/423896/422547/424877/417730	5
gga04340	Hedgehog signaling pathway	4/349	34/3344	0.48074936592237816	0.9998979631458204	0.8667846120149526	420769/770095/395806/422851	4
gga04110	Cell cycle	9/349	83/3344	0.5050826870195639	0.9998979631458204	0.8667846120149526	378922/395376/418243/415400/421822/421226/416158/424077/424640	9
gga02010	ABC transporters	2/349	16/3344	0.5094002632672558	0.9998979631458204	0.8667846120149526	417440/421401	2
gga04146	Peroxisome	7/349	65/3344	0.5253281993687648	0.9998979631458204	0.8667846120149526	395938/420638/423896/415800/422547/424877/395807	7
gga00310	Lysine degradation	4/349	36/3344	0.5271228711489004	0.9998979631458204	0.8667846120149526	421406/416214/418866/424877	4
gga00601	Glycosphingolipid biosynthesis - lacto and neolacto series	2/349	17/3344	0.542849944864677	0.9998979631458204	0.8667846120149526	428341/427985	2
gga00240	Pyrimidine metabolism	7/349	67/3344	0.5588080461711652	0.9998979631458204	0.8667846120149526	420266/416949/419053/426928/771077/418114/423826	7
gga00565	Ether lipid metabolism	3/349	28/3344	0.5717188461365759	0.9998979631458204	0.8667846120149526	426748/770292/100857837	3
gga00563	Glycosylphosphatidylinositol (GPI)-anchor biosynthesis	2/349	18/3344	0.574683444821946	0.9998979631458204	0.8667846120149526	420819/417650	2
gga00562	Inositol phosphate metabolism	5/349	49/3344	0.5911978698251867	0.9998979631458204	0.8667846120149526	424745/417472/418182/421656/425030	5
gga04371	Apelin signaling pathway	6/349	62/3344	0.640592748428051	0.9998979631458204	0.8667846120149526	420893/426791/373888/395210/415748/395807	6
gga04218	Cellular senescence	8/349	83/3344	0.6492967067494775	0.9998979631458204	0.8667846120149526	395555/396033/430534/416329/374246/415400/421752/416868	8
gga00350	Tyrosine metabolism	2/349	21/3344	0.6603210015353094	0.9998979631458204	0.8667846120149526	776120/416783	2
gga00500	Starch and sucrose metabolism	2/349	21/3344	0.6603210015353094	0.9998979631458204	0.8667846120149526	100859028/426928	2
gga00040	Pentose and glucuronate interconversions	1/349	10/3344	0.6683933794699239	0.9998979631458204	0.8667846120149526	420432	1
gga04020	Calcium signaling pathway	10/349	106/3344	0.6821015515858706	0.9998979631458204	0.8667846120149526	427900/420893/427212/418182/428071/768993/100858928/415748/395807/428961	10
gga00220	Arginine biosynthesis	1/349	11/3344	0.7031056501852797	0.9998979631458204	0.8667846120149526	395807	1
gga00760	Nicotinate and nicotinamide metabolism	2/349	23/3344	0.7093612638514224	0.9998979631458204	0.8667846120149526	422828/426928	2
gga00600	Sphingolipid metabolism	3/349	35/3344	0.7236499638651754	0.9998979631458204	0.8667846120149526	423679/425523/422188	3
gga00980	Metabolism of xenobiotics by cytochrome P450	1/349	12/3344	0.734193597405603	0.9998979631458204	0.8667846120149526	421447	1
gga04625	C-type lectin receptor signaling pathway	4/349	47/3344	0.7385956171875061	0.9998979631458204	0.8667846120149526	396033/423021/395764/404671	4
gga04261	Adrenergic signaling in cardiomyocytes	5/349	58/3344	0.7391872038379036	0.9998979631458204	0.8667846120149526	424733/396529/100859610/396549/427417	5
gga04520	Adherens junction	3/349	36/3344	0.7415160632030184	0.9998979631458204	0.8667846120149526	395330/418815/424532	3
gga00380	Tryptophan metabolism	2/349	25/3344	0.7523519425304704	0.9998979631458204	0.8667846120149526	421396/424877	2
gga00561	Glycerolipid metabolism	3/349	37/3344	0.7584544825837791	0.9998979631458204	0.8667846120149526	423916/770506/422188	3
gga04260	Cardiac muscle contraction	2/349	26/3344	0.7717221821556277	0.9998979631458204	0.8667846120149526	396529/396549	2
gga00230	Purine metabolism	9/349	105/3344	0.7831025215151881	0.9998979631458204	0.8667846120149526	419089/418160/428907/419053/426928/771077/423826/101747367/417968	9
gga00030	Pentose phosphate pathway	1/349	14/3344	0.7869670875402377	0.9998979631458204	0.8667846120149526	421418	1
gga00564	Glycerophospholipid metabolism	5/349	63/3344	0.8024773104114407	0.9998979631458204	0.8667846120149526	426748/770292/770506/418293/100857837	5
gga04070	Phosphatidylinositol signaling system	5/349	64/3344	0.813562986445316	0.9998979631458204	0.8667846120149526	415587/424745/417472/418182/421656	5
gga04080	Neuroactive ligand-receptor interaction	17/349	194/3344	0.8165035775291459	0.9998979631458204	0.8667846120149526	408184/427212/418226/427213/418333/395108/373956/418665/428071/418198/768993/100858928/395306/395522/396321/424940/428961	17
gga00330	Arginine and proline metabolism	2/349	29/3344	0.8221063605285255	0.9998979631458204	0.8667846120149526	423976/395807	2
gga04330	Notch signaling pathway	2/349	29/3344	0.8221063605285255	0.9998979631458204	0.8667846120149526	426529/424267	2
gga00670	One carbon pool by folate	1/349	16/3344	0.8292868734862707	0.9998979631458204	0.8667846120149526	421633	1
gga00480	Glutathione metabolism	2/349	30/3344	0.8365476598646265	0.9998979631458204	0.8667846120149526	395667/416945	2
gga00512	Mucin type O-glycan biosynthesis	1/349	17/3344	0.8471891815251202	0.9998979631458204	0.8667846120149526	420642	1
gga00650	Butanoate metabolism	1/349	17/3344	0.8471891815251202	0.9998979631458204	0.8667846120149526	424877	1
gga00860	Porphyrin and chlorophyll metabolism	1/349	17/3344	0.8471891815251202	0.9998979631458204	0.8667846120149526	422168	1
gga04137	Mitophagy - animal	3/349	44/3344	0.8532115298655658	0.9998979631458204	0.8667846120149526	374079/419993/420007	3
gga00052	Galactose metabolism	1/349	19/3344	0.8775714843120187	0.9998979631458204	0.8667846120149526	422188	1
gga00520	Amino sugar and nucleotide sugar metabolism	2/349	34/3344	0.8842859827531508	0.9998979631458204	0.8667846120149526	416754/421837	2
gga03018	RNA degradation	4/349	60/3344	0.8865290922421245	0.9998979631458204	0.8667846120149526	427114/426807/428595/423918	4
gga00640	Propanoate metabolism	1/349	20/3344	0.890421875883479	0.9998979631458204	0.8667846120149526	424877	1
gga04530	Tight junction	5/349	77/3344	0.9169532916903395	0.9998979631458204	0.8667846120149526	426867/416460/418524/415405/415457	5
gga01230	Biosynthesis of amino acids	2/349	40/3344	0.9322495892462574	0.9998979631458204	0.8667846120149526	423976/423918	2
gga04810	Regulation of actin cytoskeleton	7/349	107/3344	0.9412737955503476	0.9998979631458204	0.8667846120149526	417586/420893/427212/396225/396181/395306/415748	7
gga04144	Endocytosis	11/349	155/3344	0.9430652688978113	0.9998979631458204	0.8667846120149526	427605/423772/396449/395294/420761/396191/395817/420063/429125/416128/420901	11
gga04350	TGF-beta signaling pathway	2/349	43/3344	0.9484928745537344	0.9998979631458204	0.8667846120149526	395887/396054	2
gga04370	VEGF signaling pathway	1/349	28/3344	0.9549285369431991	0.9998979631458204	0.8667846120149526	426970	1
gga04914	Progesterone-mediated oocyte maturation	2/349	47/3344	0.9644642545205075	0.9998979631458204	0.8667846120149526	415400/421226	2
gga00970	Aminoacyl-tRNA biosynthesis	1/349	31/3344	0.9677176986054297	0.9998979631458204	0.8667846120149526	422480	1
gga03022	Basal transcription factors	1/349	31/3344	0.9677176986054297	0.9998979631458204	0.8667846120149526	776269	1
gga03050	Proteasome	1/349	31/3344	0.9677176986054297	0.9998979631458204	0.8667846120149526	396054	1
gga00010	Glycolysis / Gluconeogenesis	1/349	32/3344	0.9711183998389656	0.9998979631458204	0.8667846120149526	423918	1
gga00280	Valine, leucine and isoleucine degradation	1/349	32/3344	0.9711183998389656	0.9998979631458204	0.8667846120149526	424877	1
gga04916	Melanogenesis	2/349	56/3344	0.9848903304328522	0.9998979631458204	0.8667846120149526	100859610/427417	2
gga00510	N-Glycan biosynthesis	1/349	39/3344	0.9867631173125373	0.9998979631458204	0.8667846120149526	426734	1
gga03015	mRNA surveillance pathway	2/349	58/3344	0.9875459608845337	0.9998979631458204	0.8667846120149526	424733/421046	2
gga00190	Oxidative phosphorylation	3/349	77/3344	0.9903571871906918	0.9998979631458204	0.8667846120149526	418541/418104/423763	3
gga04141	Protein processing in endoplasmic reticulum	5/349	108/3344	0.9913268364588536	0.9998979631458204	0.8667846120149526	418785/420655/420508/395147/395360	5
gga01200	Carbon metabolism	2/349	65/3344	0.9937184253303734	0.9998979631458204	0.8667846120149526	424877/423918	2
gga03010	Ribosome	4/349	99/3344	0.9945573977101508	0.9998979631458204	0.8667846120149526	421443/416253/422122/420773	4
gga04140	Autophagy - animal	3/349	84/3344	0.9948661761541162	0.9998979631458204	0.8667846120149526	414800/417472/427466	3
gga03013	RNA transport	4/349	106/3344	0.9970190284582339	0.9998979631458204	0.8667846120149526	422899/421126/395905/416254	4
gga04910	Insulin signaling pathway	2/349	74/3344	0.9974351184994512	0.9998979631458204	0.8667846120149526	396061/101747406	2
gga04068	FoxO signaling pathway	2/349	77/3344	0.9981036904717728	0.9998979631458204	0.8667846120149526	415400/423165	2
gga03040	Spliceosome	2/349	80/3344	0.9986001712268371	0.9998979631458204	0.8667846120149526	416157/420144	2
gga04120	Ubiquitin mediated proteolysis	2/349	81/3344	0.9987353042170508	0.9998979631458204	0.8667846120149526	373983/395280	2
gga04150	mTOR signaling pathway	2/349	96/3344	0.999729073186477	0.9998979631458204	0.8667846120149526	418325/416757	2
gga04310	Wnt signaling pathway	1/349	78/3344	0.9998340490220756	0.9998979631458204	0.8667846120149526	395234	1
gga04010	MAPK signaling pathway	5/349	160/3344	0.9998979631458204	0.9998979631458204	0.8667846120149526	100858422/427900/396033/395274/418325	5
