# Supplementary material for: Immune genes are hotspots of shared positive selection across birds and mammals
Source: eLife. 2019 Jan 8;8:e41815. doi: 10.7554/eLife.41815 (PMC6338464; doi:10.7554/eLife.41815)
Supplement: Supplementary file 1. [file elife-41815-supp1.zip › Supp_Table_2_raw_results_genetrees.csv]

hog	hog_treenum	entrezgene_chicken	entrezgene_zebrafinch	treelength_m0	Kappa_m0	Omega_m0	ChiSq_m1m2	PVal_m1avsm2a	ChiSq_m7vsm8	PVal_m7vsm8	ChiSq_m2avsm2a_fixed	PVal_m2avsm2a_fixed	ChiSq_m8vsm8a	PVal_m8vsm8a	Pval_busted	PropSitesSelected_m2	Omega_m2	PropSitesSelected_m8	Omega_m8	Omega_busted	PropSitesSelected_busted	FDRPval_m1avsm2a	FDRPval_m2avsm2a_fixed	FDRPval_m7vsm8	FDRPval_m8vsm8a	FDRPval_busted	aBSREL_TotalBranch	aBSREL_TotalBranches_SelFDRCorr	aBSREL_TotalBranches_SelNominal	aBSREL_Prop_Branches_Sel_FDRCorr	aBSREL_Prop_Branches_Sel_Nominal	aBSREL_Branches_Sel_FDRCorr	aBSREL_Branches_Sel_Nominal
23	23_1	NA	NA	9.5846	3.42076	0.3772	0	1	36.96432	9.40E-09	0	1	1.595408	0.20655518	0.728209073	0.096	1	0.198	1.1	1.231069563	0.300532623	1	1	2.99E-08	0.406707511	0.952964959	67	2	3	0.029850746	0.044776119	eudEle_EELE00008166_RA_geneEELE00008166:Node46	eudEle_EELE00008166_RA_geneEELE00008166:Node28:Node46
56	56_2	NA	NA	4.22676	5.41316	0.15725	0.72873	0.694637606	27.878796	8.83E-07	0.72873	0.393295155	5.559652	0.018379067	0.624910742	0.008	2.51902	0.044	1.536	1.109890536	0.353617929	1	1	2.27E-06	0.055353832	0.83853511	39	5	7	0.128205128	0.179487179	pygAde:egrGar:chaVoc:anaPla:droNov	cucCan:pygAde:egrGar:chaVoc:anaPla:droNov:Node18
59	59_1	422616	100217771	12.72295	3.02525	0.02284	0	1	22.177032	1.53E-05	0	1	2.658996	0.102965709	1	0.01	1	0.007	1	1.043892824	6.04E-15	1	1	3.43E-05	0.236400285	1	81	11	14	0.135802469	0.172839506	rheAme_RAME00014712_RA_geneRAME00014712:casCas_CCAS00020708_RA_geneCCAS00020708:pseHum_XM_005533537_1_geneLOC102101062:cryCin_CCIN00008466_RA_geneCCIN00008466:tinGut_XM_010220038_1_geneLOC104572869:Node24:eudEle_EELE00016532_RA_geneEELE00016532:aptHaa_AHAA00018201_RA_geneAHAA00018201:serCan_XM_009101567_1_geneLPHN3:taeGut_XM_012573358_1_geneADGRL3:Node78	rheAme_RAME00014712_RA_geneRAME00014712:casCas_CCAS00020708_RA_geneCCAS00020708:pseHum_XM_005533537_1_geneLOC102101062:ficAlb_XM_005062221_1_geneLOC101812013:cryCin_CCIN00008466_RA_geneCCIN00008466:tinGut_XM_010220038_1_geneLOC104572869:Node24:eudEle_EELE00016532_RA_geneEELE00016532:aptHaa_AHAA00018201_RA_geneAHAA00018201:Node38:Node12:serCan_XM_009101567_1_geneLPHN3:taeGut_XM_012573358_1_geneADG…
64	64_1	422026	105760216	8.48734	3.78938	0.45094	-2.00E-06	1	504.43148	0	-2.00E-06	1	339.240664	0	0	0.234	1	0.056	1.744	2203.09319	0.405035974	1	1	0	0	0	0	0	0	NaN	NaN
74	74_1	100857939	100219996	6.52344	2.9669	0.26614	7.048376	0.029475732	36.21498	1.37E-08	7.048376	0.007933715	15.886996	6.72E-05	0.022125075	0.03	2.49956	0.069	1.743	5.52104314	0.035271343	0.153705625	0.041525559	4.27E-08	3.18E-04	0.040468394	69	0	3	0	0.043478261	eudEle_EELE00012192_RA_geneEELE00012192:taeGut_XM_012576880_1_geneLOC100219996:Node18
81	81_1	426168	NA	12.04726	2.60597	0.86717	100.466338	0	207.467208	0	100.466338	0	182.263632	0	0	0.191	2.61204	0.21	2.393	8.718278328	0.316379806	0	0	0	0	0	81	11	19	0.135802469	0.234567901	lepDis_XM_009962238_1_geneLOC104355129:mesUni_XM_010183761_1_geneLOC104540056:fulGla_XM_009575584_1_geneLOC104075164:ficAlb_XM_005059726_1_geneLOC101807227:Node56:Node52:corBra_XM_008643982_1_geneLOC103624683:nipNip_XM_009471611_1_geneLOC104018468:Node71:chaPel_XM_010003083_1_geneLOC104393573:Node66	lepDis_XM_009962238_1_geneLOC104355129:mesUni_XM_010183761_1_geneLOC104540056:fulGla_XM_009575584_1_geneLOC104075164:pygAde_XM_009326952_1_geneLOC103919445:Node28:nipNip_XM_009469507_1_geneLOC104016598:anaPla_XM_005025471_2_geneGZMA:ficAlb_XM_005059725_1_geneLOC101807047:ficAlb_XM_005059726_1_geneLOC101807227:Node49:Node56:Node52:corBra_XM_008643982_1_geneLOC103624683:nipNip_XM_009471611_1_geneLO…
100	100_1	NA	NA	8.05444	3.39674	0.08137	-7.60E-05	1	13.59464	0.001116764	-7.60E-05	1	2.300956	0.129294398	0.003393072	0	28.19191	0.009	1	1.492976056	0.247416589	1	1	0.002010747	0.28369573	0.007027567	57	14	21	0.245614035	0.368421053	casCas_CCAS00018852_RA_geneCCAS00018852:droNov_DNOV00018314_RA_geneDNOV00018314:geoFor_XM_005431085_1_geneLOC102044164:nipNip_XM_009460678_1_geneSLC22A20:halLeu_XM_010570676_1_geneSLC22A20:chaVoc_XM_009883138_1_geneLOC104284768:balReg_XM_010302994_1_geneLOC104635977:aptHaa_AHAA00013837_RA_geneAHAA00013837:Node35:egrGar_XM_009638566_1_geneLOC104126058:pseHum_XM_005533637_1_geneLOC102105336:anaPla_…	aptFor_XM_009274337_1_geneLOC103894837:casCas_CCAS00018852_RA_geneCCAS00018852:droNov_DNOV00018314_RA_geneDNOV00018314:aptOwe_AOWE00013581_RB_geneAOWE00013581:geoFor_XM_005431085_1_geneLOC102044164:nipNip_XM_009460678_1_geneSLC22A20:halLeu_XM_010570676_1_geneSLC22A20:aquChr_XM_011601046_1_geneLOC105415181:chaVoc_XM_009883138_1_geneLOC104284768:balReg_XM_010302994_1_geneLOC104635977:aptHaa_AHAA000…
105	105_1	374177	100226791	23.38207	3.85935	0.09252	0	1	-0.005912	1	0	1	0.355604	0.550957856	0.036167095	0.015	1	0	2.173	42.64462775	7.64E-04	1	1	1	0.795584277	0.0639153	81	4	10	0.049382716	0.12345679	serCan_XM_009088386_1_geneLOC103814772:aquChr_XM_011600710_1_geneLOC105414945:balReg_XM_010302165_1_geneLOC104635391:Node50	serCan_XM_009088386_1_geneLOC103814772:aquChr_XM_011600710_1_geneLOC105414945:egrGar_XM_009634692_1_geneLOC104122545:nipNip_XM_009461074_1_geneLOC104009124:balReg_XM_010302165_1_geneLOC104635391:anaPla_XM_013104394_1_geneLOC101795292:chaVoc_XM_009889090_1_geneLOC104290039:Node50:Node26:Node74
116	116_1	427538	105759806	8.62718	3.6618	0.43006	122.600526	0	526.762536	0	122.600518	0	300.885068	0	0	0.038	2.27351	0.097	1.633	871.0479519	0.336834506	0	0	0	0	0	71	40	45	0.563380282	0.633802817	galGal_NM_001159371_1_geneHYDIN:anaPla_XM_013109496_1_geneHYDIN:melUnd_XM_005150494_1_geneHYDIN:falPer_XM_005229233_1_geneHYDIN:corBra_XM_008635521_1_geneLOC103617247:corBra_XM_008638939_1_geneLOC103620336:taeGut_XM_012571483_1_geneLOC100218634:Node18:Node14:Node11:Node9:Node24:aquChr_XM_011573892_1_geneHYDIN:halLeu_XM_010585204_1_geneLOC104842692:chaVoc_XM_009883265_1_geneHYDIN:aptFor_XM_0092908…	galGal_NM_001159371_1_geneHYDIN:anaPla_XM_013109496_1_geneHYDIN:melUnd_XM_005150494_1_geneHYDIN:falPer_XM_005229233_1_geneHYDIN:corBra_XM_008635521_1_geneLOC103617247:corBra_XM_008638939_1_geneLOC103620336:taeGut_XM_012571483_1_geneLOC100218634:Node18:Node14:Node13:Node11:Node9:Node24:aquChr_XM_011573892_1_geneHYDIN:halLeu_XM_010585204_1_geneLOC104842692:chaVoc_XM_009883265_1_geneHYDIN:pygAde_XM_…
121	121_1	100858288	100223106	16.72193	2.95951	0.22631	0	1	24.712156	4.30E-06	0	1	19.962704	7.90E-06	0.962983154	0.133	1	0.007	3.299	1.289691313	0.164782271	1	1	1.03E-05	4.22E-05	1	79	2	4	0.025316456	0.050632911	balReg_XM_010302210_1_geneLOC104635422:Node76	Node21:balReg_XM_010302210_1_geneLOC104635422:Node76:Node20
126	126_1	100859120	100228478	13.64687	2.44117	0.31971	0	1	8.292372	0.015824657	0	1	0	1	0	0.03	1	0.064	1	7.448113685	0.292644599	1	1	0.024621485	1	0	81	25	31	0.308641975	0.382716049	chaVoc_XM_009882849_1_geneLOC104284507:colLiv_XM_005511655_1_geneLOC102086000:egrGar_XM_009637158_1_geneLOC104124780:chaPel_XM_010008542_1_geneLOC104398433:pseHum_XM_005534194_1_geneLOC102111490:ficAlb_XM_005062688_1_geneLOC101806537:corBra_XM_008643664_1_geneLOC103624414:Node18:falPer_XM_005230619_1_geneLOC101921437:Node11:anaPla_XM_013107838_1_geneLOC101791618:notPer_NPER00008368_RA_geneNPER000…	aptFor_XM_009289427_1_geneLOC103907247:chaVoc_XM_009882849_1_geneLOC104284507:colLiv_XM_005511655_1_geneLOC102086000:egrGar_XM_009637158_1_geneLOC104124780:chaPel_XM_010008542_1_geneLOC104398433:pseHum_XM_005534194_1_geneLOC102111490:ficAlb_XM_005062688_1_geneLOC101806537:corBra_XM_008643664_1_geneLOC103624414:Node18:falPer_XM_005230619_1_geneLOC101921437:Node11:anaPla_XM_013107838_1_geneLOC10179…
127	127_1	419240	100222882	16.06743	2.73206	0.03042	0	1	-0.001444	1	0	1	0.824648	0.363824695	0.001489378	0	1.92275	0	1	301.2442917	0.002717209	1	1	1	0.607192162	0.00322068	99	2	3	0.02020202	0.03030303	casCas_CCAS00011639_RA_geneCCAS00011639:droNov_DNOV00017864_RB_geneDNOV00017864	casCas_CCAS00011639_RA_geneCCAS00011639:droNov_DNOV00017864_RB_geneDNOV00017864:Node22
142	142_1	427584	105759825	5.15687	5.59288	0.13062	7.016806	0.029944698	117.334292	0	7.01681	0.008074796	13.819936	2.01E-04	0	0.001	4.07365	0.042	1.306	10000	0.148931593	0.155934242	0.042205069	0	8.88E-04	0	57	23	27	0.403508772	0.473684211	falPer_XM_005230079_1_geneCOL7A1:corBra_XM_008632340_1_geneCOL7A1:pseHum_XM_005522262_1_geneCOL7A1:taeGut_XM_012572282_1_geneCOL7A1:geoFor_XM_005422551_1_geneCOL7A1:Node14:picPub_XM_009910061_1_geneCOL7A1:Node22:melGal_XM_010718644_1_geneCOL7A1:galGal_XM_425157_4_geneCOL7A1:aptRow_AROW00008632_RC_geneAROW00008632:aptHaa_AHAA00011102_RA_geneAHAA00011102:aptOwe_AOWE00004463_RE_geneAOWE00004463:Node…	falPer_XM_005230079_1_geneCOL7A1:corBra_XM_008632340_1_geneCOL7A1:pseHum_XM_005522262_1_geneCOL7A1:taeGut_XM_012572282_1_geneCOL7A1:geoFor_XM_005422551_1_geneCOL7A1:Node14:Node10:picPub_XM_009910061_1_geneCOL7A1:calAnn_XM_008499099_1_geneCOL7A1:chaPel_XM_009996675_1_geneCOL7A1:Node22:melGal_XM_010718644_1_geneCOL7A1:galGal_XM_425157_4_geneCOL7A1:aptRow_AROW00008632_RC_geneAROW00008632:aptHaa_AHAA…
144	144_1	416696	100226945	11.94673	2.8032	0.10604	0	1	-0.020916	1	0	1	-13.265836	1	0	0.024	1	0	2.293	3.802050654	0.075162395	1	1	1	1	0	99	5	12	0.050505051	0.121212121	rheAme_RAME00009363_RA_geneRAME00009363:casCas_CCAS00008958_RA_geneCCAS00008958:aptRow_AROW00003639_RB_geneAROW00003639:aptOwe_AOWE00005481_RB_geneAOWE00005481:Node84	rheAme_RAME00009363_RA_geneRAME00009363:casCas_CCAS00008958_RA_geneCCAS00008958:Node73:aptRow_AROW00003639_RB_geneAROW00003639:aptOwe_AOWE00005481_RB_geneAOWE00005481:Node84:droNov_DNOV00004791_RA_geneDNOV00004791:cryCin_CCIN00004354_RA_geneCCIN00004354:eudEle_EELE00010957_RA_geneEELE00010957:notPer_NPER00016557_RA_geneNPER00016557:Node78:cryCin_CCIN00015159_RA_geneCCIN00015159
150	150_1	396470	101232951	7.68291	2.51297	0.03805	0.04957	0.975519626	17.100428	1.94E-04	0.049574	0.82380621	1.123012	0.289270816	0.983431714	0.027	1	0.008	1	3.752852448	0.001409345	1	1	3.81E-04	0.520658348	1	103	2	3	0.019417476	0.029126214	Node31:aquChr_XM_011598064_1_geneMYL6	tinGut_XM_010226678_1_geneLOC104579088:Node31:aquChr_XM_011598064_1_geneMYL6
153	153_1	418148	101233075	14.04822	2.36866	0.02597	-4.00E-06	1	0.870192	0.647202533	-2.00E-06	1	4.00E-06	0.998404232	0	0	10.50874	0.002	1	19.0874183	0.010304009	1	1	0.828696309	1	0	95	14	16	0.147368421	0.168421053	casCas_CCAS00000619_RA_geneCCAS00000619:picPub_XM_009901000_1_geneLOC104300682:calAnn_XM_008502105_1_geneKDM5C:aptRow_AROW00009902_RC_geneAROW00009902:aptOwe_AOWE00010875_RB_geneAOWE00010875:aptHaa_AHAA00017403_RA_geneAHAA00017403:rhePen_RPEN00016042_RA_geneRPEN00016042:Node37:nipNip_XM_009461069_1_geneLOC104009118:anaPla_XM_013109599_1_geneLOC101790186:chaPel_XM_010001325_1_geneLOC104391973:geoF…	casCas_CCAS00000619_RA_geneCCAS00000619:picPub_XM_009901000_1_geneLOC104300682:calAnn_XM_008502105_1_geneKDM5C:pseHum_XM_005533349_1_geneKDM5C:aptRow_AROW00009902_RC_geneAROW00009902:aptOwe_AOWE00010875_RB_geneAOWE00010875:aptHaa_AHAA00017403_RA_geneAHAA00017403:rhePen_RPEN00016042_RA_geneRPEN00016042:Node37:nipNip_XM_009461069_1_geneLOC104009118:anaPla_XM_013109599_1_geneLOC101790186:chaPel_XM_0…
159	159_1	421838	105759109	8.81112	2.55536	0.20365	0	1	2.173272	0.337349431	0.398344	0.527945726	0.452408	0.501193646	0.642021692	0.056	1	0.017	1.522	1.45202086	0.165807248	1	1	0.447174882	0.747535177	0.857861306	85	3	5	0.035294118	0.058823529	falPer_XM_005237909_1_geneRIPPLY1:aptRow_AROW00017630_RA_geneAROW00017630:aptOwe_AOWE00011809_RA_geneAOWE00011809	falPer_XM_005237909_1_geneRIPPLY1:tinGut_XM_010216797_1_geneRIPPLY1:droNov_DNOV00016951_RA_geneDNOV00016951:aptRow_AROW00017630_RA_geneAROW00017630:aptOwe_AOWE00011809_RA_geneAOWE00011809
161	161_1	422506	100228987	5.65098	3.3065	0.18937	-5.80E-05	1	268.001848	0	-5.60E-05	1	60.73418	6.55E-15	0	0	150.56775	0.04	1.349	4.10994165	0.507196473	1	1	0	8.37E-14	0	75	26	29	0.346666667	0.386666667	anaPla_XM_013104692_1_geneFRAS1:Node11:notPer_NPER00013330_RA_geneNPER00013330:Node10:rheAme_RAME00013909_RA_geneRAME00013909:rhePen_RPEN00018615_RA_geneRPEN00018615:Node19:cucCan_XM_009566177_1_geneFRAS1:calAnn_XM_008497434_1_geneFRAS1:chaPel_XM_009993474_1_geneFRAS1:picPub_XM_009895974_1_geneFRAS1:colLiv_XM_005504314_1_geneFRAS1:corBra_XM_008637447_1_geneFRAS1:ficAlb_XM_005044533_1_geneFRAS1:ta…	anaPla_XM_013104692_1_geneFRAS1:Node11:notPer_NPER00013330_RA_geneNPER00013330:Node10:rheAme_RAME00013909_RA_geneRAME00013909:rhePen_RPEN00018615_RA_geneRPEN00018615:Node19:cucCan_XM_009566177_1_geneFRAS1:calAnn_XM_008497434_1_geneFRAS1:chaPel_XM_009993474_1_geneFRAS1:picPub_XM_009895974_1_geneFRAS1:colLiv_XM_005504314_1_geneFRAS1:corBra_XM_008637447_1_geneFRAS1:ficAlb_XM_005044533_1_geneFRAS1:ta…
162	162_1	429033	100217857	11.34759	4.39761	0.10776	0	1	141.7218	0	0	1	0	1	0	0.032	1	0.055	1	7.296273707	0.391214317	1	1	0	1	0	69	32	36	0.463768116	0.52173913	falPer_XM_005234358_1_geneSPEG:calAnn_XM_008497632_1_geneSPEG:cucCan_XM_009555643_1_geneSPEG:Node9:taeGut_XM_012574806_1_geneSPEG:ficAlb_XM_005049568_1_geneSPEG:Node14:picPub_XM_009911152_1_geneSPEG:melUnd_XM_005154097_1_geneSPEG:tinGut_XM_010215353_1_geneSPEG:notPer_NPER00000089_RA_geneNPER00000089:Node31:eudEle_EELE00003124_RA_geneEELE00003124:Node30:Node28:droNov_DNOV00000139_RA_geneDNOV000001…	falPer_XM_005234358_1_geneSPEG:calAnn_XM_008497632_1_geneSPEG:cucCan_XM_009555643_1_geneSPEG:Node9:taeGut_XM_012574806_1_geneSPEG:ficAlb_XM_005049568_1_geneSPEG:Node14:picPub_XM_009911152_1_geneSPEG:melUnd_XM_005154097_1_geneSPEG:tinGut_XM_010215353_1_geneSPEG:notPer_NPER00000089_RA_geneNPER00000089:Node31:eudEle_EELE00003124_RA_geneEELE00003124:Node30:Node28:droNov_DNOV00000139_RA_geneDNOV000001…
165	165_1	NA	NA	128.09657	2.24374	0.00262	0.007244	0.996384552	-0.017592	1	-3.62E-04	1	-0.404668	1	0.205931248	0	1	0	1	3.063820048	0.050520184	1	1	1	1	0.312723815	45	5	8	0.111111111	0.177777778	notPer_NPER00017774_RA_geneNPER00017774:picPub_XM_009910213_1_geneLOC104308960:Node39:aptHaa_AHAA00019041_RA_geneAHAA00019041:aptOwe_AOWE00018943_RA_geneAOWE00018943	notPer_NPER00017774_RA_geneNPER00017774:cryCin_CCIN00017876_RA_geneCCIN00017876:picPub_XM_009910213_1_geneLOC104308960:Node34:rhePen_RPEN00022322_RA_geneRPEN00022322:Node39:aptHaa_AHAA00019041_RA_geneAHAA00019041:aptOwe_AOWE00018943_RA_geneAOWE00018943
167	167_1	422699	100227182	6.731	2.63256	0.09585	0.191768	0.908569404	61.204488	5.13E-14	0.191768	0.661449182	2.675028	0.101933533	1.21E-13	0.002	2.28436	0.026	1.434	6.685739409	0.032332076	1	1	2.70E-13	0.234892133	4.81E-13	63	6	11	0.095238095	0.174603175	colLiv_XM_005498024_1_genePDLIM5:notPer_NPER00002479_RA_geneNPER00002479:Node50:Node55:Node53:Node45	colLiv_XM_005498024_1_genePDLIM5:taeGut_XM_012574265_1_genePDLIM7:Node27:notPer_NPER00002479_RA_geneNPER00002479:Node40:casCas_CCAS00017818_RA_geneCCAS00017818:Node50:cryCin_CCIN00015562_RA_geneCCIN00015562:Node55:Node53:Node45
174	174_1	395512	100228980	5.10494	2.36044	0.08532	0	1	-0.005076	1	0	1	-0.562656	1	0	0.034	1	0	1	2.823900502	0.329736705	1	1	1	1	0	103	14	21	0.13592233	0.203883495	galGal_NM_204752_1_geneEBF1:falPer_XM_005239500_1_geneEBF4:nipNip_XM_009474435_1_geneLOC104020952:colLiv_XM_005511751_1_geneLOC102089892:calAnn_XM_008496795_1_geneLOC103531169:droNov_DNOV00017565_RA_geneDNOV00017565:cryCin_CCIN00017008_RA_geneCCIN00017008:tinGut_XM_010223271_1_geneLOC104575924:Node63:Node59:Node50:Node42:cryCin_CCIN00002352_RA_geneCCIN00002352:Node100	galGal_NM_204752_1_geneEBF1:falPer_XM_005239500_1_geneEBF4:nipNip_XM_009474435_1_geneLOC104020952:colLiv_XM_005511751_1_geneLOC102089892:calAnn_XM_008496795_1_geneLOC103531169:pseHum_XM_005532585_1_geneEBF4:casCas_CCAS00016585_RA_geneCCAS00016585:droNov_DNOV00017565_RA_geneDNOV00017565:cryCin_CCIN00017008_RA_geneCCIN00017008:Node60:tinGut_XM_010223271_1_geneLOC104575924:Node63:Node59:Node51:Node5…
180	180_1	100857565	100526658	7.80594	2.8066	0.00578	0.003274	0.998364339	-0.007396	1	-2.00E-06	1	-0.040784	1	1	0	1	0	2.956	1	0.003240688	1	1	1	1	1	93	7	11	0.075268817	0.11827957	taeGut_XM_012568613_1_geneSTX1A:rhePen_RPEN00022735_RA_geneRPEN00022735:casCas_CCAS00021155_RA_geneCCAS00021155:aptHaa_AHAA00019532_RA_geneAHAA00019532:halLeu_XM_010575620_1_geneLOC104836866:nipNip_XM_009467146_1_geneSTX1B:colLiv_XM_005514409_1_geneSTX1B	rhePen_RPEN00010766_RB_geneRPEN00010766:taeGut_XM_012568613_1_geneSTX1A:rhePen_RPEN00022735_RA_geneRPEN00022735:casCas_CCAS00021155_RA_geneCCAS00021155:aptHaa_AHAA00019532_RA_geneAHAA00019532:halLeu_XM_010575620_1_geneLOC104836866:Node80:balReg_XM_010300759_1_geneSTX1B:nipNip_XM_009467146_1_geneSTX1B:colLiv_XM_005514409_1_geneSTX1B:melGal_XM_010721929_1_geneSTX1A
184	184_1	NA	NA	4.22901	3.81613	0.60775	22.422394	1.35E-05	70.914984	4.44E-16	22.422402	2.19E-06	48.627292	3.10E-12	0	0.091	2.27641	0.16	1.882	3.401791701	0.421564695	1.34E-04	2.17E-05	2.77E-15	3.22E-11	0	49	5	6	0.102040816	0.12244898	casCas_CCAS00020936_RA_geneCCAS00020936:rheAme_RAME00014610_RA_geneRAME00014610:mesUni_XM_010191388_1_geneCHDC2:chaPel_XM_010004487_1_geneCHDC2:Node43	nipNip_XM_009473459_1_geneCHDC2:casCas_CCAS00020936_RA_geneCCAS00020936:rheAme_RAME00014610_RA_geneRAME00014610:mesUni_XM_010191388_1_geneCHDC2:chaPel_XM_010004487_1_geneCHDC2:Node43
186	186_2	100858068	NA	10.38816	2.97776	0.13697	0	1	11.418312	0.00331547	0	1	0.26242	0.608462436	1	0.059	1	0.032	1.019	1	0.194801088	1	1	0.005641666	0.848646963	1	41	4	5	0.097560976	0.12195122	notPer:Node5:halLeu:anaPla	notPer:Node5:halLeu:anaPla:Node22
188	188_2	417764	100221258	5.44142	3.41375	0.43714	111.616766	0	339.84786	0	111.616766	0	164.82092	0	6.01E-11	0.025	3.16834	0.077	1.937	131.1206588	8.53E-04	0	0	0	0	2.19E-10	69	39	45	0.565217391	0.652173913	rhePen:rheAme:Node2:droNov:Node6:aptRow:aptHaa:aptOwe:Node10:notPer:cryCin:tinGut:Node15:egrGar:Node27:aquChr:halLeu:Node34:colLiv:picPub:Node45:calAnn:chaPel:Node49:geoFor:serCan:taeGut:ficAlb:pseHum:Node60:Node54:falPer:Node21:anaPla:galGal:melGal:Node64:Node20:strCam	rhePen:rheAme:Node2:droNov:Node6:aptRow:aptHaa:aptOwe:Node12:Node10:notPer:cryCin:tinGut:Node15:nipNip:egrGar:Node27:Node25:aquChr:halLeu:Node35:Node40:Node34:colLiv:picPub:Node45:calAnn:chaPel:Node49:geoFor:serCan:taeGut:Node55:ficAlb:pseHum:Node60:Node54:falPer:Node21:anaPla:galGal:melGal:Node64:Node20:strCam
190	190_2	427942	100219283	5.29865	3.58892	0.53819	359.552188	0	928.857924	0	359.552186	0	652.87118	0	0	0.059	3.01008	0.09	2.508	37.44660411	0.005564896	0	0	0	0	0	61	26	29	0.426229508	0.475409836	anaPla:aptHaa:cryCin:tinGut:Node12:eudEle:notPer:calAnn:balReg:aquChr:Node38:Node36:cucCan:geoFor:Node50:taeGut:pseHum:Node48:Node46:melUnd:falPer:Node57:mesUni:Node18:Node2:galGal	anaPla:aptHaa:cryCin:tinGut:Node12:eudEle:notPer:Node15:Node3:calAnn:balReg:aquChr:Node38:Node36:picPub:cucCan:geoFor:Node50:taeGut:pseHum:Node48:Node46:melUnd:falPer:Node57:mesUni:Node18:Node2:galGal
192	192_1	772006	101233237	15.25688	2.10875	0.0159	0	1	12.420504	0.002008731	0	1	1.152752	0.2829738	0.825225951	0.007	1	0.008	1	1.255061925	0.058507712	1	1	0.003511065	0.513223815	1	57	2	3	0.035087719	0.052631579	corBra_XM_008638829_1_geneFOXC2:calAnn_XM_008501349_1_geneFOXC2	pseHum_XM_005534649_1_geneFOXC1:corBra_XM_008638829_1_geneFOXC2:calAnn_XM_008501349_1_geneFOXC2
193	193_1	101749340	100224964	19.46578	2.27491	0.06625	0	1	54.384288	1.55E-12	0	1	0.934708	0.333642535	0	0.046	1	0.027	1	3.628020104	0.120995726	1	1	7.09E-12	0.572781039	0	73	11	15	0.150684932	0.205479452	anaPla_XM_013094059_1_genePPP1R12B:eudEle_EELE00011382_RA_geneEELE00011382:pseHum_XM_005534275_1_geneLOC102113656:ficAlb_XM_005059501_1_genePPP1R12B:balReg_XM_010306381_1_geneLOC104629708:Node62:egrGar_XM_009634090_1_geneLOC104122018:nipNip_XM_009463312_1_geneLOC104011104:Node65:Node61:melGal_XM_010724045_1_geneLOC100545452	anaPla_XM_013094059_1_genePPP1R12B:eudEle_EELE00011382_RA_geneEELE00011382:pseHum_XM_005534275_1_geneLOC102113656:ficAlb_XM_005059501_1_genePPP1R12B:pseHum_XM_005530239_1_genePPP1R12B:Node46:corBra_XM_008638045_1_geneLOC103619504:balReg_XM_010306381_1_geneLOC104629708:Node62:egrGar_XM_009634090_1_geneLOC104122018:nipNip_XM_009463312_1_geneLOC104011104:Node65:Node61:aptFor_XM_009281887_1_genePPP1R…
197	197_1	101749322	100226992	5.21559	4.21825	0.10908	0	1	19.677196	5.34E-05	0	1	1.592188	0.207013808	5.56E-08	0	40.27887	0.018	1.24	10.4830941	0.010306671	1	1	1.12E-04	0.40746783	1.75E-07	55	5	15	0.090909091	0.272727273	anaPla_XM_013109297_1_geneLOC101803941:Node27:aptFor_XM_009289459_1_geneCDH1:serCan_XM_009090933_1_geneLOC103816905:Node51	anaPla_XM_013109297_1_geneLOC101803941:Node6:Node10:cryCin_CCIN00010095_RA_geneCCIN00010095:Node5:Node27:aptFor_XM_009289459_1_geneCDH1:melUnd_XM_005139998_1_geneLOC101879729:serCan_XM_009090933_1_geneLOC103816905:geoFor_XM_005424836_1_geneCDH1:corBra_XM_008639209_1_geneLOC103620586:Node39:Node51:Node38:galGal_NM_001039258_2_geneCDH1
205	205_1	423644	100219193	5.13501	2.88347	0.05998	0	1	2.11562	0.34721538	2.00E-06	0.998871621	4.493364	0.034026658	3.24E-04	0	8.46946	0.006	1	8.300657669	0.002115227	1	1	0.459656758	0.094134279	7.61E-04	81	3	5	0.037037037	0.061728395	aptRow_AROW00014436_RA_geneAROW00014436:serCan_XM_009087732_1_genePCDH15:taeGut_XM_012574742_1_genePCDH15	strCam_XM_009675248_1_genePCDH15:aptRow_AROW00014436_RA_geneAROW00014436:aptOwe_AOWE00018609_RA_geneAOWE00018609:serCan_XM_009087732_1_genePCDH15:taeGut_XM_012574742_1_genePCDH15
206	206_1	NA	105758596	7.09737	2.9589	0.53489	155.706822	0	374.699196	0	155.706822	0	267.734384	0	0	0.029	2.9243	0.07	2.016	37.99704545	0.04639365	0	0	0	0	0	67	13	17	0.194029851	0.253731343	Node6:cryCin_CCIN00016660_RA_geneCCIN00016660:tinGut_XM_010213409_1_genePKDREJ:Node16:pseHum_XM_005534704_1_genePKDREJ:serCan_XM_009095189_1_genePKDREJ:Node35:ficAlb_XM_005040106_1_genePKDREJ:Node24:colLiv_XM_005509515_1_genePKDREJ:chaVoc_XM_009879724_1_genePKDREJ:Node47:strCam_XM_009678723_1_genePKDREJ	Node6:cryCin_CCIN00016660_RA_geneCCIN00016660:tinGut_XM_010213409_1_genePKDREJ:Node16:Node5:corBra_XM_008630838_1_genePKDREJ:pseHum_XM_005534704_1_genePKDREJ:serCan_XM_009095189_1_genePKDREJ:Node35:ficAlb_XM_005040106_1_genePKDREJ:Node24:colLiv_XM_005509515_1_genePKDREJ:chaVoc_XM_009879724_1_genePKDREJ:Node47:fulGla_XM_009574829_1_genePKDREJ:Node45:strCam_XM_009678723_1_genePKDREJ
210	210_1	101751815	100219573	7.80208	2.34637	0.06463	-2.00E-06	1	1.133252	0.567436744	-2.00E-06	1	0.2164	0.641796735	1.20E-06	0.023	1	0.011	1	3.117676855	0.062469439	1	1	0.732735518	0.878816587	3.48E-06	79	7	8	0.088607595	0.101265823	picPub_XM_009906624_1_geneLOC104305729:corBra_XM_008634619_1_genePCSK5:aptRow_AROW00014793_RB_geneAROW00014793:notPer_NPER00013153_RA_geneNPER00013153:calAnn_XM_008505881_1_genePCSK5:chaVoc_XM_009887718_1_genePCSK5:nipNip_XM_009463634_1_genePCSK5	picPub_XM_009906624_1_geneLOC104305729:corBra_XM_008634619_1_genePCSK5:aptRow_AROW00014793_RB_geneAROW00014793:notPer_NPER00013153_RA_geneNPER00013153:eudEle_EELE00011206_RA_geneEELE00011206:calAnn_XM_008505881_1_genePCSK5:chaVoc_XM_009887718_1_genePCSK5:nipNip_XM_009463634_1_genePCSK5
214	214_1	101750018	100225334	17.8086	2.0138	0.08584	2.00E-06	0.999999	74.302728	1.11E-16	0	1	4.00E-06	0.998404232	2.24E-04	0.025	1	0.024	1	1.676143685	0.111998884	1	1	7.18E-16	1	5.35E-04	97	12	14	0.12371134	0.144329897	Node2:cryCin_CCIN00010127_RA_geneCCIN00010127:eudEle_EELE00014950_RA_geneEELE00014950:cryCin_CCIN00017383_RA_geneCCIN00017383:Node27:serCan_XM_009100230_1_geneUBA1:geoFor_XM_005431121_1_geneLOC102036001:aquChr_XM_011601407_1_geneUBA1:nipNip_XM_009468540_1_geneLOC104015755:casCas_CCAS00020486_RA_geneCCAS00020486:notPer_NPER00017879_RA_geneNPER00017879:calAnn_XM_008499621_1_geneUBA6	Node2:cryCin_CCIN00010127_RA_geneCCIN00010127:eudEle_EELE00014950_RA_geneEELE00014950:cryCin_CCIN00017383_RA_geneCCIN00017383:anaPla_XM_013109699_1_geneSAE1:Node27:serCan_XM_009100230_1_geneUBA1:geoFor_XM_005431121_1_geneLOC102036001:aquChr_XM_011601407_1_geneUBA1:nipNip_XM_009468540_1_geneLOC104015755:casCas_CCAS00020486_RA_geneCCAS00020486:notPer_NPER00017879_RA_geneNPER00017879:calAnn_XM_00849…
218	218_2	430477	NA	4.83068	3.44952	0.14843	-5.56E-04	1	5.8288	0.054236563	-5.54E-04	1	2.16138	0.141517544	0	0	88.50192	0.01	1.573	3752.513046	0.00353206	1	1	0.079080045	0.304222131	0	39	23	26	0.58974359	0.666666667	aptFor:falPer:colLiv:cucCan:picPub:Node12:melGal:aptRow:aptHaa:aptOwe:Node22:casCas:eudEle:Node25:Node19:chaPel:calAnn:Node31:Node35:corBra:Node34:Node2:nipNip	aptFor:falPer:colLiv:cucCan:picPub:Node12:melGal:Node16:aptRow:aptHaa:aptOwe:Node22:casCas:eudEle:Node25:Node19:Node15:chaPel:calAnn:Node31:Node35:corBra:Node34:Node30:Node2:nipNip
222	222_1	426548	105760122	12.70924	3.91541	0.06651	0	1	2.427532	0.29707638	0	1	2.680884	0.101559337	3.49E-08	0.025	1	0.018	1	7.654742449	0.032945463	1	1	0.396972549	0.234352141	1.11E-07	53	11	15	0.20754717	0.283018868	Node10:Node3:Node29:eudEle_EELE00016955_RA_geneEELE00016955:Node35:Node26:Node16:falPer_XM_005239967_1_geneMYLK2:aptFor_XM_009282781_1_geneMYLK2:pygAde_XM_009330290_1_geneMYLK2:Node50	Node10:chaVoc_XM_009893544_1_geneMYLK2:Node3:chaPel_XM_009993997_1_geneMYLK2:calAnn_XM_008497926_1_geneMYLK2:Node29:eudEle_EELE00016955_RA_geneEELE00016955:chaPel_XM_010008187_1_geneLOC104398138:Node35:Node26:Node16:falPer_XM_005239967_1_geneMYLK2:aptFor_XM_009282781_1_geneMYLK2:pygAde_XM_009330290_1_geneMYLK2:Node50
223	223_1	431566	100223389	4.28299	4.05295	0.24575	225.216192	0	789.115236	0	225.216192	0	461.930992	0	0	0.011	3.20083	0.029	2.131	9.102217658	0.249953175	0	0	0	0	0	0	0	0	NaN	NaN
228	228_1	418795	100220517	8.80493	4.18716	0.25877	0	1	22.18866	1.52E-05	0	1	-0.094984	1	2.20E-04	0.062	1	0.098	1.007	2.149439282	0.127482803	1	1	3.41E-05	1	5.27E-04	79	2	3	0.025316456	0.037974684	Node30:cucCan_XM_009569937_1_geneGPC5	aquChr_XM_011589430_1_geneGPC5:Node30:cucCan_XM_009569937_1_geneGPC5
230	230_2	428021	NA	1.29449	2.07508	0.01921	0.597446	0.74176485	1.139236	0.565741511	-1.00E-05	1	-0.655444	1	0.999898216	0	33.05239	0	1	1	0.007205363	1	1	0.730798189	1	1	67	4	4	0.059701493	0.059701493	calAnn:Node22:Node57:Node52	calAnn:Node22:Node57:Node52
233	233_1	417256	100231082	10.8916	2.71692	0.06368	0	1	24.02438	6.07E-06	0	1	0.169392	0.680652723	4.87E-07	0.009	1	0.007	1	2.580090579	0.035240717	1	1	1.43E-05	0.913746414	1.45E-06	93	11	14	0.11827957	0.150537634	fulGla_XM_009582529_1_geneLOC104080219:picPub_XM_009896843_1_geneLOC104296977:aptOwe_AOWE00020277_RA_geneAOWE00020277:Node66:calAnn_XM_008506238_1_geneLOC103539711:geoFor_XM_005431346_1_geneLOC102040299:falPer_XM_005234080_1_geneLOC101922527:nipNip_XM_009463879_1_geneDDR1:halLeu_XM_010569927_1_geneDDR1:chaVoc_XM_009895397_1_geneLOC104295629:pseHum_XM_005527177_1_geneLOC102113635	fulGla_XM_009582529_1_geneLOC104080219:picPub_XM_009896843_1_geneLOC104296977:aptOwe_AOWE00020277_RA_geneAOWE00020277:Node66:calAnn_XM_008506238_1_geneLOC103539711:geoFor_XM_005431346_1_geneLOC102040299:falPer_XM_005234080_1_geneLOC101922527:nipNip_XM_009463879_1_geneDDR1:aquChr_XM_011600897_1_geneDDR1:halLeu_XM_010569927_1_geneDDR1:Node80:chaVoc_XM_009895397_1_geneLOC104295629:Node65:pseHum_XM_0…
236	236_1	424998	100227840	5.11856	3.20021	0.23361	32.011364	1.12E-07	104.6169	0	32.011364	1.53E-08	67.478804	2.22E-16	0	0.012	3.11294	0.04	1.866	2.8577394	0.222685555	1.49E-06	2.05E-07	0	3.14E-15	0	65	19	25	0.292307692	0.384615385	Node5:Node3:Node9:droNov_DNOV00007094_RA_geneDNOV00007094:cryCin_CCIN00000868_RA_geneCCIN00000868:tinGut_XM_010218631_1_geneLOC104571522:Node17:Node20:Node16:egrGar_XM_009645784_1_geneLOC104132492:picPub_XM_009902412_1_geneLOC104301951:serCan_XM_009089004_1_geneLOC103815278:taeGut_XM_012575645_1_geneLOC100227840:Node55:corBra_XM_008633784_1_geneLOC103615708:Node25:melGal_XM_010716952_1_geneLOC100…	aptRow_AROW00005287_RA_geneAROW00005287:Node5:Node3:Node9:droNov_DNOV00007094_RA_geneDNOV00007094:cryCin_CCIN00000868_RA_geneCCIN00000868:tinGut_XM_010218631_1_geneLOC104571522:Node17:Node20:Node16:Node12:egrGar_XM_009645784_1_geneLOC104132492:picPub_XM_009902412_1_geneLOC104301951:ficAlb_XM_005051318_1_geneLOC101807327:serCan_XM_009089004_1_geneLOC103815278:taeGut_XM_012575645_1_geneLOC100227840…
240	240_1	100859045	105758628	9.80859	2.9292	0.07465	0	1	1.321352	0.516502061	0	1	0.549016	0.458720035	0.039930129	0.004	1	0.003	1	1356.121535	7.45E-05	1	1	0.670184941	0.70769536	0.07009138	89	7	9	0.078651685	0.101123596	droNov_DNOV00018221_RA_geneDNOV00018221:rheAme_RAME00017992_RA_geneRAME00017992:aptRow_AROW00018039_RD_geneAROW00018039:galGal_XM_003640614_2_geneAPBB1:ficAlb_XM_005037069_1_geneAPBB1:Node36:falPer_XM_005230796_1_geneAPBB1	droNov_DNOV00018221_RA_geneDNOV00018221:rheAme_RAME00017992_RA_geneRAME00017992:aptRow_AROW00018039_RD_geneAROW00018039:aptHaa_AHAA00019243_RA_geneAHAA00019243:galGal_XM_003640614_2_geneAPBB1:ficAlb_XM_005037069_1_geneAPBB1:Node36:falPer_XM_005230796_1_geneAPBB1:Node31
254	254_1	101748402	100218478	8.20169	2.04178	0.11704	51.453476	6.71E-12	277.607436	0	51.45073	7.34E-13	32.944644	9.48E-09	0	0.002	3.81688	0.031	1.346	105.5458345	0.127807255	1.46E-10	1.60E-11	0	7.24E-08	0	0	0	0	NaN	NaN
257	257_1	420346	101234190	8.2148	3.28689	0.31718	32.723596	7.84E-08	189.954744	0	32.723596	1.06E-08	60.090844	9.10E-15	0	0.015	2.41085	0.083	1.448	4.681687133	0.246710811	1.06E-06	1.44E-07	0	1.16E-13	0	87	16	22	0.183908046	0.252873563	colLiv_XM_005507310_1_geneATAD2:falPer_XM_005241376_1_geneATAD2:Node7:rheAme_RAME00001473_RA_geneRAME00001473:Node24:picPub_XM_009905799_1_geneATAD2:Node39:chaPel_XM_009997664_1_geneATAD2:calAnn_XM_008505375_1_geneATAD2:ficAlb_XM_005042256_1_geneLOC101816166:pseHum_XM_005517407_1_geneLOC102102056:Node49:serCan_XM_009087979_1_geneATAD2:corBra_XM_008642616_1_geneATAD2:Node48:aquChr_XM_011602076_1_g…	egrGar_XM_009635977_1_geneATAD2:colLiv_XM_005507310_1_geneATAD2:falPer_XM_005241376_1_geneATAD2:Node7:Node11:rheAme_RAME00001473_RA_geneRAME00001473:Node24:picPub_XM_009905799_1_geneATAD2:Node39:chaPel_XM_009997664_1_geneATAD2:calAnn_XM_008505375_1_geneATAD2:Node43:corBra_XM_008631230_1_geneLOC103613450:ficAlb_XM_005042256_1_geneLOC101816166:pseHum_XM_005517407_1_geneLOC102102056:Node56:Node49:se…
259	259_1	101751244	100221862	4.39034	3.64411	0.21287	56.6527	4.99E-13	280.988764	0	56.652666	5.20E-14	55.676744	8.54E-14	0	0.006	3.18542	0.057	1.433	14.58563686	0.435135847	1.22E-11	1.27E-12	0	1.00E-12	0	77	28	30	0.363636364	0.38961039	calAnn_XM_008496383_1_geneLOC103530800:mesUni_XM_010178719_1_geneRANBP2:egrGar_XM_009638967_1_geneLOC104126393:nipNip_XM_009472659_1_geneRANBP2:Node12:pygAde_XM_009326256_1_geneLOC103918847:balReg_XM_010308598_1_geneRANBP2:colLiv_XM_005498419_1_geneRANBP2:taeGut_XM_012569541_1_geneRANBP2:serCan_XM_009085723_1_geneLOC103812650:geoFor_XM_005420035_1_geneRANBP2:Node31:pseHum_XM_005516831_1_geneRANBP…	calAnn_XM_008496383_1_geneLOC103530800:mesUni_XM_010178719_1_geneRANBP2:egrGar_XM_009638967_1_geneLOC104126393:nipNip_XM_009472659_1_geneRANBP2:Node12:pygAde_XM_009326256_1_geneLOC103918847:balReg_XM_010308598_1_geneRANBP2:colLiv_XM_005498419_1_geneRANBP2:taeGut_XM_012569541_1_geneRANBP2:serCan_XM_009085723_1_geneLOC103812650:geoFor_XM_005420035_1_geneRANBP2:Node31:pseHum_XM_005516831_1_geneRANBP…
266	266_1	100858952	105758720	6.88	3.02157	0.59724	245.05158	0	771.593904	0	245.05158	0	479.31704	0	0	0.097	2.49395	0.17	2.017	85.48889619	0.17906266	0	0	0	0	0	73	30	36	0.410958904	0.493150685	aptRow_AROW00000016_RA_geneAROW00000016:Node7:rheAme_RAME00009944_RA_geneRAME00009944:rhePen_RPEN00020145_RA_geneRPEN00020145:Node10:Node4:notPer_NPER00009435_RA_geneNPER00009435:Node16:Node14:eudEle_EELE00010159_RA_geneEELE00010159:Node3:strCam_XM_009679267_1_geneCEP250:aquChr_XM_011601437_1_geneLOC105415506:Node30:ficAlb_XM_005056976_1_geneCEP250:geoFor_XM_005430626_1_geneCEP250:serCan_XM_00909…	aptRow_AROW00000016_RA_geneAROW00000016:Node7:rheAme_RAME00009944_RA_geneRAME00009944:rhePen_RPEN00020145_RA_geneRPEN00020145:Node10:Node4:notPer_NPER00009435_RA_geneNPER00009435:cryCin_CCIN00008611_RA_geneCCIN00008611:Node16:Node14:eudEle_EELE00010159_RA_geneEELE00010159:Node3:strCam_XM_009679267_1_geneCEP250:aquChr_XM_011601437_1_geneLOC105415506:Node35:Node30:ficAlb_XM_005056976_1_geneCEP250:t…
269	269_1	395554	100229510	0.9354	3.97659	0.01549	0	1	8.007756	0.018244748	0	1	-0.004552	1	0.999723855	0	24.28564	0.016	1	1	0.001539881	1	1	0.028172517	1	1	71	0	0	0	0
271	271_2	101747382	105760944	4.06365	3.13702	0.3073	0	1	43.50628	3.57E-10	0	1	15.205352	9.64E-05	0	0.122	1	0.094	1.509	3.176560159	0.399049495	1	1	1.31E-09	4.46E-04	0	37	15	15	0.405405405	0.405405405	aptHaa:aptRow:cryCin:eudEle:melUnd:geoFor:corBra:Node22:calAnn:chaPel:picPub:Node27:Node21:Node33:Node4	aptHaa:aptRow:cryCin:eudEle:melUnd:geoFor:corBra:Node22:calAnn:chaPel:picPub:Node27:Node21:Node33:Node4
273	273_1	417469	100219502	7.44252	3.8098	0.30533	13.680304	0.001069941	68.577152	1.33E-15	13.680304	2.17E-04	14.861056	1.16E-04	0	0.004	2.9925	0.064	1.382	35.06284331	0.10610325	0.00759766	0.00154475	8.03E-15	5.28E-04	0	99	30	37	0.303030303	0.373737374	melGal_XM_010721864_1_geneBZRAP1:pygAde_XM_009323609_1_geneBZRAP1:Node8:lepDis_XM_009959340_1_geneBZRAP1:chaPel_XM_010000199_1_geneBZRAP1:picPub_XM_009900507_1_geneBZRAP1:serCan_XM_009094643_1_geneBZRAP1:ficAlb_XM_005056367_1_geneBZRAP1:Node26:Node24:egrGar_XM_009645093_1_geneBZRAP1:nipNip_XM_009464806_1_geneBZRAP1:Node43:cucCan_XM_009558717_1_geneLOC104057362:chaVoc_XM_009888858_1_geneBZRAP1:Nod…	melGal_XM_010721864_1_geneBZRAP1:pygAde_XM_009323609_1_geneBZRAP1:aptFor_XM_009276386_1_geneBZRAP1:Node8:lepDis_XM_009959340_1_geneBZRAP1:chaPel_XM_010000199_1_geneBZRAP1:Node18:picPub_XM_009900507_1_geneBZRAP1:serCan_XM_009094643_1_geneBZRAP1:pseHum_XM_005525896_1_geneBZRAP1:ficAlb_XM_005056367_1_geneBZRAP1:Node26:Node24:egrGar_XM_009645093_1_geneBZRAP1:nipNip_XM_009464806_1_geneBZRAP1:Node43:cu…
274	274_1	420512	105758970	9.2172	2.85689	0.25922	2.728006	0.255635417	35.21466	2.26E-08	2.728006	0.098602322	16.256332	5.53E-05	2.72E-07	0.013	2.1838	0.034	1.662	2.297934492	0.152122766	1	0.407599751	6.86E-08	2.64E-04	8.22E-07	95	8	13	0.084210526	0.136842105	casCas_CCAS00018317_RA_geneCCAS00018317:Node18:rhePen_RPEN00005705_RA_geneRPEN00005705:Node27:Node31:serCan_XM_009089448_1_geneLOC103815628:aptFor_XM_009282426_1_geneLOC103901524:Node30	casCas_CCAS00018317_RA_geneCCAS00018317:droNov_DNOV00009667_RA_geneDNOV00009667:Node18:rhePen_RPEN00005705_RA_geneRPEN00005705:Node27:Node31:serCan_XM_009089448_1_geneLOC103815628:aptFor_XM_009282426_1_geneLOC103901524:Node30:Node10:Node8:egrGar_XM_009637718_1_geneMALRD1:galGal_XM_418614_4_geneC10ORF112
275	275_1	418523	100227439	10.851	2.25144	0.05327	0	1	31.45676	1.48E-07	0	1	0.01024	0.919397345	1	0.028	1	0.038	1	17.99989517	0.001447211	1	1	4.13E-07	1	1	107	0	4	0	0.037383178	cryCin_CCIN00014570_RA_geneCCIN00014570:nipNip_XM_009475677_1_geneSH3BGRL2:Node93:Node98
276	276_1	424526	100226423	5.99343	4.19813	0.44642	21.55639	2.08E-05	85.892392	0	21.555444	3.44E-06	61.502136	4.44E-15	0	0.057	2.08823	0.118	1.647	2.719547594	0.403355419	2.02E-04	3.33E-05	0	5.78E-14	0	75	11	15	0.146666667	0.2	balReg_XM_010305753_1_geneLOC104638059:chaPel_XM_010006740_1_geneCOL24A1:calAnn_XM_008490948_1_geneCOL24A1:Node4:pygAde_XM_009333887_1_geneCOL24A1:cucCan_XM_009556316_1_geneCOL24A1:melUnd_XM_005148104_1_geneCOL24A1:strCam_XM_009673243_1_geneCOL24A1:rheAme_RAME00000229_RA_geneRAME00000229:melGal_XM_010715961_1_geneCOL24A1:mesUni_XM_010185906_1_geneLOC104541771	balReg_XM_010305753_1_geneLOC104638059:chaPel_XM_010006740_1_geneCOL24A1:calAnn_XM_008490948_1_geneCOL24A1:Node4:pygAde_XM_009333887_1_geneCOL24A1:cucCan_XM_009556316_1_geneCOL24A1:melUnd_XM_005148104_1_geneCOL24A1:halLeu_XM_010582747_1_geneCOL24A1:Node46:strCam_XM_009673243_1_geneCOL24A1:rheAme_RAME00000229_RA_geneRAME00000229:Node53:melGal_XM_010715961_1_geneCOL24A1:Node70:mesUni_XM_010185906_1…
277	277_1	421358	100225859	4.61319	4.10554	0.21433	0	1	275.296332	0	0	1	72.873148	0	0	0.025	1	0.046	1.486	1422.673078	0.077914736	1	1	0	0	0	0	0	0	NaN	NaN
279	279_1	416932	100230396	9.40908	3.22629	0.21372	0	1	30.946508	1.91E-07	0	1	2.45526	0.117131772	0.666383847	0.101	1	0.111	1.19	1.386203884	0.234593001	1	1	5.27E-07	0.262551731	0.88525525	63	3	6	0.047619048	0.095238095	casCas_CCAS00002821_RA_geneCCAS00002821:aptOwe_AOWE00001828_RA_geneAOWE00001828:Node28	casCas_CCAS00002821_RA_geneCCAS00002821:notPer_NPER00000802_RA_geneNPER00000802:aptOwe_AOWE00001828_RA_geneAOWE00001828:Node28:Node13:mesUni_XM_010186432_1_geneVPREB3
281	281_1	429083	100222559	3.54959	4.13142	0.1341	2.00E-06	0.999999	26.140056	2.11E-06	2.00E-06	0.998871621	8.127048	0.004360969	1.34E-09	0.027	1	0.01	1.827	2.478249642	0.093590445	1	1	5.19E-06	0.01514218	4.61E-09	75	6	7	0.08	0.093333333	Node10:notPer_NPER00004046_RA_geneNPER00004046:Node24:strCam_XM_009685970_1_geneDPYD:fulGla_XM_009575684_1_geneLOC104075248:calAnn_XM_008490976_1_geneDPYD	anaPla_XM_013098664_1_geneDPYD:Node10:notPer_NPER00004046_RA_geneNPER00004046:Node24:strCam_XM_009685970_1_geneDPYD:fulGla_XM_009575684_1_geneLOC104075248:calAnn_XM_008490976_1_geneDPYD
284	284_1	421282	105760053	3.37524	3.18756	0.16155	0	1	103.293604	0	0	1	37.504548	9.12E-10	0	0.132	1	0.052	1.538	4.203775566	0.250920152	1	1	0	7.69E-09	0	75	17	20	0.226666667	0.266666667	Node18:lepDis_XM_009946608_1_geneEHBP1:calAnn_XM_008504948_1_geneEHBP1:chaPel_XM_009993463_1_geneEHBP1:Node30:halLeu_XM_010574733_1_geneEHBP1:picPub_XM_009901804_1_geneEHBP1:strCam_XM_009686894_1_geneEHBP1:rhePen_RPEN00015154_RA_geneRPEN00015154:casCas_CCAS00006731_RA_geneCCAS00006731:Node48:notPer_NPER00009796_RA_geneNPER00009796:eudEle_EELE00007052_RA_geneEELE00007052:Node62:aptRow_AROW00005182…	Node18:lepDis_XM_009946608_1_geneEHBP1:calAnn_XM_008504948_1_geneEHBP1:chaPel_XM_009993463_1_geneEHBP1:Node30:halLeu_XM_010574733_1_geneEHBP1:picPub_XM_009901804_1_geneEHBP1:Node13:strCam_XM_009686894_1_geneEHBP1:rhePen_RPEN00015154_RA_geneRPEN00015154:casCas_CCAS00006731_RA_geneCCAS00006731:Node48:notPer_NPER00009796_RA_geneNPER00009796:eudEle_EELE00007052_RA_geneEELE00007052:Node62:aptRow_AROW0…
286	286_2	427658	100231865	2.86686	2.67244	0.12889	0	1	32.561932	8.50E-08	0	1	1.785704	0.181450465	0.022779537	0.067	1	0.084	1.157	2.728159013	0.050397716	1	1	2.44E-07	0.368904442	0.041530241	71	3	4	0.042253521	0.056338028	cryCin:eudEle:melUnd	cryCin:tinGut:eudEle:melUnd
290	290_1	428167	100221973	7.82591	2.68572	0.2076	0	1	69.760392	6.66E-16	0	1	16.583576	4.66E-05	0	0.138	1	0.086	1.409	3.75958725	0.115015193	1	1	4.09E-15	2.24E-04	0	89	15	18	0.168539326	0.202247191	notPer_NPER00017887_RA_geneNPER00017887:Node17:Node23:pseHum_XM_005534450_1_geneLOC102101749:cucCan_XM_009558724_1_geneAURKA:chaVoc_XM_009893364_1_geneAURKA:falPer_XM_005235934_1_geneAURKA:Node12:picPub_XM_009903220_1_geneAURKA:mesUni_XM_010179207_1_geneLOC104536554:lepDis_XM_009959705_1_geneAURKA:serCan_XM_009093151_1_geneAURKA:colLiv_XM_005499624_1_geneAURKA:melGal_XM_010722541_1_geneAURKA:egrG…	notPer_NPER00017887_RA_geneNPER00017887:Node17:chaVoc_XM_009889471_1_geneLOC104290375:Node23:pseHum_XM_005534450_1_geneLOC102101749:cucCan_XM_009558724_1_geneAURKA:chaVoc_XM_009893364_1_geneAURKA:Node29:falPer_XM_005235934_1_geneAURKA:Node12:picPub_XM_009903220_1_geneAURKA:mesUni_XM_010179207_1_geneLOC104536554:lepDis_XM_009959705_1_geneAURKA:serCan_XM_009093151_1_geneAURKA:Node47:colLiv_XM_00549…
292	292_1	101749904	100225780	4.85172	3.69146	0.29945	0	1	21.869044	1.78E-05	0	1	7.185448	0.00734972	4.78E-04	0.153	1	0.116	1.327	5.115413234	0.027805228	1	1	3.97E-05	0.024462078	0.001101244	57	3	8	0.052631579	0.140350877	geoFor_XM_005418015_1_geneLOC102038614:Node25:cucCan_XM_009560999_1_geneLOC104059341	geoFor_XM_005418015_1_geneLOC102038614:chaPel_XM_009995854_1_geneADSSL1:notPer_NPER00008362_RA_geneNPER00008362:Node25:Node20:Node31:Node54:cucCan_XM_009560999_1_geneLOC104059341
295	295_2	429823	100228675	5.04815	3.64314	0.19906	6.729338	0.034573458	146.800872	0	6.729338	0.009483979	27.969224	1.23E-07	0	0.001	3.05136	0.022	1.366	108.9663492	0.153891335	0.176845046	0.048688178	0	8.26E-07	0	0	0	0	NaN	NaN
297	297_1	424623	100227953	2.52373	8.30018	0.00431	0	1	-0.014432	1	3.80E-05	0.99508154	4.000156	0.045496053	1	0	2.42874	0	2.316	2.385726731	0	1	1	1	0.120639651	1	71	0	0	0	0
302	302_1	100857831	100190383	21.38051	3.67771	0.06213	0	1	-0.003996	1	0	1	1.931764	0.164565584	0.691537972	0.017	1	0	3.037	1.41759996	0.052290251	1	1	1	0.342949186	0.913379647	95	1	7	0.010526316	0.073684211	Node55	egrGar_XM_009636421_1_geneAPOA1BP:eudEle_EELE00008244_RA_geneEELE00008244:calAnn_XM_008497735_1_geneYJEFN3:pseHum_XM_005533959_1_geneYJEFN3:Node55:melGal_XM_010724999_1_geneYJEFN3:aptHaa_AHAA00008101_RA_geneAHAA00008101
311	311_1	100858010	NA	5.99402	4.09698	0.2443	61.948952	3.53E-14	225.228276	0	61.948958	3.55E-15	90.503532	0	0	0.013	3.53022	0.042	1.955	4358.659941	0.245467836	9.41E-13	9.49E-14	0	0	0	49	18	20	0.367346939	0.408163265	corBra_XM_008635256_1_geneLOC103617002:serCan_XM_009096752_1_geneLOC103821819:pseHum_XM_005532546_1_geneLOC102100826:balReg_XM_010310247_1_geneLOC104641564:fulGla_XM_009576256_1_geneLOC104075675:nipNip_XM_009464690_1_geneLOC104012321:aptFor_XM_009287937_1_geneLOC103906098:Node13:chaVoc_XM_009883851_1_geneLOC104285397:colLiv_XM_005508268_1_geneLOC102084914:aptHaa_AHAA00006210_RA_geneAHAA00006210:a…	corBra_XM_008635256_1_geneLOC103617002:serCan_XM_009096752_1_geneLOC103821819:pseHum_XM_005532546_1_geneLOC102100826:balReg_XM_010310247_1_geneLOC104641564:fulGla_XM_009576256_1_geneLOC104075675:nipNip_XM_009464690_1_geneLOC104012321:aptFor_XM_009287937_1_geneLOC103906098:Node13:chaVoc_XM_009883851_1_geneLOC104285397:colLiv_XM_005508268_1_geneLOC102084914:aptHaa_AHAA00006210_RA_geneAHAA00006210:a…
315	315_1	101749545	100190282	113.81367	2.69037	0.00644	0.001072	0.999464144	-0.004244	1	3.40E-05	0.9953476	0.170932	0.679284835	1	0	10.63283	0	1	1.556217797	0	1	1	1	0.912776311	1	69	0	0	0	0
324	324_2	428448	105758993	3.19881	3.90014	0.43611	26.124074	2.12E-06	81.272492	0	26.122624	3.20E-07	45.740892	1.35E-11	0	0.012	3.56036	0.043	2.171	2.100406878	0.597484443	2.40E-05	3.64E-06	0	1.33E-10	0	49	13	16	0.265306122	0.326530612	Node13:droNov:casCas:Node24:cryCin:eudEle:notPer:Node32:Node28:anaPla:Node46:Node44:corBra	pygAde:Node13:droNov:casCas:Node24:cryCin:eudEle:notPer:Node32:Node28:strCam:anaPla:galGal:Node46:Node44:corBra
326	326_2	373935	100224395	1.06398	4.16395	0.03315	0	1	8.760276	0.01252363	0	1	-7.44E-04	1	1	0.008	1	0.015	1	1.000400407	5.77E-16	1	1	0.019744952	1	1	61	0	1	0	0.016393443	lepDis
330	330_1	424355	100220118	8.51909	3.28282	0.31532	0	1	50.787404	9.37E-12	0	1	26.834556	2.22E-07	0	0.107	1	0.077	1.426	2.97657811	0.309785806	1	1	3.97E-11	1.44E-06	0	63	8	13	0.126984127	0.206349206	Node3:notPer_NPER00004721_RA_geneNPER00004721:ficAlb_XM_005050527_1_geneF13B:taeGut_XM_002192334_1_geneLOC100220118:fulGla_XM_009585858_1_geneF13B:melGal_XM_010715669_1_geneLOC100541871:galGal_XM_422198_4_geneF13B:Node60	Node3:notPer_NPER00004721_RA_geneNPER00004721:ficAlb_XM_005050527_1_geneF13B:taeGut_XM_002192334_1_geneLOC100220118:Node20:fulGla_XM_009585858_1_geneF13B:Node31:chaVoc_XM_009884800_1_geneF13B:lepDis_XM_009959283_1_geneF13B:aquChr_XM_011596732_1_geneF13B:melGal_XM_010715669_1_geneLOC100541871:galGal_XM_422198_4_geneF13B:Node60
336	336_1	427025	100231031	2.683	2.94402	0.0607	-3.40E-05	1	19.41872	6.07E-05	7.00E-05	0.993324497	-0.598956	1	0	0	9.41837	0.005	1.211	15.09507115	0.032486301	1	1	1.27E-04	1	0	103	10	14	0.097087379	0.13592233	lepDis_XM_009951868_1_geneLOC104346953:serCan_XM_009095869_1_geneNIPBL:picPub_XM_009910678_1_geneLOC104309359:serCan_XM_009099953_1_geneLOC103824654:rhePen_RPEN00006880_RA_geneRPEN00006880:aptRow_AROW00004534_RA_geneAROW00004534:cryCin_CCIN00006675_RA_geneCCIN00006675:Node79:anaPla_XM_013103967_1_geneNIPBL:galGal_NM_001257348_1_geneLOC427025	fulGla_XM_009582492_1_geneNIPBL:lepDis_XM_009951868_1_geneLOC104346953:serCan_XM_009095869_1_geneNIPBL:Node1:picPub_XM_009910678_1_geneLOC104309359:serCan_XM_009099953_1_geneLOC103824654:rhePen_RPEN00006880_RA_geneRPEN00006880:Node68:aptRow_AROW00004534_RA_geneAROW00004534:cryCin_CCIN00006675_RA_geneCCIN00006675:Node79:anaPla_XM_013103967_1_geneNIPBL:galGal_NM_001257348_1_geneLOC427025:Node64
337	337_1	101752129	100229969	6.33826	3.61874	0.4165	0.632182	0.728993109	26.279324	1.97E-06	0.632182	0.42655607	2.904788	0.088316865	0.858051698	0.325	1.12693	0.288	1.214	1.187006382	0.449518213	1	1	4.86E-06	0.209334838	1	73	0	3	0	0.04109589	pseHum_XM_005517426_1_geneLOC102105903:Node45:Node61
341	341_1	422633	NA	11.17969	3.42453	0.23643	0	1	11.155672	0.003780738	0	1	1.911148	0.166835793	0.075208908	0.04	1	0.071	1.192	1.906654186	0.170279821	1	1	0.006378365	0.346908603	0.125489648	61	3	7	0.049180328	0.114754098	Node7:egrGar_XM_009634852_1_geneLOC104122682:lepDis_XM_009953046_1_geneANG	Node7:egrGar_XM_009634852_1_geneLOC104122682:aptFor_XM_009283348_1_geneLOC103902314:lepDis_XM_009953046_1_geneANG:mesUni_XM_010192916_1_geneRNASE1:picPub_XM_009898803_1_geneLOC104298707:ficAlb_XM_005044989_1_geneLOC101818299
342	342_1	101751771	100229402	37.69845	2.21905	0.01963	8.00E-06	0.999996	-0.011036	1	6.00E-06	0.998045592	-0.017692	1	7.07E-07	0.001	1	0	2.478	1355.915783	6.27E-04	1	1	1	1	2.08E-06	105	6	8	0.057142857	0.076190476	notPer_NPER00017398_RA_geneNPER00017398:ficAlb_XM_005062695_1_geneLOC101807869:picPub_XM_009898599_1_geneASIC3:halLeu_XM_010563618_1_geneASIC3:aptFor_XM_009277105_1_geneLOC103897132:colLiv_XM_005512520_1_geneLOC102090371	notPer_NPER00017398_RA_geneNPER00017398:ficAlb_XM_005062695_1_geneLOC101807869:ficAlb_XM_005059545_1_geneLOC101805897:ficAlb_XM_005059557_1_geneLOC101807913:picPub_XM_009898599_1_geneASIC3:halLeu_XM_010563618_1_geneASIC3:aptFor_XM_009277105_1_geneLOC103897132:colLiv_XM_005512520_1_geneLOC102090371
343	343_1	420678	100227402	4.60744	4.11116	0.02994	0	1	7.543772	0.023008628	0	1	-0.015516	1	0.999659106	0	23.29492	0.017	1	1	0.005962426	1	1	0.035090186	1	1	105	2	2	0.019047619	0.019047619	chaVoc_XM_009883154_1_geneZNRF1:chaPel_XM_009998314_1_geneZNRF1	chaVoc_XM_009883154_1_geneZNRF1:chaPel_XM_009998314_1_geneZNRF1
346	346_1	428753	100232260	7.54389	3.47922	0.17687	0	1	106.725092	0	0	1	2.352184	0.125107621	0	0.083	1	0.089	1.14	2.927310817	0.13065946	1	1	0	0.276886809	0	71	7	10	0.098591549	0.14084507	strCam_XM_009678977_1_genePRKG2:rheAme_RAME00020932_RA_geneRAME00020932:eudEle_EELE00016476_RB_geneEELE00016476:cryCin_CCIN00010121_RA_geneCCIN00010121:Node18:taeGut_XM_004175355_2_genePRKG2:egrGar_XM_009647464_1_genePRKG2	strCam_XM_009678977_1_genePRKG2:rheAme_RAME00020932_RA_geneRAME00020932:eudEle_EELE00016476_RB_geneEELE00016476:cryCin_CCIN00010121_RA_geneCCIN00010121:Node18:corBra_XM_008641302_1_genePRKG2:serCan_XM_009101320_1_genePRKG2:Node58:taeGut_XM_004175355_2_genePRKG2:egrGar_XM_009647464_1_genePRKG2
348	348_1	100859171	100222218	4.27146	2.25243	0.02733	2.00794	0.366421855	29.445424	4.04E-07	2.00794	0.156477666	5.021712	0.025031408	3.54E-13	0.015	1.76483	0.015	1.814	10000	0.001208096	1	0.619739714	1.07E-06	0.072402399	1.38E-12	59	7	10	0.118644068	0.169491525	chaPel_XM_010000982_1_geneTFAP2A:aquChr_XM_011581372_1_geneTFAP2A:Node25:rhePen_RPEN00003653_RA_geneRPEN00003653:Node1:corBra_XM_008630917_1_geneTFAP2A:anaPla_XM_013096971_1_geneTFAP2A	chaPel_XM_010000982_1_geneTFAP2A:aquChr_XM_011581372_1_geneTFAP2A:Node25:rhePen_RPEN00003653_RA_geneRPEN00003653:eudEle_EELE00014979_RA_geneEELE00014979:tinGut_XM_010225684_1_geneLOC104578146:cryCin_CCIN00011567_RA_geneCCIN00011567:Node1:corBra_XM_008630917_1_geneTFAP2A:anaPla_XM_013096971_1_geneTFAP2A
352	352_1	426806	105759005	12.65296	2.81025	0.14949	0	1	30.5395	2.34E-07	0	1	3.289272	0.069733935	1.67E-05	0.037	1	0.014	1.523	5.347036226	0.033021017	1	1	6.40E-07	0.173072544	4.43E-05	79	5	9	0.063291139	0.113924051	aptHaa_AHAA00010841_RA_geneAHAA00010841:colLiv_XM_005516137_1_geneGRHPR:egrGar_XM_009637891_1_geneLOC104125441:droNov_DNOV00009202_RA_geneDNOV00009202:taeGut_XM_012571750_1_geneLOC105759005	aptHaa_AHAA00010841_RA_geneAHAA00010841:Node31:colLiv_XM_005516137_1_geneGRHPR:egrGar_XM_009637891_1_geneLOC104125441:Node55:droNov_DNOV00009202_RA_geneDNOV00009202:taeGut_XM_012571750_1_geneLOC105759005:Node42:balReg_XM_010302783_1_geneGRHPR
353	353_2	423315	100225822	1.25962	3.90218	0.01416	0	1	11.317292	0.003487235	0	1	-4.6801	1	0.256976066	0	21.59097	0.007	1	94.69218405	1.86E-04	1	1	0.005916936	1	0.382181744	75	0	1	0	0.013333333	Node22
354	354_1	425562	100225495	16.96781	3.92974	0.00662	0.002094	0.998953548	-0.004336	1	0	1	-0.179436	1	3.62E-13	0	3.27248	0	3.796	10000	0.006972931	1	1	1	1	1.42E-12	71	1	4	0.014084507	0.056338028	halLeu_XM_010573438_1_geneLOC104835443	tinGut_XM_010218607_1_geneLOC104571501:halLeu_XM_010573438_1_geneLOC104835443:aquChr_XM_011581493_1_geneLOC105404514:Node69
356	356_1	769770	100190507	4.81176	2.33608	0.06329	0	1	1.826148	0.401288764	0	1	-0.203404	1	1	0	7.84684	0.021	1.368	1.00855829	7.36E-15	1	1	0.527515306	1	1	89	1	2	0.011235955	0.02247191	aptFor_XM_009278034_1_geneLOC103897855	aptFor_XM_009278034_1_geneLOC103897855:Node63
357	357_1	427242	100224694	5.91959	3.51966	0.58526	140.272978	0	406.920892	0	140.272978	0	293.621644	0	0	0.054	2.77315	0.088	2.281	7.296494182	0.208657274	0	0	0	0	0	85	20	24	0.235294118	0.282352941	anaPla_XM_013098734_1_geneCCDC171:tinGut_XM_010219218_1_geneCCDC171:strCam_XM_009678834_1_geneCCDC171:chaVoc_XM_009891512_1_geneCCDC171:pygAde_XM_009328066_1_geneCCDC171:aptFor_XM_009274285_1_geneCCDC171:Node45:Node43:pseHum_XM_005522753_1_geneCCDC171:taeGut_XM_004186136_1_geneCCDC171:serCan_XM_009094037_1_geneCCDC171:geoFor_XM_005420890_1_geneCCDC171:ficAlb_XM_005061658_1_geneCCDC171:Node52:serC…	anaPla_XM_013098734_1_geneCCDC171:tinGut_XM_010219218_1_geneCCDC171:strCam_XM_009678834_1_geneCCDC171:calAnn_XM_008496243_1_geneCCDC171:chaVoc_XM_009891512_1_geneCCDC171:pygAde_XM_009328066_1_geneCCDC171:aptFor_XM_009274285_1_geneCCDC171:Node45:Node43:pseHum_XM_005522753_1_geneCCDC171:taeGut_XM_004186136_1_geneCCDC171:serCan_XM_009094037_1_geneCCDC171:geoFor_XM_005420890_1_geneCCDC171:ficAlb_XM_0…
360	360_1	101748001	NA	15.7763	3.16689	0.68631	3.45576	0.177660652	21.917848	1.74E-05	3.45576	0.063031752	4.066732	0.043735812	1.24E-14	0.009	3.477	0.445	1.2	3.509101702	0.287486873	0.75953136	0.270706812	3.88E-05	0.116549355	5.06E-14	63	3	6	0.047619048	0.095238095	aptHaa_AHAA00019750_RA_geneAHAA00019750:Node25:serCan_XM_009099874_1_geneLOC103824581	aptHaa_AHAA00019750_RA_geneAHAA00019750:Node25:Node18:serCan_XM_009099874_1_geneLOC103824581:Node42:Node17
361	361_1	396081	100227873	85.53765	2.87262	0.00681	-2.20E-05	1	8.374572	0.015187448	-2.00E-06	1	0.481056	0.487944381	0.271771299	0.004	1	0.004	1	1.705359275	0.020305445	1	1	0.023672632	0.736073886	0.402162823	89	2	3	0.02247191	0.033707865	notPer_NPER00012813_RA_geneNPER00012813:droNov_DNOV00004787_RA_geneDNOV00004787	notPer_NPER00012813_RA_geneNPER00012813:droNov_DNOV00004787_RA_geneDNOV00004787:Node63
366	366_1	418669	100227626	4.735	0.96228	0.02432	0.037314	0.981515964	-0.004392	1	0.037314	0.846827148	0.0334	0.854988949	0.001245585	0	1.13021	0	2.798	7.290860304	0.013291225	1	1	1	1	0.00272496	103	2	5	0.019417476	0.048543689	falPer_XM_005228914_1_geneSHOX2:calAnn_XM_008500253_1_geneSHOX2	Node79:pseHum_XM_005525131_1_geneSHOX2:falPer_XM_005228914_1_geneSHOX2:lepDis_XM_009952120_1_geneLOC104347167:calAnn_XM_008500253_1_geneSHOX2
370	370_2	100858895	101234125	3.33117	3.10569	0.20133	63.703736	1.47E-14	261.474968	0	63.703736	1.44E-15	158.578992	0	0	0.011	2.72064	0.035	1.846	161.1006847	0.351990818	4.09E-13	4.03E-14	0	0	0	75	39	42	0.52	0.56	egrGar:nipNip:fulGla:Node7:cucCan:lepDis:chaPel:calAnn:Node18:corBra:pseHum:taeGut:geoFor:serCan:ficAlb:Node26:picPub:melUnd:Node21:Node13:falPer:chaVoc:Node43:Node49:Node54:tinGut:notPer:Node57:Node53:Node64:strCam:Node47:anaPla:melGal:galGal:Node72:Node70:Node4:balReg	egrGar:nipNip:fulGla:Node7:cucCan:lepDis:chaPel:calAnn:Node18:corBra:pseHum:taeGut:geoFor:serCan:ficAlb:Node26:picPub:melUnd:Node21:Node17:Node13:falPer:chaVoc:Node43:droNov:Node49:Node54:cryCin:tinGut:notPer:Node57:Node53:Node64:strCam:Node47:anaPla:melGal:galGal:Node72:Node70:Node4:balReg
379	379_2	769860	101232962	4.32978	5.09449	0.03983	-9.80E-04	1	-0.017868	1	-0.001036	1	-8.698668	1	1.00E-09	0	18.98068	0	2.978	7.405327756	0.021875277	1	1	1	1	3.46E-09	63	8	10	0.126984127	0.158730159	egrGar:melGal:droNov:Node39:notPer:Node38:Node46:corBra	egrGar:melGal:droNov:cryCin:eudEle:Node39:notPer:Node38:Node46:corBra
383	383_2	416997	100227333	4.293	4.11833	0.06992	-1.98E-04	1	75.642504	0	-0.000204	1	8.235648	0.00410755	0	0	25.26194	0.016	1	4.863408951	0.214665669	1	1	0	0.014388143	0	75	18	27	0.24	0.36	falPer:picPub:chaVoc:colLiv:balReg:pygAde:aptFor:Node45:melUnd:corBra:taeGut:pseHum:Node61:Node59:Node57:galGal:melGal:Node72	tinGut:Node1:notPer:aptHaa:rhePen:rheAme:Node19:falPer:picPub:chaVoc:colLiv:balReg:pygAde:aptFor:Node45:Node27:melUnd:corBra:taeGut:Node64:pseHum:Node61:Node59:Node57:galGal:melGal:Node72
384	384_1	427648	100232324	3.10896	3.17011	0.08242	6.33098	0.042193462	95.121976	0	6.33098	0.011864674	19.703464	9.04E-06	0	0.003	2.77647	0.02	1.503	1.934098342	0.414813698	0.211023593	0.059551027	0	4.80E-05	0	71	11	14	0.154929577	0.197183099	geoFor_XM_005424209_1_geneLOXHD1:taeGut_XM_004174624_1_geneLOXHD1:ficAlb_XM_005060341_1_geneLOXHD1:picPub_XM_009905074_1_geneLOXHD1:cucCan_XM_009568554_1_geneLOC104066014:chaPel_XM_010005022_1_geneLOXHD1:Node52:notPer_NPER00006933_RA_geneNPER00006933:aptOwe_AOWE00006800_RB_geneAOWE00006800:anaPla_XM_013093309_1_geneLOXHD1:melGal_XM_010725164_1_geneLOXHD1	geoFor_XM_005424209_1_geneLOXHD1:taeGut_XM_004174624_1_geneLOXHD1:ficAlb_XM_005060341_1_geneLOXHD1:picPub_XM_009905074_1_geneLOXHD1:cucCan_XM_009568554_1_geneLOC104066014:chaPel_XM_010005022_1_geneLOXHD1:Node31:Node15:Node52:notPer_NPER00006933_RA_geneNPER00006933:aptOwe_AOWE00006800_RB_geneAOWE00006800:Node45:anaPla_XM_013093309_1_geneLOXHD1:melGal_XM_010725164_1_geneLOXHD1
388	388_1	428831	NA	7.68084	3.38741	0.25919	11.982038	0.002501114	51.949856	5.24E-12	11.982038	5.37E-04	11.123516	8.52E-04	0.078192122	0.004	5.65834	0.055	1.558	2.421979693	0.089238228	0.016538819	0.003562473	2.28E-11	0.003405664	0.129946263	49	4	5	0.081632653	0.102040816	Node14:fulGla_XM_009574355_1_geneLOC104074286:melUnd_XM_005140402_1_geneLOC101870022:rheAme_RAME00010668_RA_geneRAME00010668	Node14:fulGla_XM_009574355_1_geneLOC104074286:pygAde_XM_009320872_1_geneLOC103914258:melUnd_XM_005140402_1_geneLOC101870022:rheAme_RAME00010668_RA_geneRAME00010668
393	393_2	420304	100218457	2.07693	3.85022	0.09033	0	1	4.543588	0.103127004	0	1	0.208036	0.648311141	1	0.022	1	0.047	1.118	10.7294233	0.005668537	1	1	0.145680981	0.884664536	1	57	1	3	0.01754386	0.052631579	Node5	Node8:Node5:calAnn
395	395_1	770729	NA	11.1497	1.72667	0.23368	0	1	-0.00208	1	3.80E-05	0.99508154	0.0043	0.947716683	0.007184804	0.17	1	0	2.932	6.304834725	0.035783874	1	1	1	1	0.014187777	85	0	4	0	0.047058824	ficAlb_XM_005044980_1_geneLOC101816565:mesUni_XM_010188397_1_geneSPINK2:Node23:droNov_DNOV00015119_RA_geneDNOV00015119
396	396_1	769595	100231065	52.18033	3.80649	0.00782	-0.006498	1	19.731928	5.19E-05	-0.006498	1	-0.091372	1	4.17E-04	0	1	0.006	1	3333.111126	2.68E-04	1	1	1.10E-04	1	9.68E-04	71	2	2	0.028169014	0.028169014	Node10:cryCin_CCIN00012347_RA_geneCCIN00012347	Node10:cryCin_CCIN00012347_RA_geneCCIN00012347
401	401_1	424048	NA	3.69734	3.1778	0.22955	-2.00E-06	1	247.501048	0	0	1	61.070664	5.55E-15	0	0.071	1	0.036	1.595	1.374779798	0.329755653	1	1	0	7.15E-14	0	61	11	14	0.180327869	0.229508197	cryCin_CCIN00008669_RA_geneCCIN00008669:Node10:aptRow_AROW00010594_RA_geneAROW00010594:Node16:droNov_DNOV00000620_RA_geneDNOV00000620:Node13:melUnd_XM_005145566_1_geneDNAH7:Node25:aptFor_XM_009284718_1_geneDNAH7:falPer_XM_005241347_1_geneDNAH7:anaPla_XM_013101791_1_geneDNAH7	rheAme_RAME00002092_RA_geneRAME00002092:cryCin_CCIN00008669_RA_geneCCIN00008669:Node10:aptRow_AROW00010594_RA_geneAROW00010594:Node16:droNov_DNOV00000620_RA_geneDNOV00000620:Node13:melUnd_XM_005145566_1_geneDNAH7:Node25:aptFor_XM_009284718_1_geneDNAH7:falPer_XM_005241347_1_geneDNAH7:anaPla_XM_013101791_1_geneDNAH7:Node56:Node22
405	405_2	776920	NA	7.91183	3.55807	0.20019	12.030936	0.002440706	29.1307	4.72E-07	12.030936	5.23E-04	10.638112	0.001107807	0	0.001	8.77927	0.001	6.891	2.748703169	0.42661779	0.016206056	0.003484602	1.25E-06	0.004339747	0	53	18	26	0.339622642	0.490566038	chaVoc:chaPel:calAnn:Node10:corBra:pseHum:ficAlb:Node13:Node6:cryCin:notPer:eudEle:tinGut:Node39:rheAme:strCam:aptFor:Node2	chaVoc:cucCan:chaPel:calAnn:Node10:corBra:serCan:geoFor:Node18:pseHum:ficAlb:Node17:Node13:Node6:cryCin:notPer:eudEle:Node42:tinGut:Node39:rheAme:strCam:Node27:aptFor:nipNip:Node2
407	407_1	430532	100219930	3.63239	3.54646	0.22578	0	1	62.954332	2.13E-14	0	1	14.468772	1.43E-04	0	0.038	1	0.032	1.532	2.643037785	0.512791124	1	1	1.16E-13	6.42E-04	0	73	19	21	0.260273973	0.287671233	casCas_CCAS00006074_RA_geneCCAS00006074:droNov_DNOV00004558_RA_geneDNOV00004558:aptRow_AROW00017552_RA_geneAROW00017552:Node8:Node6:Node12:eudEle_EELE00016718_RA_geneEELE00016718:cryCin_CCIN00016856_RA_geneCCIN00016856:notPer_NPER00014508_RB_geneNPER00014508:melUnd_XM_005155073_1_geneCNTNAP4:nipNip_XM_009471808_1_geneLOC104018651:geoFor_XM_005430207_1_geneCNTNAP4:Node55:cucCan_XM_009561651_1_gene…	casCas_CCAS00006074_RA_geneCCAS00006074:droNov_DNOV00004558_RA_geneDNOV00004558:aptRow_AROW00017552_RA_geneAROW00017552:Node8:Node6:Node12:eudEle_EELE00016718_RA_geneEELE00016718:cryCin_CCIN00016856_RA_geneCCIN00016856:notPer_NPER00014508_RB_geneNPER00014508:melUnd_XM_005155073_1_geneCNTNAP4:nipNip_XM_009471808_1_geneLOC104018651:geoFor_XM_005430207_1_geneCNTNAP4:Node57:Node55:Node26:cucCan_XM_00…
419	419_1	418415	100218199	8.35343	2.09831	0.18494	0	1	38.237588	4.98E-09	0	1	2.182412	0.139595536	0.977273092	0.082	1	0.06	1.208	1	0.317898703	1	1	1.62E-08	0.300895823	1	71	5	11	0.070422535	0.154929577	colLiv_XM_005502589_1_genePVRL3:cucCan_XM_009557205_1_genePVRL3:cryCin_CCIN00010259_RA_geneCCIN00010259:rheAme_RAME00020210_RA_geneRAME00020210:Node54	falPer_XM_005237486_1_genePVRL3:colLiv_XM_005502589_1_genePVRL3:cucCan_XM_009557205_1_genePVRL3:pseHum_XM_005533325_1_genePVRL4:cryCin_CCIN00010259_RA_geneCCIN00010259:Node55:rheAme_RAME00020210_RA_geneRAME00020210:aptHaa_AHAA00017839_RA_geneAHAA00017839:Node54:chaPel_XM_009993404_1_genePVRL3:melGal_XM_010721355_1_genePVRL3
421	421_1	429057	100222992	8.9391	2.88224	0.60669	541.837298	0	1041.628628	0	541.837298	0	927.678184	0	0	0.113	3.09435	0.12	2.712	8.15214348	0.277643967	0	0	0	0	0	73	21	29	0.287671233	0.397260274	pygAde_XM_009326186_1_geneCFH:melUnd_XM_005140965_1_geneCFH:geoFor_XM_005423718_1_geneCFH:Node9:cucCan_XM_009555816_1_geneCFH:colLiv_XM_005499006_1_geneCFH:Node21:egrGar_XM_009640307_1_geneCFH:balReg_XM_010313249_1_geneCFH:chaPel_XM_009999935_1_geneCFH:calAnn_XM_008503291_1_geneCFH:falPer_XM_005237306_1_geneCFH:strCam_XM_009669754_1_geneCFH:Node48:aptHaa_AHAA00006850_RA_geneAHAA00006850:cryCin_CC…	pygAde_XM_009326186_1_geneCFH:melUnd_XM_005140965_1_geneCFH:geoFor_XM_005423718_1_geneCFH:Node13:ficAlb_XM_005050525_1_geneCFH:Node9:picPub_XM_009904344_1_geneLOC104303677:cucCan_XM_009555816_1_geneCFH:colLiv_XM_005499006_1_geneCFH:Node21:egrGar_XM_009640307_1_geneCFH:Node24:balReg_XM_010313249_1_geneCFH:chaPel_XM_009999935_1_geneCFH:calAnn_XM_008503291_1_geneCFH:falPer_XM_005237306_1_geneCFH:str…
424	424_1	419262	100223934	11.77418	2.11862	0.08961	0	1	-0.015276	1	1.40E-05	0.997014596	-0.24862	1	0.102068418	0.038	1	0	5.147	1.688335713	0.051339152	1	1	1	1	0.166112507	93	9	12	0.096774194	0.129032258	pygAde_XM_009328432_1_geneRTEL1:egrGar_XM_009634800_1_geneRTEL1:tinGut_XM_010219812_1_geneERCC2:aquChr_XM_011599164_1_geneERCC2:casCas_CCAS00019348_RA_geneCCAS00019348:rhePen_RPEN00022146_RA_geneRPEN00022146:rheAme_RAME00021064_RA_geneRAME00021064:strCam_XM_009667992_1_geneERCC2:Node79	anaPla_XM_013107317_1_geneRTEL1:pygAde_XM_009328432_1_geneRTEL1:egrGar_XM_009634800_1_geneRTEL1:tinGut_XM_010219812_1_geneERCC2:cucCan_XM_009571602_1_geneERCC2:aquChr_XM_011599164_1_geneERCC2:casCas_CCAS00019348_RA_geneCCAS00019348:rhePen_RPEN00022146_RA_geneRPEN00022146:rheAme_RAME00021064_RA_geneRAME00021064:strCam_XM_009667992_1_geneERCC2:Node79:calAnn_XM_008497945_1_geneRTEL1
429	429_1	425457	100220915	6.97556	1.93331	0.12938	0	1	81.818784	0	4.00E-06	0.998404232	3.768988	0.052211213	1	0.04	1	0.033	1.19	267.1114499	0.001132012	1	1	0	0.13581922	1	83	15	18	0.180722892	0.21686747	fulGla_XM_009579204_1_geneMYBPC3:aptFor_XM_009277588_1_geneMYBPC3:egrGar_XM_009647621_1_geneMYBPC3:balReg_XM_010300124_1_geneMYBPC3:melUnd_XM_005154264_1_geneMYBPC3:pseHum_XM_005522435_1_geneMYBPC3:galGal_NM_001044659_1_geneMYBPC2:pseHum_XM_005534018_1_geneLOC102102472:notPer_NPER00017513_RB_geneNPER00017513:chaPel_XM_009999527_1_geneMYBPC3:calAnn_XM_008498254_1_geneMYBPC3:Node50:rhePen_RPEN00000…	fulGla_XM_009579204_1_geneMYBPC3:aptFor_XM_009277588_1_geneMYBPC3:egrGar_XM_009647621_1_geneMYBPC3:balReg_XM_010300124_1_geneMYBPC3:melUnd_XM_005154264_1_geneMYBPC3:pseHum_XM_005522435_1_geneMYBPC3:ficAlb_XM_005047116_1_geneMYBPC3:galGal_NM_001044659_1_geneMYBPC2:pseHum_XM_005534018_1_geneLOC102102472:notPer_NPER00017513_RB_geneNPER00017513:Node40:chaPel_XM_009999527_1_geneMYBPC3:calAnn_XM_008498…
432	432_1	424542	100224911	9.97669	2.77947	0.00568	0	1	54.030492	1.85E-12	0	1	5.336044	0.020888825	0.885119137	0	50.13813	0.003	2.599	1.221408055	0.261630086	1	1	8.38E-12	0.062027267	1	85	5	6	0.058823529	0.070588235	casCas_CCAS00020886_RA_geneCCAS00020886:aptRow_AROW00020510_RA_geneAROW00020510:eudEle_EELE00016947_RA_geneEELE00016947:tinGut_XM_010219139_1_genePRKACB:Node70	casCas_CCAS00020886_RA_geneCCAS00020886:aptRow_AROW00020510_RA_geneAROW00020510:eudEle_EELE00016947_RA_geneEELE00016947:lepDis_XM_009950525_1_geneLOC104345924:tinGut_XM_010219139_1_genePRKACB:Node70
444	444_2	424936	100219277	5.28027	6.88758	0.07852	-2.00E-04	1	-0.00946	1	-2.00E-04	1	-17.590504	1	0.077286934	0	1.51763	0	2.509	1.699650966	0.061737224	1	1	1	1	0.128589987	61	7	10	0.114754098	0.163934426	mesUni:pygAde:egrGar:balReg:tinGut:anaPla:picPub	mesUni:geoFor:pygAde:egrGar:balReg:Node46:tinGut:anaPla:melGal:picPub
445	445_1	NA	NA	2.49507	2.86568	0.00392	0.005102	0.997452251	-0.010376	1	-2.00E-06	1	-0.195964	1	0.020610202	0	14.11201	0	2.342	6.141809132	0.003440415	1	1	1	1	0.037901184	37	0	3	0	0.081081081	geoFor_XM_005431403_1_geneLOC102038606:pseHum_XM_005533933_1_geneSUPT16H:eudEle_EELE00016402_RA_geneEELE00016402
452	452_1	420523	100227768	4.40217	3.39247	0.27533	93.940776	0	319.488244	0	93.940774	0	185.879696	0	0	0.012	3.04483	0.029	2.111	1.833540558	0.463213229	0	0	0	0	0	75	10	15	0.133333333	0.2	Node2:aptRow_AROW00016727_RA_geneAROW00016727:Node8:Node6:cryCin_CCIN00006275_RA_geneCCIN00006275:Node1:calAnn_XM_008492690_1_geneCUBN:Node34:nipNip_XM_009465815_1_geneCUBN:pygAde_XM_009330547_1_geneCUBN	Node2:aptRow_AROW00016727_RA_geneAROW00016727:Node8:Node6:cryCin_CCIN00006275_RA_geneCCIN00006275:Node1:calAnn_XM_008492690_1_geneCUBN:Node22:corBra_XM_008629880_1_geneCUBN:Node34:Node48:cucCan_XM_009559066_1_geneCUBN:nipNip_XM_009465815_1_geneCUBN:pygAde_XM_009330547_1_geneCUBN:Node20
454	454_1	423974	100225918	11.81657	2.0962	0.23554	0	1	30.361692	2.55E-07	0	1	0.160944	0.688288882	2.28E-13	0.031	1	0.068	1.04	2.123133859	0.248147765	1	1	6.97E-07	0.919762995	8.95E-13	107	19	25	0.177570093	0.23364486	rhePen_RPEN00020434_RA_geneRPEN00020434:Node12:droNov_DNOV00008455_RA_geneDNOV00008455:ficAlb_XM_005062617_1_geneLOC101822096:pseHum_XM_005534472_1_geneLOC102106721:colLiv_XM_005514006_1_geneLOC102090926:calAnn_XM_008500645_1_geneLOC103534664:galGal_NM_205440_1_geneOPN1LW:Node26:nipNip_XM_009470298_1_geneLOC104017288:rhePen_RPEN00022983_RA_geneRPEN00022983:pseHum_XM_005534405_1_geneLOC102108119:c…	rheAme_RAME00016024_RA_geneRAME00016024:rhePen_RPEN00020434_RA_geneRPEN00020434:Node14:Node12:droNov_DNOV00008455_RA_geneDNOV00008455:ficAlb_XM_005062617_1_geneLOC101822096:pseHum_XM_005534472_1_geneLOC102106721:colLiv_XM_005514006_1_geneLOC102090926:calAnn_XM_008500645_1_geneLOC103534664:galGal_NM_205440_1_geneOPN1LW:Node26:nipNip_XM_009470298_1_geneLOC104017288:rhePen_RPEN00022983_RA_geneRPEN00…
455	455_1	422170	105759143	6.3231	3.31291	0.30424	0	1	23.222384	9.06E-06	0	1	2.531192	0.111615871	0.001352618	0.158	1	0.11	1.183	2.007473479	0.201433418	1	1	2.09E-05	0.252799604	0.002943071	45	3	6	0.066666667	0.133333333	chaPel_XM_009996637_1_geneVSIG4:cucCan_XM_009555319_1_geneVSIG4:mesUni_XM_010182014_1_geneVSIG4	Node20:chaPel_XM_009996637_1_geneVSIG4:egrGar_XM_009634525_1_geneLOC104122406:cucCan_XM_009555319_1_geneVSIG4:Node5:mesUni_XM_010182014_1_geneVSIG4
456	456_1	428482	100231646	3.48701	4.13003	0.19414	0	1	14.791628	6.14E-04	0	1	3.75628	0.052609501	0.548583171	0.039	1	0.047	1.386	2.548728769	0.034362034	1	1	0.001139859	0.136634007	0.749863808	77	3	4	0.038961039	0.051948052	anaPla_XM_005010707_2_geneFARS2:Node74:Node72	Node66:anaPla_XM_005010707_2_geneFARS2:Node74:Node72
460	460_2	101751738	105759938	10.7244	2.45316	0.12808	0	1	13.980944	9.21E-04	0	1	5.938676	0.014812142	1	0.048	1	0.011	1.42	1.001165564	1.56E-11	1	1	0.00167338	0.045662985	1	69	14	18	0.202898551	0.260869565	anaPla:colLiv:taeGut:geoFor:corBra:chaPel:calAnn:Node31:chaVoc:Node38:pygAde:Node56:rhePen:notPer	anaPla:colLiv:taeGut:geoFor:corBra:picPub:Node16:chaPel:calAnn:Node31:chaVoc:Node38:nipNip:pygAde:Node52:Node56:rhePen:notPer
461	461_1	427126	100222180	8.94104	2.61136	0.11668	0	1	-0.002952	1	0	1	0.277144	0.59857928	0.004159201	0	16.13822	0	1	1.247939386	0.279960203	1	1	1	0.839888378	0.008493782	97	15	18	0.154639175	0.18556701	notPer_NPER00010723_RA_geneNPER00010723:aptRow_AROW00011741_RB_geneAROW00011741:casCas_CCAS00011699_RA_geneCCAS00011699:Node28:rhePen_RPEN00019252_RA_geneRPEN00019252:casCas_CCAS00010922_RA_geneCCAS00010922:aptOwe_AOWE00014132_RD_geneAOWE00014132:aptRow_AROW00006009_RE_geneAROW00006009:Node68:pseHum_XM_005532362_1_genePEAR1:ficAlb_XM_005059011_1_genePEAR1:nipNip_XM_009467707_1_genePEAR1:galGal_XM…	notPer_NPER00010723_RA_geneNPER00010723:Node1:aptRow_AROW00011741_RB_geneAROW00011741:casCas_CCAS00011699_RA_geneCCAS00011699:Node28:Node62:rhePen_RPEN00019252_RA_geneRPEN00019252:casCas_CCAS00010922_RA_geneCCAS00010922:aptOwe_AOWE00014132_RD_geneAOWE00014132:aptRow_AROW00006009_RE_geneAROW00006009:Node68:pseHum_XM_005532362_1_genePEAR1:ficAlb_XM_005059011_1_genePEAR1:nipNip_XM_009467707_1_genePE…
463	463_1	420242	105760460	3.70668	3.7098	0.18076	7.591252	0.022468836	138.15156	0	7.591252	0.00586522	33.727212	6.34E-09	0	0.004	2.4557	0.038	1.457	7.026697455	0.389837154	0.119720259	0.031370422	0	4.93E-08	0	69	18	22	0.260869565	0.31884058	Node8:aptHaa_AHAA00012305_RA_geneAHAA00012305:picPub_XM_009898168_1_geneVPS13B:pseHum_XM_005516992_1_geneVPS13B:geoFor_XM_005423449_1_geneVPS13B:Node35:melUnd_XM_005150888_1_geneVPS13B:Node34:colLiv_XM_005499483_1_geneVPS13B:calAnn_XM_008502693_1_geneLOC103536523:chaPel_XM_010006447_1_geneVPS13B:Node54:egrGar_XM_009638361_1_geneVPS13B:pygAde_XM_009323125_1_geneLOC103916173:aptFor_XM_009275488_1_g…	droNov_DNOV00007779_RA_geneDNOV00007779:Node8:aptHaa_AHAA00012305_RA_geneAHAA00012305:rheAme_RAME00001292_RA_geneRAME00001292:Node17:picPub_XM_009898168_1_geneVPS13B:pseHum_XM_005516992_1_geneVPS13B:geoFor_XM_005423449_1_geneVPS13B:Node35:melUnd_XM_005150888_1_geneVPS13B:Node34:colLiv_XM_005499483_1_geneVPS13B:calAnn_XM_008502693_1_geneLOC103536523:chaPel_XM_010006447_1_geneVPS13B:Node54:egrGar_X…
465	465_1	771220	100217741	14.39615	2.65514	0.03329	8.02E-04	0.99959908	-0.001676	1	0	1	-0.326128	1	0.892849048	0	9.33451	0	2.287	1	0.01983791	1	1	1	1	1	79	0	0	0	0
466	466_1	101750334	100227310	5.14733	2.05574	0.32724	4.20739	0.122004787	37.839196	6.07E-09	4.20739	0.04024822	10.441396	0.001232221	1.23E-06	0.08	1.79428	0.231	1.418	3.387382347	0.223848593	0.542329165	0.179626541	1.97E-08	0.004795383	3.55E-06	51	6	8	0.117647059	0.156862745	aptFor_XM_009289175_1_geneLOC103907071:Node1:rhePen_RPEN00012155_RA_geneRPEN00012155:tinGut_XM_010226420_1_geneTRDN:Node37:droNov_DNOV00003947_RA_geneDNOV00003947	aptFor_XM_009289175_1_geneLOC103907071:Node29:Node1:rhePen_RPEN00012155_RA_geneRPEN00012155:tinGut_XM_010226420_1_geneTRDN:Node37:droNov_DNOV00003947_RA_geneDNOV00003947:galGal_XM_419757_4_geneTRDN
467	467_1	421409	100230589	2.01142	3.13721	0.0396	0.569188	0.752319634	18.701764	8.69E-05	0.569188	0.450581764	10.072716	0.00150481	0.999904283	0.002	3.21508	0.003	3.024	1	0.197183693	1	1	1.78E-04	0.005756578	1	75	5	7	0.066666667	0.093333333	notPer_NPER00009633_RA_geneNPER00009633:cryCin_CCIN00003158_RA_geneCCIN00003158:Node36:chaPel_XM_010004962_1_genePRKCE:lepDis_XM_009958880_1_geneLOC104352520	notPer_NPER00009633_RA_geneNPER00009633:cryCin_CCIN00003158_RA_geneCCIN00003158:eudEle_EELE00012075_RA_geneEELE00012075:Node36:droNov_DNOV00011030_RA_geneDNOV00011030:chaPel_XM_010004962_1_genePRKCE:lepDis_XM_009958880_1_geneLOC104352520
468	468_1	420923	100189958	2.74271	2.10229	0.10413	0	1	-6.80E-04	1	0	1	-0.047344	1	1	0	11.31826	0	1	1.001638749	2.25E-16	1	1	1	1	1	63	1	1	0.015873016	0.015873016	rhePen_RPEN00010690_RA_geneRPEN00010690	rhePen_RPEN00010690_RA_geneRPEN00010690
475	475_1	420919	100227610	2.20258	2.8844	0.00565	-9.40E-05	1	18.59644	9.16E-05	-9.60E-05	1	-0.10558	1	8.78E-06	0	32.93684	0.001	1	1.218251005	0.288380338	1	1	1.87E-04	1	2.38E-05	75	7	8	0.093333333	0.106666667	Node8:aptRow_AROW00013788_RA_geneAROW00013788:egrGar_XM_009635132_1_geneTRIO:picPub_XM_009909190_1_geneTRIO:falPer_XM_005235812_1_geneTRIO:geoFor_XM_005422565_1_geneTRIO:corBra_XM_008637193_1_geneTRIO	Node8:aptRow_AROW00013788_RA_geneAROW00013788:egrGar_XM_009635132_1_geneTRIO:fulGla_XM_009587184_1_geneTRIO:picPub_XM_009909190_1_geneTRIO:falPer_XM_005235812_1_geneTRIO:geoFor_XM_005422565_1_geneTRIO:corBra_XM_008637193_1_geneTRIO
476	476_1	423098	100223978	51.46922	3.30173	0.01031	2.00E-06	0.999999	0.87902	0.644352076	2.00E-06	0.998871622	-0.382832	1	0	0.004	1	0.002	1	27.64482799	0.002193354	1	1	0.825234421	1	0	85	2	6	0.023529412	0.070588235	galGal_NM_001199596_1_geneBRSK2:taeGut_XM_012574182_1_geneBRSK2	galGal_NM_001199596_1_geneBRSK2:geoFor_XM_005429526_1_geneCAMK4:rhePen_RPEN00000308_RA_geneRPEN00000308:fulGla_XM_009581543_1_geneLOC104079492:taeGut_XM_012574182_1_geneBRSK2:droNov_DNOV00006485_RE_geneDNOV00006485
477	477_1	429693	100223057	3.00862	4.85226	0.04237	-6.00E-06	1	36.492436	1.19E-08	-6.00E-06	1	-1.504848	1	0	0	8.83932	0.02	1	12.48648075	0.027987342	1	1	3.74E-08	1	0	79	10	10	0.126582278	0.126582278	aptHaa_AHAA00015899_RA_geneAHAA00015899:Node14:chaVoc_XM_009893091_1_geneCASR:cucCan_XM_009556828_1_geneCASR:geoFor_XM_005420660_1_geneCASR:serCan_XM_009102613_1_geneCASR:Node57:picPub_XM_009898469_1_geneCASR:melGal_XM_010718461_1_geneLOC100545558:notPer_NPER00007722_RA_geneNPER00007722	aptHaa_AHAA00015899_RA_geneAHAA00015899:Node14:chaVoc_XM_009893091_1_geneCASR:cucCan_XM_009556828_1_geneCASR:geoFor_XM_005420660_1_geneCASR:serCan_XM_009102613_1_geneCASR:Node57:picPub_XM_009898469_1_geneCASR:melGal_XM_010718461_1_geneLOC100545558:notPer_NPER00007722_RA_geneNPER00007722
479	479_1	100858511	NA	9.92198	3.34458	0.41312	4.875822	0.087343121	41.967656	7.71E-10	4.875822	0.027235466	15.122672	1.01E-04	9.81E-12	0.025	2.38233	0.168	1.424	3.583872597	0.175766992	0.403961934	0.126379754	2.73E-09	4.65E-04	3.68E-11	53	4	8	0.075471698	0.150943396	falPer_XM_005234765_1_geneLOC101910747:serCan_XM_009094211_1_geneLOC103819670:Node9:anaPla_XM_013097101_1_geneLOC101789652	calAnn_XM_008504498_1_geneLOC103538173:falPer_XM_005234765_1_geneLOC101910747:serCan_XM_009094211_1_geneLOC103819670:Node9:galGal_XM_004951029_1_geneLOC100858511:Node24:anaPla_XM_013097101_1_geneLOC101789652:rhePen_RPEN00019289_RA_geneRPEN00019289
485	485_1	427050	100219702	3.31979	3.34367	0.1318	0	1	159.979672	0	0	1	2.195276	0.138434411	0	0.017	1	0.046	1.067	8.896145001	0.074539044	1	1	0	0.299053145	0	75	17	20	0.226666667	0.266666667	cryCin_CCIN00010533_RA_geneCCIN00010533:eudEle_EELE00011211_RA_geneEELE00011211:casCas_CCAS00019253_RA_geneCCAS00019253:droNov_DNOV00014049_RA_geneDNOV00014049:Node10:colLiv_XM_005509571_1_geneLOC102093686:chaVoc_XM_009882747_1_geneVPS13A:egrGar_XM_009637105_1_geneVPS13A:nipNip_XM_009474365_1_geneVPS13A:corBra_XM_008634638_1_geneVPS13A:ficAlb_XM_005060930_1_geneVPS13A:geoFor_XM_005420878_1_geneVP…	cryCin_CCIN00010533_RA_geneCCIN00010533:eudEle_EELE00011211_RA_geneEELE00011211:casCas_CCAS00019253_RA_geneCCAS00019253:droNov_DNOV00014049_RA_geneDNOV00014049:Node10:colLiv_XM_005509571_1_geneLOC102093686:chaVoc_XM_009882747_1_geneVPS13A:Node35:egrGar_XM_009637105_1_geneVPS13A:nipNip_XM_009474365_1_geneVPS13A:corBra_XM_008634638_1_geneVPS13A:ficAlb_XM_005060930_1_geneVPS13A:geoFor_XM_005420878_1…
493	493_1	419941	NA	8.51748	2.92575	0.22292	0	1	23.052184	9.87E-06	0	1	15.048212	1.05E-04	1	0.067	1	0.02	1.874	1.32410262	0.225595099	1	1	2.26E-05	4.82E-04	1	81	2	5	0.024691358	0.061728395	ficAlb_XM_005062727_1_geneLOC101815252:mesUni_XM_010179779_1_geneLOC104537015	ficAlb_XM_005062727_1_geneLOC101815252:calAnn_XM_008498864_1_geneLOC103533048:egrGar_XM_009644217_1_geneAGPAT1:mesUni_XM_010179779_1_geneLOC104537015:falPer_XM_005238824_1_geneLOC101912809
501	501_1	427968	100222905	2.34102	3.97458	0.10824	0	1	2.593756	0.273383967	0	1	-0.301004	1	0.645487671	0	9.01589	0.029	1.034	7.329218552	0.003471364	1	1	0.367233169	1	0.861672742	73	0	2	0	0.02739726	taeGut_XM_012570060_1_geneLOC105758700:melGal_XM_010722667_1_geneNCAM2
504	504_1	420706	100227373	12.36749	2.32124	0.23259	0	1	63.146956	1.94E-14	0	1	32.773488	1.04E-08	0	0.157	1	0.037	1.525	3.04308207	0.236090652	1	1	1.06E-13	7.88E-08	0	93	14	34	0.150537634	0.365591398	Node2:Node6:tinGut_XM_010216456_1_geneTGM4:cucCan_XM_009567857_1_geneLOC104065391:aptOwe_AOWE00019558_RA_geneAOWE00019558:halLeu_XM_010573318_1_geneTGM1:ficAlb_XM_005062451_1_geneLOC101814847:eudEle_EELE00007104_RA_geneEELE00007104:Node15:Node66:Node62:lepDis_XM_009957196_1_geneTGM4:melUnd_XM_005144726_1_geneTGM4:Node88	Node2:Node6:Node12:tinGut_XM_010216456_1_geneTGM4:cucCan_XM_009567857_1_geneLOC104065391:aptOwe_AOWE00019558_RA_geneAOWE00019558:cryCin_CCIN00017918_RA_geneCCIN00017918:Node26:Node24:aquChr_XM_011601419_1_geneRABGGTA:halLeu_XM_010573318_1_geneTGM1:Node30:pseHum_XM_005534241_1_geneLOC102105895:ficAlb_XM_005062451_1_geneLOC101814847:notPer_NPER00010952_RA_geneNPER00010952:eudEle_EELE00007104_RA_gen…
507	507_1	768624	100226774	10.81821	2.82557	0.04352	0	1	-8.76E-04	1	0	1	0.145136	0.703227594	1	0.025	1	0	1	1.057212577	1.46E-14	1	1	1	0.931874752	1	71	1	2	0.014084507	0.028169014	Node6	Node7:Node6
509	509_1	395398	100228660	1.91457	3.6168	0.01081	-2.14E-04	1	-0.0284	1	-2.96E-04	1	8.609536	0.003344075	1	0	32.32005	0	1.917	3.91097266	1.17E-16	1	1	1	0.011947071	1	67	0	0	0	0
512	512_1	420763	100219064	8.02443	2.67323	0.06648	-9.00E-05	1	-0.004204	1	-9.00E-05	1	0.871832	0.350448632	0.752501633	0.026	1	0	1	1.139064116	0.112916228	1	1	1	0.592798829	0.979053769	109	13	13	0.119266055	0.119266055	tinGut_XM_010215126_1_genePOU6F2:aptFor_XM_009288149_1_genePOU6F1:chaVoc_XM_009882428_1_genePOU6F1:calAnn_XM_008492259_1_genePOU6F1:droNov_DNOV00013071_RA_geneDNOV00013071:strCam_XM_009688024_1_genePOU6F1:cryCin_CCIN00013085_RA_geneCCIN00013085:notPer_NPER00012585_RA_geneNPER00012585:eudEle_EELE00013001_RA_geneEELE00013001:Node85:aptHaa_AHAA00008305_RB_geneAHAA00008305:pseHum_XM_005532069_1_geneP…	tinGut_XM_010215126_1_genePOU6F2:aptFor_XM_009288149_1_genePOU6F1:chaVoc_XM_009882428_1_genePOU6F1:calAnn_XM_008492259_1_genePOU6F1:droNov_DNOV00013071_RA_geneDNOV00013071:strCam_XM_009688024_1_genePOU6F1:cryCin_CCIN00013085_RA_geneCCIN00013085:notPer_NPER00012585_RA_geneNPER00012585:eudEle_EELE00013001_RA_geneEELE00013001:Node85:aptHaa_AHAA00008305_RB_geneAHAA00008305:pseHum_XM_005532069_1_geneP…
513	513_1	771085	105760205	8.53944	4.33305	0.13234	0	1	-6.20E-04	1	0	1	0.188556	0.664121173	1	0.067	1	0	1	1.001637735	3.98E-14	1	1	1	0.897797569	1	71	0	1	0	0.014084507	corBra_XM_008635918_1_geneLOC103617607
514	514_1	101747242	100222619	4.73522	5.23419	0.01234	0.002464	0.998768759	-0.005556	1	1.00E-05	0.997476872	0.319144	0.572122524	6.66E-08	0	11.42288	0	2.614	260.1559863	0.001513799	1	1	1	0.816498291	2.10E-07	65	1	5	0.015384615	0.076923077	rheAme_RAME00020800_RA_geneRAME00020800	strCam_XM_009665628_1_geneLOC104138165:eudEle_EELE00009879_RA_geneEELE00009879:chaPel_XM_010008176_1_geneLOC104398127:rheAme_RAME00020800_RA_geneRAME00020800:Node58
518	518_2	420031	100217884	3.15895	3.78501	0.03551	-1.60E-05	1	-0.009396	1	6.60E-05	0.993518026	-3.036912	1	0	0	9.27496	0	3.568	370.849182	0.01337553	1	1	1	1	0	57	8	12	0.140350877	0.210526316	geoFor:chaPel:nipNip:aptRow:Node38:notPer:Node49:anaPla	geoFor:chaPel:nipNip:picPub:lepDis:chaVoc:aptRow:Node38:notPer:droNov:Node49:anaPla
519	519_2	419469	100220293	3.26016	2.94565	0.02285	-1.24E-04	1	287.488468	0	-1.08E-04	1	0	1	0	0	36.78544	0.009	1	2.81916059	0.30582196	1	1	0	1	0	73	22	22	0.301369863	0.301369863	picPub:corBra:ficAlb:pseHum:Node7:taeGut:geoFor:chaPel:falPer:chaVoc:colLiv:casCas:aptOwe:aptHaa:Node54:aptRow:Node53:rheAme:rhePen:Node59:cryCin:eudEle	picPub:corBra:ficAlb:pseHum:Node7:taeGut:geoFor:chaPel:falPer:chaVoc:colLiv:casCas:aptOwe:aptHaa:Node54:aptRow:Node53:rheAme:rhePen:Node59:cryCin:eudEle
520	520_1	423965	NA	12.4624	1.92227	0.14602	0	1	-0.004956	1	0	1	-18.462616	1	0.004383481	0.115	1	0	7.233	2.454761757	0.120739291	1	1	1	1	0.008919375	61	4	7	0.06557377	0.114754098	corBra_XM_008633351_1_geneMGMT:aptOwe_AOWE00006405_RA_geneAOWE00006405:casCas_CCAS00008312_RA_geneCCAS00008312:pygAde_XM_009325851_1_geneMGMT	picPub_XM_009907142_1_geneMGMT:corBra_XM_008633351_1_geneMGMT:aptOwe_AOWE00006405_RA_geneAOWE00006405:Node38:casCas_CCAS00008312_RA_geneCCAS00008312:pygAde_XM_009325851_1_geneMGMT:Node56
533	533_1	417669	100217568	13.08047	1.62073	0.03708	0	1	9.473656	0.008766409	0	1	0.82082	0.364940526	7.42E-05	0	10.1527	0.01	1	8.53858771	0.004995188	1	1	0.014077829	0.608216178	1.86E-04	91	3	7	0.032967033	0.076923077	halLeu_XM_010575619_1_geneMAPK7:aptFor_XM_009285150_1_geneMAPK7:eudEle_EELE00017325_RA_geneEELE00017325	Node31:halLeu_XM_010575619_1_geneMAPK7:Node37:aptFor_XM_009285150_1_geneMAPK7:eudEle_EELE00017325_RA_geneEELE00017325:Node43:pseHum_XM_005534418_1_geneLOC102111242
534	534_2	420735	100190239	11.13713	2.88445	0.01595	0	1	11.118072	0.003852488	0	1	-0.055484	1	0.021118867	0.001	1	0.006	1	11.78875469	5.05E-04	1	1	0.006495515	1	0.038760469	69	2	4	0.028985507	0.057971014	notPer:rheAme	melUnd:notPer:rheAme:Node66
535	535_2	426893	100226213	6.06922	3.51333	0.43966	24.039564	6.02E-06	72.161868	2.22E-16	24.039564	9.44E-07	54.27034	1.75E-13	9.45E-09	0.043	2.64571	0.069	2.079	6.11912508	0.057359186	6.33E-05	9.95E-06	1.42E-15	2.00E-12	3.10E-08	69	3	3	0.043478261	0.043478261	chaPel:Node59:Node54	chaPel:Node59:Node54
537	537_1	396446	100227680	6.80938	1.93906	0.02991	0	1	48.879636	2.43E-11	-2.00E-06	1	2.185616	0.13930532	0	0.015	1	0.008	1	5.303076167	0.026092623	1	1	9.92E-11	0.300443067	0	103	17	19	0.165048544	0.184466019	pygAde_XM_009321219_1_geneATP2A2:pseHum_XM_005533815_1_geneLOC102107999:calAnn_XM_008502264_1_geneLOC103536137:colLiv_XM_005514407_1_geneLOC102089024:chaVoc_XM_009895136_1_geneLOC104295380:rheAme_RAME00020386_RA_geneRAME00020386:strCam_XM_009671949_1_geneLOC104142157:aptHaa_AHAA00018415_RB_geneAHAA00018415:aptOwe_AOWE00016571_RA_geneAOWE00016571:cryCin_CCIN00017687_RA_geneCCIN00017687:tinGut_XM_0…	pygAde_XM_009321219_1_geneATP2A2:pseHum_XM_005533815_1_geneLOC102107999:calAnn_XM_008502264_1_geneLOC103536137:colLiv_XM_005514407_1_geneLOC102089024:chaVoc_XM_009895136_1_geneLOC104295380:rheAme_RAME00020386_RA_geneRAME00020386:strCam_XM_009671949_1_geneLOC104142157:casCas_CCAS00019488_RA_geneCCAS00019488:aptHaa_AHAA00018415_RB_geneAHAA00018415:aptOwe_AOWE00016571_RA_geneAOWE00016571:cryCin_CCIN…
538	538_1	417298	100229165	5.30093	3.06476	0.16864	0	1	14.581516	6.82E-04	0	1	-0.017872	1	0.604992998	0.036	1	0.081	1	2.736892422	0.017202709	1	1	0.001259262	1	0.815463211	61	5	6	0.081967213	0.098360656	aptRow_AROW00018220_RA_geneAROW00018220:melUnd_XM_005143550_1_geneLOC101881119:pygAde_XM_009322341_1_geneLOC103915508:mesUni_XM_010179570_1_geneLOC104536843:chaPel_XM_010007891_1_geneLOC104397879	aptRow_AROW00018220_RA_geneAROW00018220:melUnd_XM_005143550_1_geneLOC101881119:corBra_XM_008644406_1_geneLOC103625033:pygAde_XM_009322341_1_geneLOC103915508:mesUni_XM_010179570_1_geneLOC104536843:chaPel_XM_010007891_1_geneLOC104397879
539	539_1	426163	105758883	2.32592	3.71779	0.04157	-1.00E-05	1	-0.041892	1	-1.00E-05	1	-3.728352	1	0	0	63.3381	0	4.476	3.44001483	0.300492907	1	1	1	1	0	49	19	22	0.387755102	0.448979592	rheAme_RAME00021250_RA_geneRAME00021250:galGal_XM_423828_4_geneBAI2:cucCan_XM_009561886_1_geneBAI2:aquChr_XM_011584293_1_geneADGRB2:falPer_XM_005239821_1_geneBAI2:Node19:picPub_XM_009908506_1_geneBAI2:melUnd_XM_005155199_1_geneBAI2:corBra_XM_008635198_1_geneBAI2:geoFor_XM_005428328_1_geneBAI2:serCan_XM_009098643_1_geneBAI2:Node30:Node28:eudEle_EELE00001570_RA_geneEELE00001570:cryCin_CCIN00016822_…	rheAme_RAME00021250_RA_geneRAME00021250:galGal_XM_423828_4_geneBAI2:cucCan_XM_009561886_1_geneBAI2:aquChr_XM_011584293_1_geneADGRB2:falPer_XM_005239821_1_geneBAI2:Node19:picPub_XM_009908506_1_geneBAI2:melUnd_XM_005155199_1_geneBAI2:pseHum_XM_005529766_1_geneBAI2:ficAlb_XM_005058455_1_geneLOC101821555:corBra_XM_008635198_1_geneBAI2:geoFor_XM_005428328_1_geneBAI2:serCan_XM_009098643_1_geneBAI2:Node…
541	541_1	415372	101233924	5.42627	1.73457	0.02742	0	1	-0.002408	1	0	1	-0.584488	1	0.676479159	0	21.72124	0	1	1.55747224	0.018235649	1	1	1	1	0.896334886	99	1	2	0.01010101	0.02020202	tinGut_XM_010221874_1_geneLOC104574611	tinGut_XM_010221874_1_geneLOC104574611:mesUni_XM_010178691_1_geneLOC104535936
549	549_1	374065	100227091	1.24618	2.93241	0.00955	-2.00E-06	1	21.105132	2.61E-05	-2.00E-06	1	1.278812	0.258120041	3.77E-05	0	12.74613	0.005	1	1.599429742	0.146362058	1	1	5.71E-05	0.481557156	9.69E-05	75	3	4	0.04	0.053333333	Node50:Node64:galGal_NM_204224_1_geneKCNMA1	aptRow_AROW00016086_RA_geneAROW00016086:Node50:Node64:galGal_NM_204224_1_geneKCNMA1
553	553_1	422080	100221061	11.93652	3.12392	0.3477	1134.664102	0	2596.469264	0	1134.664102	0	1643.350348	0	0	0.032	3.01391	0.055	2.171	175.246361	0.225904711	0	0	0	0	0	0	0	0	NaN	NaN
554	554_1	414343	101233915	14.67554	2.13782	0.44639	15.550942	4.20E-04	27.514776	1.06E-06	15.550942	8.03E-05	24.689232	6.74E-07	0.018074462	0.078	2.56495	0.085	2.101	136.3479742	0.003346828	0.00321454	6.17E-04	2.70E-06	4.14E-06	0.033584366	91	2	8	0.021978022	0.087912088	droNov_DNOV00018160_RA_geneDNOV00018160:melUnd_XM_005146485_1_geneLOC101875947	droNov_DNOV00018160_RA_geneDNOV00018160:Node2:Node27:Node25:melUnd_XM_005146485_1_geneLOC101875947:aquChr_XM_011590881_1_geneLOC105409641:Node84:Node22
555	555_1	101751642	NA	8.78613	2.93692	0.33537	0	1	20.86604	2.94E-05	0	1	8.796304	0.003018414	3.57E-04	0.031	1	0.036	1.766	1.463762641	0.439036801	1	1	6.40E-05	0.010852584	8.34E-04	67	7	11	0.104477612	0.164179104	rhePen_RPEN00022033_RA_geneRPEN00022033:droNov_DNOV00018930_RA_geneDNOV00018930:balReg_XM_010299149_1_geneLOC104630185:mesUni_XM_010179009_1_geneLOC104536413:mesUni_XM_010180828_1_geneLOC104537825:aptFor_XM_009273250_1_geneLOC103893947:egrGar_XM_009636265_1_geneLOC104123964	mesUni_XM_010189484_1_geneLOC104544575:rhePen_RPEN00022033_RA_geneRPEN00022033:droNov_DNOV00018696_RA_geneDNOV00018696:droNov_DNOV00018930_RA_geneDNOV00018930:ficAlb_XM_005059698_1_geneLOC101818018:balReg_XM_010299149_1_geneLOC104630185:mesUni_XM_010179009_1_geneLOC104536413:mesUni_XM_010180828_1_geneLOC104537825:Node47:aptFor_XM_009273250_1_geneLOC103893947:egrGar_XM_009636265_1_geneLOC104123964
556	556_1	419149	NA	8.32022	3.60746	0.52534	5.195696	0.074433587	61.340648	4.79E-14	5.195696	0.022642886	9.894304	0.001657911	0	0.023	2.04351	0.161	1.306	94.84439129	0.035015851	0.349425598	0.106652924	2.54E-13	0.006299391	0	63	15	22	0.238095238	0.349206349	calAnn_XM_008498801_1_geneLOC103532984:fulGla_XM_009586569_1_geneLOC104083167:Node26:Node32:colLiv_XM_005502728_1_geneLOC102095819:balReg_XM_010298706_1_genePLIN3:chaVoc_XM_009892116_1_geneLOC104292703:Node37:mesUni_XM_010184490_1_geneLOC104540632:picPub_XM_009907548_1_geneLOC104306574:corBra_XM_008634357_1_geneLOC103616225:geoFor_XM_005429648_1_geneLOC102033023:pseHum_XM_005532952_1_geneLOC10211…	Node3:droNov_DNOV00018372_RA_geneDNOV00018372:calAnn_XM_008498801_1_geneLOC103532984:fulGla_XM_009586569_1_geneLOC104083167:Node26:Node22:Node32:cucCan_XM_009565412_1_geneLOC104063252:colLiv_XM_005502728_1_geneLOC102095819:balReg_XM_010298706_1_genePLIN3:chaVoc_XM_009892116_1_geneLOC104292703:Node37:mesUni_XM_010184490_1_geneLOC104540632:picPub_XM_009907548_1_geneLOC104306574:corBra_XM_008634357_…
559	559_1	424003	100230000	3.09882	3.30756	0.04649	-6.00E-06	1	105.124068	0	-2.00E-06	1	0	1	0	0	38.32496	0.022	1	9.56127056	0.471416153	1	1	0	1	0	0	0	0	NaN	NaN
561	561_1	100857507	101234005	2.92993	2.50265	0.03618	0.001472	0.999264271	-0.004988	1	0	1	-0.106256	1	0.558150342	0	1	0	2.768	2.520501967	0.020006446	1	1	1	1	0.761089471	85	2	3	0.023529412	0.035294118	Node47:Node44	anaPla_XM_013101622_1_geneCDK5R1:Node47:Node44
567	567_2	101750258	101234091	4.17228	4.76991	0.33313	15.693036	3.91E-04	36.858144	9.92E-09	15.693036	7.45E-05	10.379608	0.001274147	0.13593997	0.005	5.65238	0.007	4.929	2.616488162	0.091570003	0.00301937	5.77E-04	3.15E-08	0.004939738	0.215494004	45	0	3	0	0.066666667	taeGut:aptRow:Node26
568	568_1	420583	105760217	2.38872	2.58995	0.03153	-4.20E-05	1	7.52712	0.023200998	-4.20E-05	1	-0.997624	1	0.601339429	0	27.39087	0.013	1	1.157083096	0.113931961	1	1	0.035364383	1	0.811122428	75	10	10	0.133333333	0.133333333	strCam_XM_009680835_1_genePHF14:rhePen_RPEN00010547_RA_geneRPEN00010547:Node11:cryCin_CCIN00014326_RA_geneCCIN00014326:Node49:Node63:egrGar_XM_009641536_1_genePHF14:fulGla_XM_009579332_1_genePHF14:Node61:Node57	strCam_XM_009680835_1_genePHF14:rhePen_RPEN00010547_RA_geneRPEN00010547:Node11:cryCin_CCIN00014326_RA_geneCCIN00014326:Node49:Node63:egrGar_XM_009641536_1_genePHF14:fulGla_XM_009579332_1_genePHF14:Node61:Node57
571	571_1	428331	100218455	13.74602	4.43093	0.09687	0	1	23.898444	6.46E-06	0	1	1.54512	0.213857309	5.98E-14	0.068	1	0.049	1	14.00647489	0.020738019	1	1	1.52E-05	0.417647686	2.39E-13	53	6	7	0.113207547	0.132075472	aquChr_XM_011596011_1_geneANKRD24:taeGut_XM_002195514_2_geneANKRD24:colLiv_XM_005511630_1_geneANKRD24:strCam_XM_009666157_1_geneLOC104138514:Node33:pygAde_XM_009323505_1_geneANKRD24	aquChr_XM_011596011_1_geneANKRD24:taeGut_XM_002195514_2_geneANKRD24:colLiv_XM_005511630_1_geneANKRD24:casCas_CCAS00017525_RA_geneCCAS00017525:strCam_XM_009666157_1_geneLOC104138514:Node33:pygAde_XM_009323505_1_geneANKRD24
575	575_1	415668	100218017	12.49806	3.08786	0.05608	0	1	77.008524	0	0	1	5.389312	0.020260458	0	0.017	1	0.025	1	23.89421064	0.005329869	1	1	0	0.060309326	0	75	8	9	0.106666667	0.12	pygAde_XM_009330360_1_geneAARS:chaVoc_XM_009892400_1_geneAARS:picPub_XM_009903617_1_geneLOC104303042:chaPel_XM_010001041_1_geneAARS:calAnn_XM_008505399_1_geneAARS:Node52:corBra_XM_008638869_1_geneAARS:anaPla_XM_013094513_1_geneLOC101789828	pygAde_XM_009330360_1_geneAARS:chaVoc_XM_009892400_1_geneAARS:picPub_XM_009903617_1_geneLOC104303042:chaPel_XM_010001041_1_geneAARS:calAnn_XM_008505399_1_geneAARS:Node52:corBra_XM_008638869_1_geneAARS:Node21:anaPla_XM_013094513_1_geneLOC101789828
580	580_1	428587	100219299	11.81653	2.85805	0.04783	0	1	155.07016	0	0	1	-8.80E-04	1	0	0.018	1	0.026	1	4.524911339	0.04403688	1	1	0	1	0	89	12	14	0.134831461	0.157303371	Node7:rheAme_RAME00005104_RA_geneRAME00005104:rhePen_RPEN00007493_RA_geneRPEN00007493:Node2:Node16:calAnn_XM_008501115_1_genePCNXL2:chaPel_XM_010004553_1_genePCNXL2:Node36:aptHaa_AHAA00019151_RB_geneAHAA00019151:aptOwe_AOWE00018554_RE_geneAOWE00018554:Node60:cucCan_XM_009562156_1_genePCNXL2	Node7:rheAme_RAME00005104_RA_geneRAME00005104:rhePen_RPEN00007493_RA_geneRPEN00007493:Node2:Node16:notPer_NPER00011158_RA_geneNPER00011158:Node23:calAnn_XM_008501115_1_genePCNXL2:chaPel_XM_010004553_1_genePCNXL2:Node36:aptHaa_AHAA00019151_RB_geneAHAA00019151:aptOwe_AOWE00018554_RE_geneAOWE00018554:Node60:cucCan_XM_009562156_1_genePCNXL2
581	581_1	421259	100224331	5.55321	3.41063	0.57484	14.257524	8.02E-04	54.69012	1.33E-12	14.257524	1.59E-04	32.44786	1.22E-08	0	0.128	2.04312	0.197	1.828	6.28394116	0.161482472	0.005867045	0.001171248	6.14E-12	9.24E-08	0	61	10	13	0.163934426	0.213114754	tinGut_XM_010213233_1_geneLOC104566440:calAnn_XM_008500901_1_geneMACROD2:falPer_XM_005238632_1_geneMACROD2:cucCan_XM_009556568_1_geneMACROD2:ficAlb_XM_005042727_1_geneMACROD2:Node40:picPub_XM_009906898_1_geneMACROD2:melGal_XM_010706425_1_geneMACROD2:Node56:Node14	casCas_CCAS00017396_RA_geneCCAS00017396:notPer_NPER00016186_RA_geneNPER00016186:tinGut_XM_010213233_1_geneLOC104566440:Node9:calAnn_XM_008500901_1_geneMACROD2:falPer_XM_005238632_1_geneMACROD2:cucCan_XM_009556568_1_geneMACROD2:ficAlb_XM_005042727_1_geneMACROD2:Node40:picPub_XM_009906898_1_geneMACROD2:melGal_XM_010706425_1_geneMACROD2:Node56:Node14
583	583_1	423049	100219148	13.69026	2.73751	0.08472	0	1	56.490952	5.41E-13	0	1	-1.76E-04	1	0	0.042	1	0.026	1	6.612464706	0.039711663	1	1	2.60E-12	1	0	87	13	16	0.149425287	0.183908046	casCas_CCAS00011695_RA_geneCCAS00011695:cryCin_CCIN00007332_RA_geneCCIN00007332:eudEle_EELE00015094_RA_geneEELE00015094:rheAme_RAME00014076_RA_geneRAME00014076:rhePen_RPEN00004292_RA_geneRPEN00004292:Node31:pseHum_XM_005529476_1_geneFBN2:ficAlb_XM_005061948_1_geneFBN2:serCan_XM_009098276_1_geneFBN2:geoFor_XM_005429517_1_geneFBN2:taeGut_XM_002189166_1_geneFBN2:Node71:anaPla_XM_005019419_1_geneFBN2	casCas_CCAS00011695_RA_geneCCAS00011695:cryCin_CCIN00007332_RA_geneCCIN00007332:eudEle_EELE00015094_RA_geneEELE00015094:rheAme_RAME00014076_RA_geneRAME00014076:rhePen_RPEN00004292_RA_geneRPEN00004292:Node31:pygAde_XM_009319652_1_geneFBN2:pseHum_XM_005529476_1_geneFBN2:ficAlb_XM_005061948_1_geneFBN2:serCan_XM_009098276_1_geneFBN2:geoFor_XM_005429517_1_geneFBN2:Node76:taeGut_XM_002189166_1_geneFBN2…
584	584_1	422046	100224630	8.35547	2.93824	0.42771	37.22288	8.26E-09	67.88024	1.78E-15	37.22288	1.05E-09	64.423204	9.99E-16	5.07E-06	0.038	3.33206	0.039	2.86	7.72178895	0.037129606	1.26E-07	1.62E-08	1.06E-14	1.35E-14	1.40E-05	97	4	12	0.041237113	0.12371134	melGal_XM_003204643_2_geneLOC100548279:ficAlb_XM_005044408_1_geneLOC101809663:Node73:mesUni_XM_010192069_1_geneLOC104546632	casCas_CCAS00016409_RA_geneCCAS00016409:notPer_NPER00016785_RA_geneNPER00016785:droNov_DNOV00011071_RB_geneDNOV00011071:melGal_XM_003204643_2_geneLOC100548279:nipNip_XM_009467344_1_geneLOC104014674:colLiv_XM_005507401_1_geneLOC102096140:rhePen_RPEN00009840_RA_geneRPEN00009840:Node4:aptHaa_AHAA00018174_RA_geneAHAA00018174:ficAlb_XM_005044408_1_geneLOC101809663:Node73:mesUni_XM_010192069_1_geneLOC1…
585	585_1	396100	100228846	7.96715	2.73622	0.03534	0	1	15.835968	3.64E-04	0	1	0.341728	0.558833482	0.003891715	0.016	1	0.018	1	3.766454679	0.017535037	1	1	6.95E-04	0.804373939	0.007991103	103	6	7	0.058252427	0.067961165	aptFor_XM_009279887_1_geneLOC103899409:tinGut_XM_010225184_1_geneEFNA2:Node28:ficAlb_XM_005060114_1_geneEFNA2:Node47:Node21	aptFor_XM_009279887_1_geneLOC103899409:tinGut_XM_010225184_1_geneEFNA2:Node28:ficAlb_XM_005060114_1_geneEFNA2:picPub_XM_009899194_1_geneEFNA2:Node47:Node21
588	588_2	416526	100229862	3.44613	2.9936	0.07937	9.246986	0.00981844	77.242732	0	9.246984	0.002358836	13.780052	2.06E-04	0	0.001	4.22668	0.014	1.445	83.71797233	0.094700692	0.056345825	0.013592309	0	9.06E-04	0	69	30	32	0.434782609	0.463768116	lepDis:halLeu:chaVoc:balReg:nipNip:Node15:aptFor:colLiv:calAnn:chaPel:Node26:melUnd:picPub:corBra:pseHum:ficAlb:geoFor:serCan:Node40:taeGut:Node39:Node33:Node25:Node23:cryCin:eudEle:Node58:anaPla:galGal:Node44	lepDis:halLeu:chaVoc:balReg:nipNip:Node15:aptFor:colLiv:calAnn:chaPel:Node26:melUnd:picPub:corBra:pseHum:ficAlb:geoFor:serCan:Node40:taeGut:Node39:Node33:Node25:Node23:strCam:cryCin:eudEle:Node58:Node47:anaPla:galGal:Node44
590	590_2	426493	NA	3.7899	4.46534	0.00747	0.008348	0.995834699	-0.02088	1	8.962288	0.002756095	-1.141516	1	0.00153825	0	1.19431	0	1.314	2.802104353	0.049820622	1	0.015720364	1	1	0.00332061	37	7	10	0.189189189	0.27027027	colLiv:corBra:tinGut:eudEle:aptOwe:Node34:rhePen	balReg:colLiv:corBra:Node26:tinGut:Node30:eudEle:aptOwe:Node34:rhePen
591	591_2	100859110	100224958	5.43821	3.38722	0.09059	0	1	18.624104	9.03E-05	0	1	0.163184	0.686241844	3.13E-05	0	1.94199	0.042	1.11	12.92598596	0.013241544	1	1	1.85E-04	0.91850203	8.11E-05	65	3	6	0.046153846	0.092307692	cryCin:Node45:chaPel	notPer:cryCin:Node45:serCan:melUnd:chaPel
592	592_1	420006	100218327	9.00993	1.74122	0.07466	0	1	18.608296	9.10E-05	0	1	0.309244	0.578144468	0	0.014	1	0.02	1	2.332207586	0.606187648	1	1	1.86E-04	0.822690578	0	111	19	21	0.171171171	0.189189189	balReg_XM_010313194_1_geneCASK:rhePen_RPEN00020677_RA_geneRPEN00020677:casCas_CCAS00006414_RA_geneCCAS00006414:tinGut_XM_010223064_1_geneMPP2:eudEle_EELE00015965_RA_geneEELE00015965:aptOwe_AOWE00018620_RB_geneAOWE00018620:Node42:nipNip_XM_009464677_1_geneMPP2:corBra_XM_008638504_1_geneMPP2:colLiv_XM_005513597_1_geneMPP2:Node56:pseHum_XM_005526501_1_geneCASK:ficAlb_XM_005037244_1_geneCASK:fulGla_X…	balReg_XM_010313194_1_geneCASK:mesUni_XM_010191301_1_geneCASK:rhePen_RPEN00020677_RA_geneRPEN00020677:casCas_CCAS00006414_RA_geneCCAS00006414:tinGut_XM_010223064_1_geneMPP2:eudEle_EELE00015965_RA_geneEELE00015965:aptOwe_AOWE00018620_RB_geneAOWE00018620:Node42:nipNip_XM_009464677_1_geneMPP2:corBra_XM_008638504_1_geneMPP2:colLiv_XM_005513597_1_geneMPP2:Node56:pseHum_XM_005526501_1_geneCASK:ficAlb_X…
597	597_1	100859400	100229682	2.81059	3.21712	0.22857	30.834594	2.02E-07	76.260836	0	30.834594	2.81E-08	53.4237	2.69E-13	0	0.006	4.44666	0.014	2.982	7.679418459	0.156469247	2.61E-06	3.65E-07	0	3.02E-12	0	77	9	12	0.116883117	0.155844156	notPer_NPER00016909_RA_geneNPER00016909:Node1:geoFor_XM_005423894_1_geneGPR158:nipNip_XM_009469065_1_geneGPR158:chaPel_XM_010007023_1_geneGPR158:calAnn_XM_008492712_1_geneGPR158:Node68:anaPla_XM_013093428_1_geneLOC101793697:Node72	notPer_NPER00016909_RA_geneNPER00016909:Node15:aptRow_AROW00011763_RA_geneAROW00011763:Node1:geoFor_XM_005423894_1_geneGPR158:nipNip_XM_009469065_1_geneGPR158:chaPel_XM_010007023_1_geneGPR158:calAnn_XM_008492712_1_geneGPR158:Node68:anaPla_XM_013093428_1_geneLOC101793697:Node72:Node22
599	599_1	424336	100230592	1.97817	3.62599	0.01514	0	1	4.927104	0.085132024	0	1	-0.00836	1	0	0	14.36034	0.004	1	907.5405759	0.001252922	1	1	0.121419752	1	0	75	2	4	0.026666667	0.053333333	Node65:Node63	taeGut_XM_002193771_3_geneNTNG1:rheAme_RAME00014673_RA_geneRAME00014673:Node65:Node63
600	600_2	420666	100220669	3.60402	2.62225	0.18699	0	1	6.820272	0.033036707	0	1	1.388496	0.238659253	0.875409789	0.026	1	0.03	1.447	1.135677053	0.180272528	1	1	0.049471479	0.453864341	1	73	1	3	0.01369863	0.04109589	rheAme	strCam:rheAme:Node43
605	605_1	416102	105760471	10.14159	2.58622	0.13277	0	1	132.650516	0	0	1	0	1	0.037161552	0	22.59476	0.04	1	3.403405409	0.008613145	1	1	0	1	0.065569598	81	7	9	0.086419753	0.111111111	aptRow_AROW00002464_RB_geneAROW00002464:casCas_CCAS00013071_RA_geneCCAS00013071:Node38:strCam_XM_009673627_1_geneLOC104143257:pseHum_XM_005534548_1_geneLOC102106842:galGal_NM_205153_1_geneL1CAM:Node60	aptRow_AROW00002464_RB_geneAROW00002464:casCas_CCAS00013071_RA_geneCCAS00013071:Node38:chaPel_XM_009996933_1_geneCHL1:strCam_XM_009673627_1_geneLOC104143257:pseHum_XM_005534548_1_geneLOC102106842:galGal_NM_205153_1_geneL1CAM:Node60:galGal_XM_004944695_1_geneCHL1
608	608_1	395590	100222741	8.1674	3.19067	0.0313	0	1	-0.006996	1	0	1	0.701772	0.402188916	0.988968666	0.005	1	0	2.416	1	0.065774449	1	1	1	0.648201724	1	69	5	7	0.072463768	0.101449275	colLiv_XM_005513549_1_geneDLX3:lepDis_XM_009958327_1_geneLOC104352083:chaPel_XM_010004161_1_geneDLX3:ficAlb_XM_005049343_1_geneDLX2:Node48	colLiv_XM_005513549_1_geneDLX3:lepDis_XM_009958327_1_geneLOC104352083:chaPel_XM_010004161_1_geneDLX3:ficAlb_XM_005049343_1_geneDLX2:Node48:Node45:Node63
609	609_2	420015	101233846	7.08761	3.65897	0.11611	0	1	34.743396	2.85E-08	0	1	3.0056	0.08297725	1.71E-07	0	44.05354	0.014	1.394	7.97108517	0.011734499	1	1	8.59E-08	0.199127688	5.24E-07	57	14	16	0.245614035	0.280701754	notPer:cryCin:Node4:rhePen:rheAme:chaPel:fulGla:cucCan:lepDis:ficAlb:geoFor:mesUni:Node12:droNov	casCas:notPer:cryCin:Node4:rhePen:rheAme:calAnn:chaPel:fulGla:cucCan:lepDis:ficAlb:geoFor:mesUni:Node12:droNov
611	611_1	415943	100227888	5.22292	3.60266	0.30479	108.893958	0	566.867036	0	108.893952	0	177.994584	0	0	0.017	2.53043	0.075	1.573	4.162475011	0.355128794	0	0	0	0	0	0	0	0	NaN	NaN
612	612_2	426068	100221214	3.43499	3.28705	0.06343	-5.66E-04	1	59.681416	1.10E-13	-5.78E-04	1	1.992812	0.15804717	1	0	20.83323	0.018	1	2.107936102	0.319000597	1	1	5.59E-13	0.332462907	1	71	17	18	0.23943662	0.253521127	aptHaa:aptOwe:Node12:aptRow:Node11:Node6:strCam:Node5:colLiv:Node26:pygAde:cucCan:falPer:taeGut:picPub:anaPla:notPer	eudEle:aptHaa:aptOwe:Node12:aptRow:Node11:Node6:strCam:Node5:colLiv:Node26:pygAde:cucCan:falPer:taeGut:picPub:anaPla:notPer
615	615_1	420769	101233157	2.79343	5.71426	0.18989	11.567404	0.003077302	120.71604	0	11.567404	6.71E-04	65.728764	5.55E-16	0	0.011	2.42753	0.03	1.909	5.552611044	0.229615729	0.019824453	0.004338758	0	7.68E-15	0	77	11	14	0.142857143	0.181818182	Node36:picPub_XM_009904746_1_geneGLI3:Node35:fulGla_XM_009577830_1_geneLOC104076826:pygAde_XM_009321630_1_geneGLI3:egrGar_XM_009637220_1_geneLOC104124845:colLiv_XM_005502872_1_geneGLI3:chaVoc_XM_009889427_1_geneGLI3:Node55:falPer_XM_005232952_1_geneGLI3:melUnd_XM_005146973_1_geneGLI3	notPer_NPER00014447_RA_geneNPER00014447:Node36:picPub_XM_009904746_1_geneGLI3:Node35:fulGla_XM_009577830_1_geneLOC104076826:pygAde_XM_009321630_1_geneGLI3:egrGar_XM_009637220_1_geneLOC104124845:colLiv_XM_005502872_1_geneGLI3:chaVoc_XM_009889427_1_geneGLI3:Node55:falPer_XM_005232952_1_geneGLI3:melUnd_XM_005146973_1_geneGLI3:Node69:Node4
616	616_1	100859608	100225766	1.95117	2.97317	0.03718	0	1	8.974676	0.011250553	0	1	-0.006268	1	0	0.004	1	0.008	1.148	10000	0.00696459	1	1	0.017837829	1	0	63	4	6	0.063492063	0.095238095	notPer_NPER00006513_RA_geneNPER00006513:cryCin_CCIN00006243_RA_geneCCIN00006243:aptRow_AROW00015613_RA_geneAROW00015613:Node57	picPub_XM_009904763_1_geneCDK14:notPer_NPER00006513_RA_geneNPER00006513:cryCin_CCIN00006243_RA_geneCCIN00006243:aptOwe_AOWE00018601_RD_geneAOWE00018601:aptRow_AROW00015613_RA_geneAROW00015613:Node57
619	619_2	374051	100225422	2.71327	3.25483	0.06008	0	1	-1.96E-04	1	0	1	0.542252	0.46150092	0.314334269	0	30.07244	0	1	15.90785158	0.002031648	1	1	1	0.71052845	0.45802877	55	1	1	0.018181818	0.018181818	nipNip	nipNip
620	620_1	100859194	105758865	12.00732	3.01014	0.041	0	1	52.333092	4.33E-12	0	1	3.955896	0.046707446	1	0.016	1	0.013	1	1.733955083	0.49531666	1	1	1.89E-11	0.123357252	1	67	15	24	0.223880597	0.358208955	calAnn_XM_008493109_1_geneARHGEF11:Node14:aptOwe_AOWE00015883_RB_geneAOWE00015883:aptRow_AROW00015412_RA_geneAROW00015412:casCas_CCAS00019036_RA_geneCCAS00019036:rheAme_RAME00019379_RA_geneRAME00019379:rhePen_RPEN00019739_RA_geneRPEN00019739:taeGut_XM_012570894_1_geneARHGEF11:Node30:aptFor_XM_009283472_1_geneARHGEF11:tinGut_XM_010223098_1_geneLOC104575750:eudEle_EELE00015338_RA_geneEELE00015338:N…	calAnn_XM_008493109_1_geneARHGEF11:Node14:aptOwe_AOWE00015883_RB_geneAOWE00015883:aptRow_AROW00015412_RA_geneAROW00015412:Node21:casCas_CCAS00019036_RA_geneCCAS00019036:rheAme_RAME00019379_RA_geneRAME00019379:rhePen_RPEN00019739_RA_geneRPEN00019739:Node20:pseHum_XM_005534309_1_geneARHGEF1:taeGut_XM_012570894_1_geneARHGEF11:serCan_XM_009100272_1_geneLOC103824972:Node30:Node18:colLiv_XM_005510259_1…
625	625_1	419369	100221611	8.34539	3.6193	0.06251	-2.60E-04	1	17.362216	1.70E-04	0.382648	0.536189468	10.948624	9.37E-04	1	0.047	1	0.014	1	1.622506015	0.143329102	1	1	3.37E-04	0.00370703	1	85	5	7	0.058823529	0.082352941	pseHum_XM_005528324_1_geneCAMTA1:geoFor_XM_005427455_1_geneCAMTA1:mesUni_XM_010183467_1_geneLOC104539838:rheAme_RAME00018171_RA_geneRAME00018171:anaPla_XM_013102352_1_geneLOC101793842	pseHum_XM_005528324_1_geneCAMTA1:geoFor_XM_005427455_1_geneCAMTA1:colLiv_XM_005514338_1_geneCAMTA1:mesUni_XM_010183467_1_geneLOC104539838:notPer_NPER00003873_RB_geneNPER00003873:rheAme_RAME00018171_RA_geneRAME00018171:anaPla_XM_013102352_1_geneLOC101793842
626	626_1	417389	100228430	52.6522	2.8278	0.01235	0.002938	0.998532078	-0.008168	1	0	1	-0.17908	1	2.40E-06	0	1	0	1	26.90180076	0.002980981	1	1	1	1	6.82E-06	85	2	2	0.023529412	0.023529412	Node15:Node25	Node15:Node25
627	627_1	769646	105758701	10.21473	3.01627	0.51324	6.696522	0.035145419	18.738152	8.53E-05	6.696522	0.009660117	16.502088	4.86E-05	0	0.037	2.38283	0.062	1.88	4.857912857	0.2466706	0.179444245	0.049502047	1.75E-04	2.34E-04	0	67	11	15	0.164179104	0.223880597	lepDis_XM_009961222_1_geneHHLA2:egrGar_XM_009642220_1_geneHHLA2:chaVoc_XM_009886439_1_geneHHLA2:Node7:cucCan_XM_009557201_1_geneHHLA2:rheAme_RAME00012851_RA_geneRAME00012851:strCam_XM_009687370_1_geneLOC104152157:cryCin_CCIN00009853_RA_geneCCIN00009853:Node55:Node3:Node2	lepDis_XM_009961222_1_geneHHLA2:egrGar_XM_009642220_1_geneHHLA2:chaVoc_XM_009886439_1_geneHHLA2:Node7:cucCan_XM_009557201_1_geneHHLA2:rheAme_RAME00012851_RA_geneRAME00012851:strCam_XM_009687370_1_geneLOC104152157:cryCin_CCIN00009853_RA_geneCCIN00009853:Node55:Node38:serCan_XM_009095504_1_geneHHLA2:Node63:Node3:nipNip_XM_009466774_1_geneHHLA2:Node2
628	628_2	101751218	100228160	8.88178	5.10646	0.06592	0.768756	0.680874008	27.191708	1.25E-06	0.768756	0.380602169	5.618148	0.017775423	3.61E-06	0.002	2.96785	0.01	1.696	3.039272235	0.054743241	1	1	3.15E-06	0.053786591	1.01E-05	63	4	5	0.063492063	0.079365079	mesUni:eudEle:aptOwe:picPub	mesUni:Node21:eudEle:aptOwe:picPub
630	630_2	396484	100222815	2.92407	6.5899	0.00778	0	1	-0.005676	1	0	1	0.21314	0.644317358	0.50619792	0	5.57811	0	2.672	1.669497814	0.01920036	1	1	1	0.880924593	0.699672755	67	1	2	0.014925373	0.029850746	colLiv	strCam:colLiv
631	631_2	100857693	100226026	5.80522	4.77491	0.12102	-2.00E-06	1	27.203968	1.24E-06	-2.00E-06	1	4.734928	0.029556085	0.018206388	0	25.99531	0.021	1.396	10.27556118	0.010471046	1	1	3.13E-06	0.0834084	0.033790383	57	1	5	0.01754386	0.087719298	droNov	geoFor:serCan:mesUni:Node12:droNov
632	632_1	424009	100230652	6.80706	3.09984	0.42076	5.565206	0.061877231	29.896448	3.22E-07	5.565206	0.018320855	13.693564	2.15E-04	0	0.03	2.40645	0.071	1.828	6.668547885	0.133950034	0.296294209	0.088027754	8.65E-07	9.45E-04	0	65	9	11	0.138461538	0.169230769	Node9:eudEle_EELE00008720_RA_geneEELE00008720:falPer_XM_005244440_1_geneSPAG16:ficAlb_XM_005048989_1_geneSPAG16:serCan_XM_009088365_1_geneSPAG16:Node57:anaPla_XM_013101732_1_geneSPAG16:Node62:strCam_XM_009688688_1_geneSPAG16	Node9:eudEle_EELE00008720_RA_geneEELE00008720:falPer_XM_005244440_1_geneSPAG16:aptFor_XM_009285141_1_geneSPAG16:pseHum_XM_005528936_1_geneSPAG16:ficAlb_XM_005048989_1_geneSPAG16:serCan_XM_009088365_1_geneSPAG16:Node57:anaPla_XM_013101732_1_geneSPAG16:Node62:strCam_XM_009688688_1_geneSPAG16
635	635_2	693263	NA	7.78005	4.05565	0.13749	0	1	7.60962	0.022263427	0	1	2.310652	0.128490144	0.1265366	0.042	1	0.006	1.802	1.565195697	0.116431193	1	1	0.034018274	0.282427113	0.201783316	51	4	11	0.078431373	0.215686275	colLiv:aptOwe:Node30:nipNip	balReg:colLiv:droNov:aptOwe:Node30:Node24:notPer:eudEle:Node33:nipNip:Node2
637	637_2	770322	100222133	2.84206	3.08194	0.128	0	1	5.821928	0.054423241	0	1	0.04814	0.826332009	1	0.049	1	0.082	1	1.119466832	0.103437581	1	1	0.079331661	1	1	61	0	2	0	0.032786885	aptRow:Node50
639	639_1	423106	100226899	5.87062	4.28692	0.5483	44.085486	2.67E-10	141.887264	0	44.085486	3.14E-11	88.446608	0	0	0.076	2.48314	0.152	1.923	2.549497183	0.527937922	4.89E-09	5.78E-10	0	0	0	45	14	17	0.311111111	0.377777778	rhePen_RPEN00006374_RA_geneRPEN00006374:rheAme_RAME00011046_RA_geneRAME00011046:cucCan_XM_009564339_1_geneRAB44:chaPel_XM_010001397_1_geneRAB44:Node25:colLiv_XM_005510449_1_geneLOC102097837:ficAlb_XM_005059523_1_geneLOC101817830:Node24:fulGla_XM_009577641_1_geneRAB44:aquChr_XM_011592131_1_geneRAB44:Node39:mesUni_XM_010192760_1_geneLOC104547175:chaVoc_XM_009891742_1_geneRAB44:melGal_XM_010724306_1…	droNov_DNOV00000387_RA_geneDNOV00000387:rhePen_RPEN00006374_RA_geneRPEN00006374:rheAme_RAME00011046_RA_geneRAME00011046:cucCan_XM_009564339_1_geneRAB44:chaPel_XM_010001397_1_geneRAB44:Node25:colLiv_XM_005510449_1_geneLOC102097837:ficAlb_XM_005059523_1_geneLOC101817830:Node24:Node34:fulGla_XM_009577641_1_geneRAB44:falPer_XM_005239704_1_geneLOC101920433:aquChr_XM_011592131_1_geneRAB44:Node39:mesUni…
642	642_1	431235	100221838	4.82719	3.31694	0.1173	0	1	9.745132	0.007653701	0	1	0.14084	0.707447363	0.558642495	0.038	1	0.038	1.072	1.203999942	0.279250025	1	1	0.012409751	0.935524665	0.761668131	63	7	15	0.111111111	0.238095238	cryCin_CCIN00006801_RA_geneCCIN00006801:notPer_NPER00005969_RA_geneNPER00005969:aptFor_XM_009275553_1_geneLOC103895843:Node28:cucCan_XM_009568113_1_geneLOC104054242:Node19:droNov_DNOV00010038_RA_geneDNOV00010038	aptRow_AROW00018997_RA_geneAROW00018997:cryCin_CCIN00006801_RA_geneCCIN00006801:notPer_NPER00005969_RA_geneNPER00005969:Node6:Node15:aptFor_XM_009275553_1_geneLOC103895843:Node28:calAnn_XM_008492688_1_geneCTRB1:Node49:cucCan_XM_009568113_1_geneLOC104054242:Node19:anaPla_XM_013091883_1_geneCTRB1:Node58:Node56:droNov_DNOV00010038_RA_geneDNOV00010038
646	646_1	422501	NA	3.81067	1.78667	0.11825	0	1	10.281212	0.005854141	0	1	4.108184	0.042676163	0.880305719	0.021	1	0.038	1.801	1.235283519	0.164692016	1	1	0.00964908	0.114077058	1	95	0	1	0	0.010526316	picPub_XM_009901536_1_genePGRMC1
651	651_1	427850	100228026	3.21528	3.30745	0.04208	-2.60E-04	1	92.116076	0	-2.60E-04	1	2.930576	0.086916477	0	0	58.25709	0.014	1	5.168964128	0.023514679	1	1	0	0.206556521	0	77	2	5	0.025974026	0.064935065	aptRow_AROW00010092_RA_geneAROW00010092:aptFor_XM_009289098_1_geneRELN	aptRow_AROW00010092_RA_geneAROW00010092:cryCin_CCIN00010051_RA_geneCCIN00010051:Node19:aptFor_XM_009289098_1_geneRELN:Node67
653	653_2	770077	105760854	6.94617	3.90431	0.11834	0	1	-6.40E-05	1	0	1	-0.31524	1	1	0	1	0	1	1	0.125597382	1	1	1	1	1	55	0	1	0	0.018181818	pygAde
660	660_1	425935	NA	11.27427	3.23632	0.54335	69.440994	8.88E-16	186.804576	0	69.440994	1.11E-16	130.262656	0	0	0.123	2.53047	0.196	1.961	13.64853992	0.147704371	2.74E-14	3.36E-15	0	0	0	49	13	17	0.265306122	0.346938776	ficAlb_XM_005058924_1_geneLOC101809081:chaPel_XM_010007791_1_geneCD244:cucCan_XM_009561262_1_geneLOC104059571:egrGar_XM_009637153_1_geneCD244:lepDis_XM_009948812_1_geneCD244:Node29:rhePen_RPEN00020687_RA_geneRPEN00020687:Node35:Node38:strCam_XM_009675008_1_geneLOC104144177:Node27:melGal_XM_010723885_1_geneLOC104914412:melUnd_XM_005139547_1_geneLOC101869020	ficAlb_XM_005058924_1_geneLOC101809081:mesUni_XM_010187521_1_geneCD244:chaPel_XM_010007791_1_geneCD244:Node11:cucCan_XM_009561262_1_geneLOC104059571:falPer_XM_005233161_1_geneLOC101923108:egrGar_XM_009637153_1_geneCD244:lepDis_XM_009948812_1_geneCD244:Node29:rhePen_RPEN00020687_RA_geneRPEN00020687:Node35:Node38:strCam_XM_009675008_1_geneLOC104144177:Node27:melGal_XM_010723885_1_geneLOC104914412:N…
662	662_2	396370	100222821	6.64585	3.18661	0.12437	-9.40E-05	1	89.669828	0	-9.40E-05	1	2.314116	0.128204167	0	0	41.03326	0.037	1.014	54.78804014	0.027376943	1	1	0	0.281921807	0	67	16	30	0.23880597	0.447761194	aptRow:rhePen:Node15:pygAde:falPer:mesUni:geoFor:ficAlb:Node51:calAnn:anaPla:galGal:Node64:Node62:Node22:Node4	aptRow:droNov:rhePen:Node9:Node19:Node15:cucCan:pygAde:Node38:Node34:nipNip:egrGar:falPer:mesUni:geoFor:ficAlb:Node55:Node51:calAnn:chaPel:Node50:colLiv:anaPla:galGal:melGal:Node64:Node62:Node22:Node4:aptOwe
664	664_1	NA	105758909	6.92471	3.17906	0.14478	18.495994	9.63E-05	68.694356	1.22E-15	18.49582	1.70E-05	25.063168	5.55E-07	3.89E-15	0.014	2.98654	0.028	1.883	5.753683106	0.035323904	8.30E-04	1.47E-04	7.38E-15	3.45E-06	1.61E-14	83	15	20	0.180722892	0.240963855	falPer_XM_005244668_1_geneAOC2:corBra_XM_008643734_1_geneLOC103624460:corBra_XM_008643746_1_geneLOC103624470:taeGut_XM_012571114_1_geneLOC101234248:pseHum_XM_005531552_1_geneAOC3:chaVoc_XM_009895569_1_geneLOC104295748:aptFor_XM_009283409_1_geneLOC103902361:strCam_XM_009689570_1_geneAOC3:fulGla_XM_009585066_1_geneLOC104082089:calAnn_XM_008505807_1_geneLOC103539313:Node76:Node34:chaVoc_XM_009895683…	egrGar_XM_009648322_1_geneLOC104134738:aquChr_XM_011594289_1_geneLOC105411523:falPer_XM_005244668_1_geneAOC2:corBra_XM_008643734_1_geneLOC103624460:corBra_XM_008643746_1_geneLOC103624470:taeGut_XM_012571114_1_geneLOC101234248:Node28:pseHum_XM_005531552_1_geneAOC3:chaVoc_XM_009895569_1_geneLOC104295748:aptFor_XM_009283409_1_geneLOC103902361:strCam_XM_009689570_1_geneAOC3:Node56:fulGla_XM_009585066…
666	666_1	100859435	100224248	12.11543	2.11428	0.02042	0	1	-0.002864	1	0	1	0.653368	0.418911099	1	0.008	1	0	1	1.036929295	0.022343174	1	1	1	0.664675327	1	67	0	2	0	0.029850746	Node27:anaPla_XM_013105658_1_geneHOXB13
667	667_2	427288	100225636	3.09996	3.93212	0.15001	18.605946	9.12E-05	94.323168	0	18.605946	1.61E-05	30.168896	3.96E-08	0	0.014	3.15958	0.052	1.848	6.774569147	0.08755076	7.89E-04	1.39E-04	0	2.81E-07	0	55	7	14	0.127272727	0.254545455	melUnd:calAnn:cucCan:Node37:Node35:halLeu:anaPla	strCam:aptRow:Node9:melUnd:calAnn:taeGut:Node29:cucCan:Node37:Node35:halLeu:Node45:anaPla:notPer
668	668_1	428779	100221251	6.99845	3.37529	0.0134	0.009006	0.995507123	26.971332	1.39E-06	0.009006	0.924394298	-0.050092	1	1	0.009	1.05168	0.009	1.066	1.019564912	4.80E-17	1	1	3.50E-06	1	1	89	0	0	0	0
669	669_1	427280	100222813	7.03836	3.09053	0.17927	2.00E-06	0.999999	22.499088	1.30E-05	0	1	1.226312	0.268125467	4.21E-04	0.084	1	0.044	1.281	485.1516298	4.44E-04	1	1	2.95E-05	0.494186004	9.76E-04	79	7	10	0.088607595	0.126582278	droNov_DNOV00018361_RA_geneDNOV00018361:eudEle_EELE00016795_RA_geneEELE00016795:Node16:Node14:calAnn_XM_008493571_1_geneLOC103528268:falPer_XM_005241735_1_geneSHD:chaVoc_XM_009883051_1_geneSHB	droNov_DNOV00018361_RA_geneDNOV00018361:eudEle_EELE00016795_RA_geneEELE00016795:Node16:Node14:pseHum_XM_005531683_1_geneSHD:calAnn_XM_008493571_1_geneLOC103528268:cucCan_XM_009562825_1_geneSHD:falPer_XM_005241735_1_geneSHD:nipNip_XM_009471986_1_geneSHD:chaVoc_XM_009883051_1_geneSHB
670	670_1	395582	100231129	21.73951	4.45453	0.02751	0	1	26.81448	1.50E-06	0	1	0.102808	0.748485596	0.006882756	0	6.24757	0.007	1	1466.42758	9.40E-05	1	1	3.76E-06	0.972745759	0.01362005	55	2	3	0.036363636	0.054545455	serCan_XM_009087623_1_geneVAX1:tinGut_XM_010220738_1_geneLOC104573533	Node5:serCan_XM_009087623_1_geneVAX1:tinGut_XM_010220738_1_geneLOC104573533
671	671_1	419244	100231502	70.28774	4.20286	0.00728	0.006174	0.99691776	-3.860376	1	-3.14E-04	1	-3.782264	1	5.12E-04	0	1.0149	0	1.93	171.0093193	8.87E-05	1	1	1	1	0.001175691	97	7	9	0.072164948	0.092783505	strCam_XM_009670997_1_geneEEF1A2:rhePen_RPEN00022269_RA_geneRPEN00022269:aptRow_AROW00019962_RA_geneAROW00019962:casCas_CCAS00019491_RA_geneCCAS00019491:rheAme_RAME00020383_RA_geneRAME00020383:rhePen_RPEN00020771_RA_geneRPEN00020771:Node55	notPer_NPER00001429_RA_geneNPER00001429:strCam_XM_009670997_1_geneEEF1A2:aptFor_XM_009287920_1_geneTUFM:rhePen_RPEN00022269_RA_geneRPEN00022269:aptRow_AROW00019962_RA_geneAROW00019962:casCas_CCAS00019491_RA_geneCCAS00019491:rheAme_RAME00020383_RA_geneRAME00020383:rhePen_RPEN00020771_RA_geneRPEN00020771:Node55
672	672_1	100857891	751976	12.62665	2.72363	0.16045	0	1	2.244924	0.325477482	0	1	-0.098272	1	0.760163224	0.01	1	0.01	1.048	6.270645031	0.002891325	1	1	0.432202121	1	0.987649628	109	0	1	0	0.009174312	taeGut_NM_001145560_1_geneHINT1
682	682_1	100858414	105760748	10.26283	2.1746	0.08362	0	1	39.120012	3.20E-09	0	1	0.517528	0.471898076	0.010514943	0.019	1	0.031	1	148.5655527	2.66E-04	1	1	1.07E-08	0.720862781	0.020218898	95	10	15	0.105263158	0.157894737	serCan_XM_009098867_1_geneSPOCK2:aptFor_XM_009290593_1_geneSPOCK2:Node19:melUnd_XM_005139901_1_geneLOC101874832:Node10:galGal_XM_003641473_2_geneLOC100858414:eudEle_EELE00005784_RA_geneEELE00005784:Node30:Node35:geoFor_XM_005418700_1_geneLOC102041040	serCan_XM_009098867_1_geneSPOCK2:aptFor_XM_009290593_1_geneSPOCK2:Node19:cucCan_XM_009566624_1_geneSPOCK2:melUnd_XM_005139901_1_geneLOC101874832:Node10:galGal_XM_003641473_2_geneLOC100858414:eudEle_EELE00005784_RA_geneEELE00005784:Node30:Node35:Node29:notPer_NPER00002629_RA_geneNPER00002629:Node5:corBra_XM_008632635_1_geneSPOCK1:geoFor_XM_005418700_1_geneLOC102041040
686	686_2	421811	100223488	3.80031	3.57209	0.20823	76.215752	0	521.434476	0	76.21575	0	173.837676	0	0	0.006	2.78835	0.041	1.545	938.9568288	0.122001341	0	0	0	0	0	0	0	0	NaN	NaN
688	688_2	430303	105759204	5.81442	5.9285	0.1552	0	1	106.78936	0	0	1	3.34912	0.067240951	0	0	96.30224	0.056	1.13	3.590883272	0.486728971	1	1	0	0.167811324	0	67	29	32	0.432835821	0.47761194	aptFor:calAnn:chaPel:picPub:mesUni:corBra:pseHum:serCan:geoFor:taeGut:melGal:eudEle:cryCin:tinGut:notPer:Node45:aptRow:aptHaa:aptOwe:Node50:Node38:colLiv:Node17:Node7:Node6:halLeu:falPer:lepDis:Node2	aptFor:calAnn:chaPel:picPub:mesUni:corBra:pseHum:serCan:geoFor:taeGut:melGal:Node35:rheAme:eudEle:cryCin:tinGut:notPer:Node45:aptRow:aptHaa:aptOwe:Node50:Node38:colLiv:Node17:Node7:Node6:halLeu:falPer:lepDis:chaVoc:Node2
691	691_2	101750349	105760295	4.70454	3.84576	0.34138	66.975292	2.89E-15	280.66812	0	66.975294	2.22E-16	143.564548	0	0	0.015	2.60148	0.054	1.739	4.592171331	0.532512169	8.41E-14	6.50E-15	0	0	0	75	25	29	0.333333333	0.386666667	nipNip:cucCan:picPub:Node14:aquChr:falPer:geoFor:taeGut:Node29:ficAlb:pseHum:Node26:mesUni:chaVoc:cryCin:eudEle:notPer:Node53:Node57:aptOwe:Node66:strCam:anaPla:galGal:Node70	nipNip:cucCan:picPub:Node14:Node10:aquChr:falPer:corBra:geoFor:taeGut:Node29:ficAlb:pseHum:Node26:melUnd:mesUni:chaVoc:cryCin:eudEle:notPer:Node53:Node49:Node57:aptOwe:Node66:strCam:anaPla:galGal:Node70
692	692_1	431590	100225236	2.81018	2.64616	0.02627	-0.001308	1	40.106404	1.95E-09	-0.001308	1	3.078136	0.07935142	4.48E-13	0	33.65625	0.01	1.1	2.159816734	0.132182605	1	1	6.67E-09	0.192273279	1.75E-12	69	7	7	0.101449275	0.101449275	notPer_NPER00001822_RA_geneNPER00001822:rheAme_RAME00002374_RA_geneRAME00002374:droNov_DNOV00016035_RA_geneDNOV00016035:aptRow_AROW00013757_RA_geneAROW00013757:aptHaa_AHAA00017529_RA_geneAHAA00017529:Node20:ficAlb_XM_005060611_1_geneHCN1	notPer_NPER00001822_RA_geneNPER00001822:rheAme_RAME00002374_RA_geneRAME00002374:droNov_DNOV00016035_RA_geneDNOV00016035:aptRow_AROW00013757_RA_geneAROW00013757:aptHaa_AHAA00017529_RA_geneAHAA00017529:Node20:ficAlb_XM_005060611_1_geneHCN1
697	697_1	423489	100230515	5.95301	4.15748	0.15528	0.028106	0.986045282	148.629808	0	-3.80E-05	1	30.413184	3.49E-08	0	0.047	1	0.038	1.427	9.100278775	0.24893154	1	1	0	2.49E-07	0	79	18	25	0.227848101	0.316455696	cucCan_XM_009559199_1_geneKIF26A:egrGar_XM_009638126_1_geneKIF26A:fulGla_XM_009584618_1_geneKIF26A:chaVoc_XM_009881366_1_geneKIF26A:aptFor_XM_009280985_1_geneKIF26A:chaPel_XM_010008162_1_geneKIF26A:picPub_XM_009905322_1_geneKIF26A:corBra_XM_008629861_1_geneKIF26A:pseHum_XM_005520085_1_geneKIF26A:ficAlb_XM_005047812_1_geneKIF26A:geoFor_XM_005418013_1_geneKIF26A:serCan_XM_009101702_1_geneKIF26A:Nod…	cucCan_XM_009559199_1_geneKIF26A:egrGar_XM_009638126_1_geneKIF26A:fulGla_XM_009584618_1_geneKIF26A:mesUni_XM_010186130_1_geneKIF26A:chaVoc_XM_009881366_1_geneKIF26A:aptFor_XM_009280985_1_geneKIF26A:chaPel_XM_010008162_1_geneKIF26A:Node34:picPub_XM_009905322_1_geneKIF26A:corBra_XM_008629861_1_geneKIF26A:pseHum_XM_005520085_1_geneKIF26A:ficAlb_XM_005047812_1_geneKIF26A:geoFor_XM_005418013_1_geneKIF…
698	698_1	770891	101233185	6.08021	3.79463	0.25104	0	1	4.67086	0.096768863	0	1	3.520676	0.060607723	2.56E-09	0.052	1	0.03	1.31	3.232786663	0.133464405	1	1	0.137181726	0.154235542	8.63E-09	71	18	19	0.253521127	0.267605634	nipNip_XM_009462543_1_geneLOC104010426:melUnd_XM_005147136_1_geneLOC101869877:Node3:pseHum_XM_005528741_1_geneLOC102110042:taeGut_XM_012575394_1_geneZNF648:Node25:ficAlb_XM_005049822_1_geneLOC101812962:Node22:Node20:Node18:Node17:mesUni_XM_010191026_1_geneLOC104545810:rheAme_RAME00018144_RA_geneRAME00018144:Node46:Node44:eudEle_EELE00012920_RA_geneEELE00012920:cryCin_CCIN00013017_RA_geneCCIN00013…	nipNip_XM_009462543_1_geneLOC104010426:melUnd_XM_005147136_1_geneLOC101869877:Node3:pseHum_XM_005528741_1_geneLOC102110042:taeGut_XM_012575394_1_geneZNF648:Node25:ficAlb_XM_005049822_1_geneLOC101812962:Node22:Node20:Node18:Node17:mesUni_XM_010191026_1_geneLOC104545810:rheAme_RAME00018144_RA_geneRAME00018144:Node46:Node44:eudEle_EELE00012920_RA_geneEELE00012920:cryCin_CCIN00013017_RA_geneCCIN00013…
699	699_1	100859779	100225249	26.49208	3.6794	0.00764	0	1	15.72408	3.85E-04	0	1	1.445908	0.229185685	1.55E-15	0.002	1	0.001	1	2.479086989	0.04457216	1	1	7.34E-04	0.440091316	6.49E-15	101	8	9	0.079207921	0.089108911	tinGut_XM_010213993_1_geneLOC104567191:lepDis_XM_009953341_1_geneVCP:Node40:serCan_XM_009097972_1_geneVCP:taeGut_XM_004177150_1_geneVCP:serCan_XM_009099978_1_geneLOC103824680:calAnn_XM_008498211_1_geneVCP:melUnd_XM_005143464_1_geneVCP	tinGut_XM_010213993_1_geneLOC104567191:nipNip_XM_009467255_1_geneLOC104014594:lepDis_XM_009953341_1_geneVCP:Node40:serCan_XM_009097972_1_geneVCP:taeGut_XM_004177150_1_geneVCP:serCan_XM_009099978_1_geneLOC103824680:calAnn_XM_008498211_1_geneVCP:melUnd_XM_005143464_1_geneVCP
705	705_2	415849	100228203	3.9645	4.87044	0.08269	14.218108	8.18E-04	77.968388	0	14.218108	1.63E-04	8.254808	0.004064421	0	0.001	11.04948	0.011	1.477	45.01715601	0.249453548	0.005956691	0.001190594	0	0.014248918	0	59	22	26	0.372881356	0.440677966	Node15:aptOwe:aptHaa:Node21:picPub:colLiv:calAnn:chaPel:Node34:corBra:serCan:geoFor:Node40:ficAlb:pseHum:Node33:Node29:cucCan:Node52:Node55:Node51:galGal	tinGut:notPer:Node15:aptOwe:aptHaa:Node21:picPub:colLiv:calAnn:chaPel:Node34:corBra:serCan:geoFor:Node40:ficAlb:pseHum:Node39:Node33:Node29:cucCan:Node52:Node55:Node51:Node4:galGal
707	707_2	425522	100221874	3.31189	3.57736	0.02303	0	1	26.017516	2.24E-06	0	1	4.064324	0.043798212	1	0	35.93471	0.008	1.277	1.27256961	8.23E-15	1	1	5.51E-06	0.116687986	1	75	1	6	0.013333333	0.08	droNov	aptRow:aptOwe:cryCin:eudEle:droNov:corBra
709	709_1	724086	100218142	4.70072	2.13709	0.03843	0.002828	0.998586999	-0.009156	1	0	1	-0.092212	1	1	0	48.29968	0	1.909	1	0.052956781	1	1	1	1	1	81	4	8	0.049382716	0.098765432	egrGar_XM_009648917_1_geneSIX1:Node62:tinGut_XM_010222716_1_geneSIX2:falPer_XM_005238765_1_geneSIX2	ficAlb_XM_005047721_1_geneSIX1:egrGar_XM_009648917_1_geneSIX1:serCan_XM_009101657_1_geneLOC103826357:Node4:Node62:tinGut_XM_010222716_1_geneSIX2:Node48:falPer_XM_005238765_1_geneSIX2
710	710_1	426573	100224627	36.53218	2.25897	0.01582	0	1	-0.010516	1	0	1	-6.50282	1	0.003362589	0.008	1	0	2.111	295.0158699	4.14E-04	1	1	1	1	0.006969572	81	3	9	0.037037037	0.111111111	eudEle_EELE00012786_RA_geneEELE00012786:colLiv_XM_005511748_1_geneIDH3B:corBra_XM_008639881_1_geneIDH3B	eudEle_EELE00012786_RA_geneEELE00012786:colLiv_XM_005511748_1_geneIDH3B:mesUni_XM_010184800_1_geneLOC104540882:galGal_XM_004950786_1_geneLOC101751023:cucCan_XM_009561418_1_geneIDH3G:corBra_XM_008639881_1_geneIDH3B:taeGut_XM_012576282_1_geneIDH3B:Node68:pygAde_XM_009332113_1_geneLOC103923705
713	713_1	418892	105759603	10.53481	2.87189	0.35223	99.092852	0	452.968912	0	99.092852	0	224.034872	0	0	0.033	2.33375	0.085	1.636	2.059755041	0.486677935	0	0	0	0	0	83	21	25	0.253012048	0.301204819	anaPla_XM_013107921_1_geneLOC101795032:galGal_NM_001077233_1_geneC4:melGal_XM_010720595_1_geneLOC104909337:melGal_XM_010726689_1_geneLOC100549188:aptHaa_AHAA00014944_RA_geneAHAA00014944:Node18:notPer_NPER00010374_RA_geneNPER00010374:eudEle_EELE00015640_RA_geneEELE00015640:Node21:Node17:rheAme_RAME00008134_RA_geneRAME00008134:mesUni_XM_010192388_1_geneLOC104546883:calAnn_XM_008496118_1_geneLOC1035…	anaPla_XM_013107921_1_geneLOC101795032:galGal_NM_001077233_1_geneC4:melGal_XM_010720595_1_geneLOC104909337:melGal_XM_010726689_1_geneLOC100549188:aptHaa_AHAA00014944_RA_geneAHAA00014944:Node18:notPer_NPER00010374_RA_geneNPER00010374:eudEle_EELE00015640_RA_geneEELE00015640:Node21:Node17:rheAme_RAME00008134_RA_geneRAME00008134:Node15:mesUni_XM_010192388_1_geneLOC104546883:calAnn_XM_008496118_1_gene…
714	714_1	428133	100229956	21.26485	3.84281	0.00755	-0.153828	1	-0.016948	1	-0.153832	1	-9.053916	1	0.005604148	0	4.21819	0	4.551	267.3518037	6.29E-05	1	1	1	1	0.011246331	79	4	5	0.050632911	0.063291139	mesUni_XM_010181897_1_geneRBM39:chaPel_XM_009997042_1_geneRBM39:calAnn_XM_008506362_1_geneRBM39:Node51	mesUni_XM_010181897_1_geneRBM39:chaPel_XM_009997042_1_geneRBM39:calAnn_XM_008506362_1_geneRBM39:Node51:Node66
715	715_1	417780	100226070	2.96827	4.44355	0.13834	0.001548	0.999226299	8.90558	0.011646029	0.0019	0.965232029	0.002776	0.957980692	0.001438131	0.004	1	0.091	1	10000	5.23E-04	1	1	0.018441459	1	0.003116458	85	1	2	0.011764706	0.023529412	Node17	Node17:serCan_XM_009095015_1_geneIMMP2L
720	720_2	422016	100227212	9.41031	2.38335	0.07878	-1.34E-04	1	-0.001776	1	-1.34E-04	1	3.044728	0.080999684	0	0	33.15774	0	1	3.497828464	0.239547402	1	1	1	0.195299044	0	67	18	22	0.268656716	0.328358209	strCam:Node4:eudEle:cryCin:notPer:Node9:Node14:Node8:ficAlb:chaVoc:fulGla:Node38:pygAde:chaPel:picPub:Node50:Node59:anaPla	strCam:Node4:eudEle:cryCin:notPer:Node9:droNov:Node14:Node8:ficAlb:Node26:egrGar:chaVoc:fulGla:Node38:pygAde:chaPel:picPub:Node50:lepDis:Node59:anaPla
721	721_1	424885	100227872	1.07676	2.20624	0.16033	0	1	-5.20E-05	1	0	1	-0.020596	1	0.07974048	0.034	1	0	1	59.8623941	0.003370884	1	1	1	1	0.132245613	69	0	2	0	0.028985507	geoFor_XM_005427999_1_geneZIC4:Node17
722	722_1	428435	100228299	2.71741	3.5632	0.03563	0.002324	0.998838675	-0.042932	1	0.01796	0.893390773	-0.20644	1	2.39E-08	0	39.6347	0	1	10000	1.59E-04	1	1	1	1	7.66E-08	73	8	8	0.109589041	0.109589041	notPer_NPER00012216_RA_geneNPER00012216:tinGut_XM_010223429_1_geneCREB5:rhePen_RPEN00007103_RA_geneRPEN00007103:calAnn_XM_008494232_1_geneCREB5:Node39:picPub_XM_009908587_1_geneCREB5:colLiv_XM_005504404_1_geneCREB5:Node49	notPer_NPER00012216_RA_geneNPER00012216:tinGut_XM_010223429_1_geneCREB5:rhePen_RPEN00007103_RA_geneRPEN00007103:calAnn_XM_008494232_1_geneCREB5:Node39:picPub_XM_009908587_1_geneCREB5:colLiv_XM_005504404_1_geneCREB5:Node49
723	723_1	418889	105758491	15.67799	4.50642	0.04815	0	1	23.564112	7.64E-06	0	1	0.009144	0.923818993	1.29E-07	0.006	1	0.007	1.038	16.47492539	0.006962046	1	1	1.78E-05	1	3.99E-07	87	3	4	0.034482759	0.045977011	aquChr_XM_011582082_1_geneLOC105404848:calAnn_XM_008506111_1_geneLHFP:notPer_NPER00010370_RA_geneNPER00010370	aquChr_XM_011582082_1_geneLOC105404848:corBra_XM_008631411_1_geneLHFP:calAnn_XM_008506111_1_geneLHFP:notPer_NPER00010370_RA_geneNPER00010370
726	726_1	418914	100230885	7.46956	2.92279	0.26861	7.42494	0.024417138	38.504208	4.35E-09	7.42494	0.006432597	10.99262	9.15E-04	7.52E-05	0.026	2.54709	0.09	1.612	6.282901289	0.033619547	0.129302266	0.034193691	1.43E-08	0.003630279	1.88E-04	63	5	10	0.079365079	0.158730159	fulGla_XM_009578290_1_geneN4BP2L1:colLiv_XM_005501411_1_geneN4BP2L1:corBra_XM_008631483_1_geneN4BP2L1:picPub_XM_009907068_1_geneN4BP2L1:tinGut_XM_010226311_1_geneN4BP2L1	fulGla_XM_009578290_1_geneN4BP2L1:colLiv_XM_005501411_1_geneN4BP2L1:corBra_XM_008631483_1_geneN4BP2L1:picPub_XM_009907068_1_geneN4BP2L1:strCam_XM_009686604_1_geneN4BP2L1:tinGut_XM_010226311_1_geneN4BP2L1:eudEle_EELE00004017_RA_geneEELE00004017:Node44:Node38:pygAde_XM_009327861_1_geneN4BP2L1
727	727_2	772014	105760375	4.62709	3.32792	0.57033	11.769002	0.002782234	107.227592	0	11.769002	6.02E-04	27.222344	1.81E-07	0	0.047	1.91213	0.253	1.345	5.792341013	0.640309947	0.018163365	0.003945452	0	1.19E-06	0	45	13	14	0.288888889	0.311111111	galGal:anaPla:aptRow:cryCin:eudEle:droNov:rhePen:balReg:lepDis:Node34:mesUni:Node4:melGal	galGal:anaPla:aptRow:Node10:cryCin:eudEle:droNov:rhePen:balReg:lepDis:Node34:mesUni:Node4:melGal
728	728_2	777044	100217943	3.89956	2.47929	0.02526	8.78E-04	0.999561096	9.762236	0.007588525	-7.00E-05	1	3.259472	0.071011988	4.99E-05	0	25.47778	0.003	1	1.702582542	0.058156325	1	1	0.012312878	0.175701537	1.27E-04	71	9	10	0.126760563	0.14084507	melGal:anaPla:rhePen:aptOwe:falPer:ficAlb:geoFor:Node53:Node50	melGal:anaPla:rhePen:aptOwe:falPer:picPub:ficAlb:geoFor:Node53:Node50
729	729_2	420659	100231261	2.53608	2.3534	0.20035	8.954716	0.011363396	23.869748	6.56E-06	8.954716	0.002767542	19.535292	9.88E-06	0.21245542	0.029	3.42202	0.035	2.832	1.733183707	0.189796854	0.064520683	0.015777655	1.54E-05	5.22E-05	0.321674855	55	2	5	0.036363636	0.090909091	aptHaa:Node44	Node11:melUnd:aptHaa:Node44:Node39
731	731_2	NA	NA	2.79752	4.19962	0.61823	1.058746	0.588974141	5.476068	0.064697417	1.058746	0.303501368	2.157236	0.141899739	0.963754958	0.178	1.4185	0.174	1.426	1	0.635495777	1	1	0.093376175	0.30475239	1	39	2	3	0.051282051	0.076923077	balReg:Node5	balReg:Node5:Node35
736	736_1	373980	100222711	7.85215	4.20259	0.08959	0	1	-0.002	1	0	1	0.824224	0.363948055	2.25E-10	0	12.59422	0	2.57	10.62308241	0.087098901	1	1	1	0.607192162	7.99E-10	73	5	9	0.068493151	0.123287671	notPer_NPER00002732_RA_geneNPER00002732:aptOwe_AOWE00003884_RB_geneAOWE00003884:droNov_DNOV00011475_RC_geneDNOV00011475:chaPel_XM_009997022_1_geneLAMB2:Node49	halLeu_XM_010573465_1_geneLAMB2:notPer_NPER00002732_RA_geneNPER00002732:aptOwe_AOWE00003884_RB_geneAOWE00003884:Node19:casCas_CCAS00014279_RA_geneCCAS00014279:droNov_DNOV00011475_RC_geneDNOV00011475:Node8:chaPel_XM_009997022_1_geneLAMB2:Node49
741	741_1	424523	NA	6.72095	2.90661	0.53013	128.15176	0	311.182972	0	128.15176	0	240.900772	0	0	0.072	2.78522	0.109	2.256	2.190251697	0.551279336	0	0	0	0	0	57	18	24	0.315789474	0.421052632	egrGar_XM_009635105_1_geneLOC104122916:fulGla_XM_009578428_1_geneCLCA4:Node12:balReg_XM_010307418_1_geneLOC104639336:melUnd_XM_005146554_1_geneLOC101874175:Node17:melGal_XM_010715959_1_geneCLCA2:droNov_DNOV00004220_RA_geneDNOV00004220:rhePen_RPEN00003343_RA_geneRPEN00003343:tinGut_XM_010226246_1_geneLOC104578683:Node45:Node25:Node23:anaPla_XM_013108328_1_geneCLCA4:galGal_XM_422360_4_geneLOC424523…	egrGar_XM_009635105_1_geneLOC104122916:fulGla_XM_009578428_1_geneCLCA4:Node12:chaVoc_XM_009884719_1_geneLOC104286158:balReg_XM_010307418_1_geneLOC104639336:melUnd_XM_005146554_1_geneLOC101874175:Node17:strCam_XM_009673196_1_geneLOC104142985:melGal_XM_010715959_1_geneCLCA2:Node27:droNov_DNOV00004220_RA_geneDNOV00004220:Node32:rhePen_RPEN00003343_RA_geneRPEN00003343:notPer_NPER00003982_RA_geneNPER0…
742	742_2	374017	100223490	1.99079	2.59095	0.05114	0	1	0.08344	0.959138302	0	1	0.160228	0.688946689	0.001244303	0	4.42209	0.001	1.765	11.24892008	0.008241373	1	1	1	0.920384	0.002722684	41	4	5	0.097560976	0.12195122	rheAme:Node5:cucCan:Node31	rheAme:Node5:cucCan:Node31:Node35
743	743_2	427394	100226518	5.41021	3.83055	0.57744	151.31318	0	405.137808	0	151.31318	0	318.796064	0	0	0.048	2.74632	0.084	2.149	1389.829524	0.412156755	0	0	0	0	0	61	32	35	0.524590164	0.573770492	egrGar:galGal:droNov:Node11:rheAme:rhePen:Node16:notPer:eudEle:cryCin:tinGut:Node24:corBra:pseHum:taeGut:Node42:Node36:melUnd:aquChr:halLeu:Node47:falPer:Node32:chaPel:calAnn:Node51:Node5:colLiv:chaVoc:Node3:pygAde:Node58	egrGar:galGal:droNov:Node11:rheAme:rhePen:Node16:aptHaa:Node19:notPer:eudEle:cryCin:tinGut:Node26:Node24:corBra:pseHum:taeGut:Node42:Node36:melUnd:aquChr:halLeu:Node47:falPer:Node32:chaPel:calAnn:Node51:Node5:colLiv:chaVoc:Node3:pygAde:Node58
744	744_2	NA	NA	1.12746	4.25453	0.03185	-2.00E-06	1	5.52308	0.063194374	-2.00E-06	1	0.951412	0.329360145	0.72437833	0	30.46731	0.004	1.837	2.364118052	0.006603864	1	1	0.091359292	0.568211415	0.948504244	37	1	1	0.027027027	0.027027027	rhePen	rhePen
745	745_1	418435	100190377	4.35425	1.54142	0.07921	0	1	-0.000228	1	0	1	0.11332	0.736395566	0.994815736	0.044	1	0	1	1.283148026	0.060947525	1	1	1	0.962424043	1	59	0	1	0	0.016949153	melUnd_XM_005154644_1_geneCHCHD3
746	746_2	418682	101234002	2.58974	4.13806	0.0294	-3.40E-05	1	208.001044	0	-3.40E-05	1	0	1	0	0	28.8023	0.01	1	2.048590406	0.076459937	1	1	0	1	0	75	10	15	0.133333333	0.2	ficAlb:picPub:aptFor:egrGar:casCas:aptHaa:aptOwe:Node57:rhePen:rheAme	ficAlb:taeGut:picPub:balReg:fulGla:aptFor:egrGar:casCas:aptHaa:aptOwe:Node57:Node55:rhePen:rheAme:Node54
749	749_2	770190	100221679	2.76281	1.68407	0.08479	0	1	-1.00E-04	1	0	1	0.279916	0.596756279	0.165836762	0.023	1	0	1	4.3477928	0.02812865	1	1	1	0.838317222	0.257474348	41	0	3	0	0.073170732	Node12:notPer:tinGut
750	750_1	777179	NA	3.78348	3.12538	0.02727	0.003058	0.998472168	-0.006792	1	0	1	-0.321864	1	0.999550382	0	3.04298	0	2.441	1	0.382701038	1	1	1	1	1	57	9	12	0.157894737	0.210526316	aquChr_XM_011581365_1_geneSOX4:droNov_DNOV00009172_RA_geneDNOV00009172:pseHum_XM_005524932_1_geneLOC102105133:falPer_XM_005239963_1_geneSOX12:notPer_NPER00001373_RA_geneNPER00001373:casCas_CCAS00019721_RA_geneCCAS00019721:Node27:Node43:egrGar_XM_009637899_1_geneSOX4	aquChr_XM_011581365_1_geneSOX4:Node22:droNov_DNOV00009172_RA_geneDNOV00009172:pseHum_XM_005524932_1_geneLOC102105133:Node32:falPer_XM_005239963_1_geneSOX12:notPer_NPER00001373_RA_geneNPER00001373:Node30:casCas_CCAS00019721_RA_geneCCAS00019721:Node27:Node43:egrGar_XM_009637899_1_geneSOX4
751	751_2	428219	100230431	4.62534	3.49287	0.07192	0	1	21.0871	2.64E-05	0	1	-0.27566	1	0	0	38.05907	0.013	1	2.101696196	0.47708698	1	1	5.76E-05	1	0	69	18	19	0.260869565	0.275362319	ficAlb:Node7:falPer:Node21:droNov:fulGla:pygAde:chaVoc:nipNip:Node53:egrGar:chaPel:calAnn:Node61:anaPla:Node66:Node64:corBra	ficAlb:Node7:Node5:falPer:Node21:droNov:fulGla:pygAde:chaVoc:nipNip:Node53:egrGar:chaPel:calAnn:Node61:anaPla:Node66:Node64:corBra
752	752_1	395804	100190270	35.52241	2.00015	0.01568	0.004278	0.997863286	-0.0112	1	0	1	-2.56E-04	1	0	0	1	0	1.986	2.310219612	0.130503512	1	1	1	1	0	103	14	16	0.13592233	0.155339806	egrGar_XM_009642734_1_genePSMC4:balReg_XM_010303009_1_genePSMC4:colLiv_XM_005515793_1_geneLOC102093596:strCam_XM_009684497_1_genePSMC4:rheAme_RAME00021383_RA_geneRAME00021383:aptOwe_AOWE00019155_RA_geneAOWE00019155:casCas_CCAS00020786_RA_geneCCAS00020786:falPer_XM_005235287_1_genePSMC4:chaVoc_XM_009891558_1_genePSMC4:pygAde_XM_009319523_1_genePSMC1:colLiv_XM_005506194_1_genePSMC1:corBra_XM_008629…	egrGar_XM_009642734_1_genePSMC4:balReg_XM_010303009_1_genePSMC4:colLiv_XM_005515793_1_geneLOC102093596:strCam_XM_009684497_1_genePSMC4:rheAme_RAME00021383_RA_geneRAME00021383:aptOwe_AOWE00019155_RA_geneAOWE00019155:casCas_CCAS00020786_RA_geneCCAS00020786:falPer_XM_005235287_1_genePSMC4:chaVoc_XM_009891558_1_genePSMC4:pygAde_XM_009319523_1_genePSMC1:colLiv_XM_005506194_1_genePSMC1:corBra_XM_008629…
753	753_2	420874	100190252	2.39071	2.61133	0.21641	0.008292	0.995862583	0.018776	0.99065593	0	1	0.007648	0.930311566	1	0.092	1	0	1	1.129078669	0	1	1	1	1	1	49	0	4	0	0.081632653	lepDis:cucCan:Node16:chaVoc
757	757_1	427493	100223571	6.46457	3.01789	0.1918	0	1	16.847172	2.20E-04	0	1	1.990892	0.158247644	0.354763579	0.066	1	0.051	1.244	3.982751513	0.011793783	1	1	4.30E-04	0.33274327	0.510779545	85	4	6	0.047058824	0.070588235	colLiv_XM_005511120_1_geneKLF13:corBra_XM_008636710_1_geneKLF9:galGal_XM_003643019_2_geneKLF9:picPub_XM_009911259_1_geneKLF13	colLiv_XM_005511120_1_geneKLF13:corBra_XM_008636710_1_geneKLF9:galGal_XM_003643019_2_geneKLF9:picPub_XM_009911259_1_geneKLF13:ficAlb_XM_005052092_1_geneKLF13:aquChr_XM_011591505_1_geneKLF13
759	759_1	427236	100230179	8.82084	2.32889	0.11852	0	1	77.79724	0	-2.00E-06	1	-4.00E-06	1	0	0.041	1	0.036	1	6.041988438	0.197743136	1	1	0	1	0	107	29	37	0.271028037	0.345794393	picPub_XM_009903048_1_geneDENND4B:calAnn_XM_008496306_1_geneDENND4B:pseHum_XM_005533668_1_geneDENND4B:cryCin_CCIN00013230_RA_geneCCIN00013230:eudEle_EELE00015120_RA_geneEELE00015120:Node12:aptHaa_AHAA00006905_RC_geneAHAA00006905:aptOwe_AOWE00007416_RC_geneAOWE00007416:Node19:rhePen_RPEN00007898_RA_geneRPEN00007898:Node16:droNov_DNOV00017387_RA_geneDNOV00017387:casCas_CCAS00019127_RA_geneCCAS00019…	Node1:picPub_XM_009903048_1_geneDENND4B:calAnn_XM_008496306_1_geneDENND4B:pseHum_XM_005533668_1_geneDENND4B:cryCin_CCIN00013230_RA_geneCCIN00013230:eudEle_EELE00015120_RA_geneEELE00015120:Node12:aptHaa_AHAA00006905_RC_geneAHAA00006905:aptOwe_AOWE00007416_RC_geneAOWE00007416:Node19:rhePen_RPEN00007898_RA_geneRPEN00007898:Node16:droNov_DNOV00017387_RA_geneDNOV00017387:casCas_CCAS00019127_RA_geneCCA…
763	763_1	422183	100231936	4.15818	3.55335	0.15033	0	1	4.650536	0.097757242	0	1	0.712728	0.398539667	6.53E-06	0.123	1	0.027	1.228	3.197949444	0.05881446	1	1	0.138443261	0.644531282	1.79E-05	81	4	9	0.049382716	0.111111111	pseHum_XM_005534618_1_geneLOC102108785:picPub_XM_009907344_1_geneNUP62CL:nipNip_XM_009468104_1_geneNUP62CL:Node71	Node9:pseHum_XM_005534618_1_geneLOC102108785:geoFor_XM_005419951_1_geneLOC102032708:taeGut_XM_012573219_1_geneNUP62CL:mesUni_XM_010180226_1_geneLOC104537371:picPub_XM_009907344_1_geneNUP62CL:nipNip_XM_009468104_1_geneNUP62CL:Node63:Node71
764	764_1	425754	100217571	14.54146	1.97839	0.02553	0	1	-0.005664	1	0	1	-10.556744	1	2.49E-06	0.006	1	0	2.69	10000	0.002418592	1	1	1	1	7.06E-06	83	2	5	0.024096386	0.060240964	balReg_XM_010311224_1_geneCCDC94:ficAlb_XM_005060224_1_geneCCDC94	chaPel_XM_010004501_1_geneCCDC94:balReg_XM_010311224_1_geneCCDC94:Node43:pseHum_XM_005533611_1_geneCCDC130:ficAlb_XM_005060224_1_geneCCDC94
765	765_2	416190	NA	5.7979	4.20206	0.52957	21.939286	1.72E-05	66.787928	3.11E-15	21.939286	2.81E-06	51.378984	7.62E-13	6.63E-09	0.08	2.34392	0.135	1.938	13.46860771	0.027082255	1.69E-04	2.76E-05	1.81E-14	8.29E-12	2.20E-08	65	7	11	0.107692308	0.169230769	egrGar:pseHum:Node29:Node25:aquChr:eudEle:anaPla	falPer:egrGar:pseHum:Node29:Node25:Node24:aquChr:cucCan:eudEle:Node49:anaPla
766	766_1	418770	100226697	2.05128	3.6882	0.01375	4.00E-06	0.999998	12.266232	0.002169809	2.00E-06	0.998871621	0.759976	0.383336033	0	0	1.44749	0.004	1	4.524983722	0.029031783	1	1	0.003769763	0.628899318	0	77	4	5	0.051948052	0.064935065	geoFor_XM_005424146_1_geneNALCN:rheAme_RAME00008937_RA_geneRAME00008937:Node66:Node70	geoFor_XM_005424146_1_geneNALCN:balReg_XM_010311402_1_geneLOC104642425:rheAme_RAME00008937_RA_geneRAME00008937:Node66:Node70
769	769_2	430998	NA	4.04318	4.00131	0.0122	-2.00E-06	1	-0.01854	1	-2.00E-06	1	0.1113	0.738668931	1.02E-05	0	33.23702	0	13.974	5.566096585	0.006354914	1	1	1	0.964270788	2.75E-05	59	4	6	0.06779661	0.101694915	tinGut:strCam:egrGar:colLiv	pseHum:tinGut:strCam:Node38:egrGar:colLiv
771	771_1	420979	100222507	3.4972	3.57198	0.05039	-0.001914	1	-4.00E-04	1	-0.001914	1	0.064284	0.799848718	0.043327771	0.021	1	0	1	19.59747147	0.002133512	1	1	1	1	0.075524486	75	2	4	0.026666667	0.053333333	colLiv_XM_005499803_1_geneGABBR2:strCam_XM_009676760_1_geneGABBR2	anaPla_XM_005010614_2_geneGABBR2:calAnn_XM_008496287_1_geneGABBR2:colLiv_XM_005499803_1_geneGABBR2:strCam_XM_009676760_1_geneGABBR2
772	772_2	770462	100219560	3.81868	2.73101	0.02098	-6.00E-06	1	-0.014556	1	-6.00E-06	1	1.46068	0.226821957	1	0	30.30405	0	2.543	1.092728504	0.007474491	1	1	1	0.43656446	1	39	3	3	0.076923077	0.076923077	droNov:Node26:calAnn	droNov:Node26:calAnn
774	774_2	420648	100229236	2.99109	3.55437	0.14946	0	1	17.35996	1.70E-04	0	1	2.506548	0.113374033	0	0.025	1	0.03	1.307	2.858136527	0.425998998	1	1	3.37E-04	0.255802579	0	73	12	13	0.164383562	0.178082192	notPer:cryCin:strCam:pseHum:melUnd:lepDis:falPer:nipNip:fulGla:colLiv:Node67:galGal	notPer:cryCin:strCam:Node28:pseHum:melUnd:lepDis:falPer:nipNip:fulGla:colLiv:Node67:galGal
776	776_2	NA	100229280	5.70156	3.37964	0.08788	0	1	16.503496	2.61E-04	0	1	0.242768	0.622214028	0.001878975	0.004	1	0.009	1.153	4.423285347	0.029218275	1	1	5.07E-04	0.861733472	0.004019068	55	3	6	0.054545455	0.109090909	halLeu:egrGar:Node52	halLeu:droNov:eudEle:cucCan:egrGar:Node52
778	778_1	101750781	100230471	11.96375	3.1922	0.04103	0	1	77.388868	0	0	1	0.665348	0.414678223	1.12E-12	0.017	1	0.013	1.012	19.857441	0.002534539	1	1	0	0.66047462	4.34E-12	99	17	19	0.171717172	0.191919192	anaPla_XM_005026370_2_geneSSH1:droNov_DNOV00000777_RA_geneDNOV00000777:rhePen_RPEN00013177_RA_geneRPEN00013177:Node8:eudEle_EELE00001063_RA_geneEELE00001063:cryCin_CCIN00004544_RA_geneCCIN00004544:picPub_XM_009909702_1_geneSSH1:melGal_XM_010727981_1_geneSSH3:rhePen_RPEN00017013_RA_geneRPEN00017013:Node75:Node69:nipNip_XM_009472025_1_geneSSH3:colLiv_XM_005511085_1_geneSSH3:serCan_XM_009097219_1_ge…	anaPla_XM_005026370_2_geneSSH1:droNov_DNOV00000777_RA_geneDNOV00000777:rhePen_RPEN00013177_RA_geneRPEN00013177:Node8:eudEle_EELE00001063_RA_geneEELE00001063:cryCin_CCIN00004544_RA_geneCCIN00004544:picPub_XM_009909702_1_geneSSH1:melGal_XM_010727981_1_geneSSH3:rhePen_RPEN00017013_RA_geneRPEN00017013:Node75:Node69:nipNip_XM_009472025_1_geneSSH3:colLiv_XM_005511085_1_geneSSH3:serCan_XM_009097219_1_ge…
780	780_1	769385	100227462	3.87263	3.85938	0.06627	4.706684	0.09505097	74.390408	1.11E-16	4.706684	0.030045553	0	1	0	0	3.76396	0.026	1	6.114727333	0.141728163	0.435847255	0.138221831	7.18E-16	1	0	79	28	31	0.35443038	0.392405063	melGal_XM_010721608_1_geneCACNA1G:anaPla_XM_013096294_1_geneCACNA1G:strCam_XM_009678857_1_geneCACNA1G:rheAme_RAME00000683_RA_geneRAME00000683:Node8:aptHaa_AHAA00001169_RC_geneAHAA00001169:cryCin_CCIN00001732_RA_geneCCIN00001732:eudEle_EELE00001982_RA_geneEELE00001982:notPer_NPER00003512_RA_geneNPER00003512:Node22:Node18:calAnn_XM_008494589_1_geneCACNA1G:picPub_XM_009911524_1_geneCACNA1G:taeGut_XM…	melGal_XM_010721608_1_geneCACNA1G:anaPla_XM_013096294_1_geneCACNA1G:strCam_XM_009678857_1_geneCACNA1G:rheAme_RAME00000683_RA_geneRAME00000683:Node8:aptHaa_AHAA00001169_RC_geneAHAA00001169:cryCin_CCIN00001732_RA_geneCCIN00001732:eudEle_EELE00001982_RA_geneEELE00001982:notPer_NPER00003512_RA_geneNPER00003512:Node22:Node18:Node5:calAnn_XM_008494589_1_geneCACNA1G:picPub_XM_009911524_1_geneCACNA1G:tae…
783	783_1	429156	100219205	4.16618	3.53324	0.24907	0	1	1.621884	0.444439207	0	1	0.124884	0.723796604	1.62E-06	0.034	1	0.046	1.041	1.869684238	0.152284344	1	1	0.581249369	0.950881656	4.67E-06	73	3	6	0.04109589	0.082191781	taeGut_XM_002193485_3_geneNAALADL2:aptOwe_AOWE00000410_RA_geneAOWE00000410:Node68	taeGut_XM_002193485_3_geneNAALADL2:aquChr_XM_011580919_1_geneNAALADL2:chaPel_XM_009999494_1_geneLOC104390381:aptOwe_AOWE00000410_RA_geneAOWE00000410:Node70:Node68
784	784_1	422689	105760495	3.21256	3.39376	0.21643	73.719398	1.11E-16	279.908444	0	73.719302	0	169.628556	0	0	0.012	2.84325	0.032	2.03	10000	0.137151226	3.61E-15	0	0	0	0	57	33	37	0.578947368	0.649122807	rhePen_RPEN00013873_RA_geneRPEN00013873:aptOwe_AOWE00014010_RA_geneAOWE00014010:Node6:aptRow_AROW00016961_RA_geneAROW00016961:Node5:eudEle_EELE00010335_RA_geneEELE00010335:notPer_NPER00013397_RA_geneNPER00013397:Node11:cryCin_CCIN00003227_RA_geneCCIN00003227:tinGut_XM_010224693_1_geneLOC104577242:Node10:Node4:casCas_CCAS00013682_RA_geneCCAS00013682:strCam_XM_009665436_1_geneANK2:aquChr_XM_0115833…	rhePen_RPEN00013873_RA_geneRPEN00013873:aptOwe_AOWE00014010_RA_geneAOWE00014010:Node6:aptRow_AROW00016961_RA_geneAROW00016961:Node5:eudEle_EELE00010335_RA_geneEELE00010335:notPer_NPER00013397_RA_geneNPER00013397:Node11:cryCin_CCIN00003227_RA_geneCCIN00003227:tinGut_XM_010224693_1_geneLOC104577242:Node10:Node4:droNov_DNOV00015177_RC_geneDNOV00015177:casCas_CCAS00013682_RA_geneCCAS00013682:strCam_X…
785	785_2	429030	101233892	2.86562	3.38555	0.09325	-6.22E-04	1	108.813608	0	-6.20E-04	1	21.679544	3.22E-06	0	0	81.68117	0.033	1.37	4.067801592	0.521011447	1	1	0	1.81E-05	0	73	22	27	0.301369863	0.369863014	anaPla:rhePen:rheAme:Node6:aptRow:Node16:Node14:Node10:tinGut:cryCin:Node5:calAnn:Node38:egrGar:Node34:ficAlb:taeGut:melUnd:picPub:halLeu:mesUni:chaVoc	anaPla:rhePen:rheAme:Node6:droNov:Node11:aptRow:Node16:Node14:Node10:eudEle:tinGut:cryCin:notPer:Node5:Node3:calAnn:Node38:egrGar:Node34:ficAlb:taeGut:melUnd:picPub:halLeu:mesUni:chaVoc
793	793_1	420437	100230208	3.80703	3.50221	0.1299	-4.00E-06	1	79.758224	0	-4.00E-06	1	11.958116	5.44E-04	0	0	71.76991	0.013	1.347	500.9157095	0.369222833	1	1	0	0.002249007	0	0	0	0	NaN	NaN
798	798_2	418769	100219869	1.53963	2.2659	0.13789	4.579042	0.10131498	16.192732	3.05E-04	4.579042	0.032365305	12.2307	4.70E-04	2.30E-10	0.024	3.46225	0.035	2.878	45.6815616	0.005809301	0.461746716	0.148045932	5.88E-04	0.001956788	8.17E-10	65	4	8	0.061538462	0.123076923	notPer:cryCin:Node16:geoFor	notPer:cryCin:aptOwe:Node16:colLiv:corBra:geoFor:pseHum
800	800_1	418164	100217804	8.45164	3.3442	0.15613	-2.00E-06	1	216.298616	0	-2.00E-06	1	2.896396	0.08877784	0	0.068	1	0.065	1.105	41.06178184	0.32623383	1	1	0	0.209911515	0	85	35	36	0.411764706	0.423529412	calAnn_XM_008504513_1_geneMICAL3:chaPel_XM_010002923_1_geneMICAL3:Node2:fulGla_XM_009580858_1_geneMICAL3:pygAde_XM_009332877_1_geneMICAL3:nipNip_XM_009473584_1_geneMICAL3:Node11:Node9:Node7:melUnd_XM_005144358_1_geneMICAL3:halLeu_XM_010566150_1_geneMICAL3:picPub_XM_009905466_1_geneMICAL3:corBra_XM_008643998_1_geneMICAL3:taeGut_XM_012569349_1_geneMICAL3:Node40:Node38:Node30:colLiv_XM_005500288_1_g…	calAnn_XM_008504513_1_geneMICAL3:chaPel_XM_010002923_1_geneMICAL3:Node2:fulGla_XM_009580858_1_geneMICAL3:pygAde_XM_009332877_1_geneMICAL3:nipNip_XM_009473584_1_geneMICAL3:Node11:Node9:Node7:melUnd_XM_005144358_1_geneMICAL3:halLeu_XM_010566150_1_geneMICAL3:picPub_XM_009905466_1_geneMICAL3:corBra_XM_008643998_1_geneMICAL3:taeGut_XM_012569349_1_geneMICAL3:Node40:Node38:Node30:colLiv_XM_005500288_1_g…
801	801_1	421461	100232161	9.39357	2.30879	0.10821	7.27281	0.026346891	163.308252	0	7.27281	0.00700062	31.30044	2.21E-08	1	0.005	2.79504	0.019	1.791	82.76154775	0.002297393	0.138572158	0.036958959	0	1.62E-07	1	97	17	22	0.175257732	0.226804124	corBra_XM_008643345_1_geneLTBP1:egrGar_XM_009636439_1_geneLTBP1:balReg_XM_010309389_1_geneLOC104640888:fulGla_XM_009580851_1_geneLOC104069671:lepDis_XM_009953745_1_geneLOC104348453:aquChr_XM_011599900_1_geneLTBP4:rhePen_RPEN00021360_RA_geneRPEN00021360:rheAme_RAME00020635_RA_geneRAME00020635:droNov_DNOV00016942_RA_geneDNOV00016942:casCas_CCAS00019122_RA_geneCCAS00019122:aptRow_AROW00015303_RD_gen…	Node2:corBra_XM_008643345_1_geneLTBP1:mesUni_XM_010194313_1_geneLTBP1:melUnd_XM_005145370_1_geneLTBP1:egrGar_XM_009636439_1_geneLTBP1:tinGut_XM_010226680_1_geneLTBP1:balReg_XM_010309389_1_geneLOC104640888:fulGla_XM_009580851_1_geneLOC104069671:lepDis_XM_009953745_1_geneLOC104348453:aquChr_XM_011599900_1_geneLTBP4:rhePen_RPEN00021360_RA_geneRPEN00021360:rheAme_RAME00020635_RA_geneRAME00020635:droN…
803	803_1	417601	100230968	10.55141	3.77853	0.06351	0	1	161.34958	0	0	1	0	1	0	0.029	1	0.038	1	338.2990507	0.218342034	1	1	0	1	0	79	33	36	0.417721519	0.455696203	aptRow_AROW00001845_RA_geneAROW00001845:aptHaa_AHAA00000260_RA_geneAHAA00000260:aptOwe_AOWE00002630_RA_geneAOWE00002630:Node6:Node2:eudEle_EELE00001154_RA_geneEELE00001154:tinGut_XM_010224333_1_geneLOC104576923:aquChr_XM_011590335_1_geneNCOR2:halLeu_XM_010582247_1_geneNCOR2:Node26:Node39:Node45:nipNip_XM_009474450_1_geneNCOR2:egrGar_XM_009643167_1_geneNCOR2:Node38:cucCan_XM_009571344_1_geneNCOR2:…	aptRow_AROW00001845_RA_geneAROW00001845:aptHaa_AHAA00000260_RA_geneAHAA00000260:aptOwe_AOWE00002630_RA_geneAOWE00002630:Node8:Node6:Node2:eudEle_EELE00001154_RA_geneEELE00001154:tinGut_XM_010224333_1_geneLOC104576923:droNov_DNOV00000867_RA_geneDNOV00000867:Node21:aquChr_XM_011590335_1_geneNCOR2:halLeu_XM_010582247_1_geneNCOR2:Node26:Node39:Node45:nipNip_XM_009474450_1_geneNCOR2:egrGar_XM_00964316…
812	812_2	424352	100223846	4.54461	3.61565	0.22003	30.7916	2.06E-07	183.553456	0	30.791598	2.87E-08	96.247308	0	0	0.014	2.5227	0.045	1.69	6.904490623	0.197102223	2.66E-06	3.72E-07	0	0	0	75	20	24	0.266666667	0.32	galGal:anaPla:chaVoc:corBra:geoFor:Node19:pseHum:Node18:Node16:calAnn:Node34:cucCan:cryCin:notPer:eudEle:Node57:droNov:aptRow:aptHaa:aptOwe	galGal:anaPla:chaVoc:corBra:geoFor:Node19:pseHum:Node18:Node16:calAnn:Node34:Node39:Node37:cucCan:cryCin:notPer:eudEle:Node57:droNov:aptRow:aptHaa:aptOwe:rhePen:Node4
813	813_2	428572	100227150	3.85185	3.19669	0.26786	5.92526	0.051682812	32.964316	6.95E-08	5.92526	0.014925336	7.352428	0.006697225	0	0.009	2.7638	0.097	1.323	9.628493424	0.099184316	0.2534125	0.073438398	2.01E-07	0.022456576	0	73	10	13	0.136986301	0.178082192	chaVoc:geoFor:Node26:calAnn:aptRow:Node47:Node57:notPer:eudEle:Node60	chaVoc:geoFor:Node30:Node26:calAnn:chaPel:aptRow:Node47:Node54:Node57:notPer:eudEle:Node60
817	817_2	NA	NA	5.37951	1.9581	0.0423	0	1	-0.007628	1	0	1	0.982036	0.321696667	0.174847277	0	29.01334	0	1	1.458024365	0.141249016	1	1	1	0.55910274	0.26963821	47	11	11	0.234042553	0.234042553	strCam:pygAde:chaVoc:chaPel:cucCan:Node27:anaPla:ficAlb:Node38:cryCin:colLiv	strCam:pygAde:chaVoc:chaPel:cucCan:Node27:anaPla:ficAlb:Node38:cryCin:colLiv
818	818_2	425846	100226907	3.15234	5.84216	0.04456	-0.001282	1	11.991196	0.002489688	-0.001282	1	5.510236	0.018905496	0	0	227.14966	0.004	1	135.9603305	0.052033798	1	1	0.004301587	0.056741722	0	43	19	19	0.441860465	0.441860465	aptHaa:eudEle:colLiv:cucCan:Node18:corBra:pseHum:ficAlb:taeGut:geoFor:serCan:Node32:Node30:Node26:Node14:casCas:Node40:Node2:aptOwe	aptHaa:eudEle:colLiv:cucCan:Node18:corBra:pseHum:ficAlb:taeGut:geoFor:serCan:Node32:Node30:Node26:Node14:casCas:Node40:Node2:aptOwe
827	827_2	428282	NA	3.13817	4.09463	0.03618	-1.28E-04	1	-0.013336	1	-1.28E-04	1	-3.158788	1	1	0	22.94635	0	3.656	1.558257528	0.283313302	1	1	1	1	1	49	10	16	0.204081633	0.326530612	casCas:aptOwe:aptHaa:falPer:geoFor:Node38:calAnn:anaPla:Node46:Node44	Node1:casCas:aptOwe:aptHaa:Node5:falPer:corBra:geoFor:serCan:Node38:calAnn:anaPla:Node46:Node44:Node12:cryCin
828	828_1	429171	100219504	6.4972	5.44713	0.03865	-1.00E-05	1	7.01114	0.030029652	-1.00E-05	1	-1.147268	1	3.49E-09	0	22.77421	0.003	1	155.2493948	0.002805762	1	1	0.045154895	1	1.17E-08	69	9	12	0.130434783	0.173913043	corBra_XM_008641081_1_geneGRIN3B:Node21:nipNip_XM_009469161_1_geneGRIN3B:egrGar_XM_009640054_1_geneGRIN3B:aptFor_XM_009279896_1_geneGRIN3B:eudEle_EELE00015629_RA_geneEELE00015629:Node51:Node49:picPub_XM_009900866_1_geneGRIN3B	corBra_XM_008641081_1_geneGRIN3B:Node21:nipNip_XM_009469161_1_geneGRIN3B:egrGar_XM_009640054_1_geneGRIN3B:aptFor_XM_009279896_1_geneGRIN3B:pygAde_XM_009327003_1_geneGRIN3B:eudEle_EELE00015629_RA_geneEELE00015629:notPer_NPER00007033_RA_geneNPER00007033:tinGut_XM_010217165_1_geneGRIN3B:Node51:Node49:picPub_XM_009900866_1_geneGRIN3B
832	832_1	771445	100224435	8.00021	2.99875	0.35217	87.918886	0	444.793088	0	87.918888	0	137.66784	0	0	0.028	2.66244	0.118	1.596	40.35887409	0.370717521	0	0	0	0	0	0	0	0	NaN	NaN
834	834_1	101749117	100218338	9.13556	4.34446	0.11491	0	1	104.008996	0	0	1	0	1	0	0.022	1	0.035	1	3.100283104	0.317918607	1	1	0	1	0	73	18	22	0.246575342	0.301369863	colLiv_XM_005512662_1_geneRLTPR:corBra_XM_008638867_1_geneRLTPR:pseHum_XM_005526414_1_geneRLTPR:geoFor_XM_005422834_1_geneRLTPR:picPub_XM_009903614_1_geneRLTPR:chaPel_XM_010007853_1_geneRLTPR:calAnn_XM_008505424_1_geneRLTPR:Node24:chaVoc_XM_009892403_1_geneRLTPR:egrGar_XM_009643342_1_geneRLTPR:pygAde_XM_009330369_1_geneRLTPR:cryCin_CCIN00011654_RA_geneCCIN00011654:aptHaa_AHAA00010124_RA_geneAHAA0…	colLiv_XM_005512662_1_geneRLTPR:corBra_XM_008638867_1_geneRLTPR:pseHum_XM_005526414_1_geneRLTPR:geoFor_XM_005422834_1_geneRLTPR:Node21:picPub_XM_009903614_1_geneRLTPR:chaPel_XM_010007853_1_geneRLTPR:calAnn_XM_008505424_1_geneRLTPR:Node26:Node24:chaVoc_XM_009892403_1_geneRLTPR:egrGar_XM_009643342_1_geneRLTPR:pygAde_XM_009330369_1_geneRLTPR:cryCin_CCIN00011654_RA_geneCCIN00011654:mesUni_XM_01018065…
835	835_1	427010	100221361	3.12916	4.01833	0.07394	-6.00E-06	1	15.713804	3.87E-04	-6.00E-06	1	0.582656	0.445273133	0	0	36.72434	0.016	1	144.7489618	0.019579614	1	1	7.37E-04	0.693284286	0	95	23	27	0.242105263	0.284210526	melGal_XM_010725304_1_geneZFR:casCas_CCAS00012572_RA_geneCCAS00012572:tinGut_XM_010218902_1_geneZFR:tinGut_XM_010224900_1_geneLOC104577439:Node26:notPer_NPER00001891_RC_geneNPER00001891:Node23:serCan_XM_009100141_1_geneLOC103824833:chaPel_XM_010001087_1_geneLOC104391756:calAnn_XM_008500454_1_geneLOC103534487:mesUni_XM_010190495_1_geneLOC104545369:Node33:nipNip_XM_009464711_1_geneZFR:egrGar_XM_009…	anaPla_XM_005026359_2_geneZFR:melGal_XM_010725304_1_geneZFR:casCas_CCAS00012572_RA_geneCCAS00012572:tinGut_XM_010218902_1_geneZFR:tinGut_XM_010224900_1_geneLOC104577439:Node26:notPer_NPER00001891_RC_geneNPER00001891:Node23:serCan_XM_009100141_1_geneLOC103824833:chaPel_XM_010001087_1_geneLOC104391756:calAnn_XM_008500454_1_geneLOC103534487:mesUni_XM_010190495_1_geneLOC104545369:Node33:fulGla_XM_009…
836	836_1	101750009	105759470	12.48826	2.04337	0.01186	0.001682	0.999159354	-0.003996	1	0	1	0.057756	0.810078486	1	0	3.02545	0	2.5	1.043251883	2.95E-15	1	1	1	1	1	59	0	0	0	0
837	837_2	771904	100226552	1.73917	3.01252	0.03822	0	1	-0.00112	1	0	1	-0.633672	1	0.054897262	0	24.90975	0	1	5.467705603	0.00754949	1	1	1	1	0.094028299	71	1	1	0.014084507	0.014084507	Node51	Node51
842	842_1	424161	105760283	9.46252	2.35986	0.62022	160.739894	0	349.450188	0	160.739894	0	287.289368	0	0	0.139	3.07231	0.159	2.598	4.059160837	0.265706789	0	0	0	0	0	105	10	18	0.095238095	0.171428571	halLeu_XM_010569446_1_geneLOC104832995:taeGut_XM_012574823_1_geneLOC105759405:melGal_XM_010713826_1_geneLOC100542537:melUnd_XM_005152769_1_geneLOC101872206:lepDis_XM_009954863_1_geneLOC104349339:mesUni_XM_010180087_1_geneCCDC173:calAnn_XM_008505160_1_geneCCDC173:chaVoc_XM_009894644_1_geneCCDC173:nipNip_XM_009462084_1_geneCCDC173:fulGla_XM_009578675_1_geneCCDC173	Node10:aptFor_XM_009278664_1_geneLOC103898392:halLeu_XM_010569446_1_geneLOC104832995:taeGut_XM_012574823_1_geneLOC105759405:melGal_XM_010713826_1_geneLOC100542537:Node25:melUnd_XM_005152769_1_geneLOC101872206:corBra_XM_008634856_1_geneCCDC173:Node59:pseHum_XM_005520003_1_geneCCDC173:lepDis_XM_009954863_1_geneLOC104349339:mesUni_XM_010180087_1_geneCCDC173:calAnn_XM_008505160_1_geneCCDC173:Node83:c…
844	844_1	429514	NA	9.72776	4.13047	0.15745	0	1	0.534744	0.765388294	0	1	-0.074432	1	1	0.037	1	0.009	1	1	0.182644437	1	1	0.970631118	1	1	45	0	0	0	0
846	846_1	418826	100225360	4.70056	3.40581	0.41128	70.715612	4.44E-16	165.10406	0	70.715612	0	127.982836	0	6.83E-08	0.05	2.7029	0.068	2.282	1.536815187	0.660696017	1.40E-14	0	0	0	2.14E-07	77	10	15	0.12987013	0.194805195	aptHaa_AHAA00014407_RA_geneAHAA00014407:tinGut_XM_010220779_1_geneOLFM4:strCam_XM_009672473_1_geneOLFM4:calAnn_XM_008492476_1_geneOLFM4:colLiv_XM_005501787_1_geneOLFM4:cucCan_XM_009557798_1_geneOLFM4:corBra_XM_008633189_1_geneOLFM4:lepDis_XM_009955957_1_geneLOC104350199:Node54:egrGar_XM_009646717_1_geneOLFM4	aptHaa_AHAA00014407_RA_geneAHAA00014407:tinGut_XM_010220779_1_geneOLFM4:strCam_XM_009672473_1_geneOLFM4:calAnn_XM_008492476_1_geneOLFM4:colLiv_XM_005501787_1_geneOLFM4:cucCan_XM_009557798_1_geneOLFM4:corBra_XM_008633189_1_geneOLFM4:serCan_XM_009085656_1_geneOLFM4:Node44:lepDis_XM_009955957_1_geneLOC104350199:Node54:falPer_XM_005230697_1_geneOLFM4:egrGar_XM_009646717_1_geneOLFM4:pygAde_XM_00932286…
847	847_2	428996	100223432	4.76904	3.37712	0.60313	80.65106	0	202.037788	0	80.65106	0	161.6604	0	0	0.076	2.82665	0.109	2.343	47.15019604	0.324314235	0	0	0	0	0	45	15	19	0.333333333	0.422222222	melGal:anaPla:colLiv:melUnd:ficAlb:Node10:chaPel:rhePen:eudEle:Node32:notPer:Node29:Node4:Node2:galGal	melGal:anaPla:colLiv:melUnd:ficAlb:Node10:Node15:chaPel:Node19:Node5:rhePen:eudEle:Node32:notPer:Node29:Node22:Node4:Node2:galGal
848	848_1	770845	100228095	3.40852	3.53712	0.0832	0.206604	0.901854572	54.603712	1.39E-12	0.206604	0.649442276	2.493144	0.114343103	5.50E-12	0.002	1.89492	0.023	1.249	3.37511269	0.059702387	1	1	6.40E-12	0.257317755	2.08E-11	73	2	4	0.02739726	0.054794521	Node2:taeGut_XM_012573733_1_geneNELL1	Node2:eudEle_EELE00009800_RA_geneEELE00009800:lepDis_XM_009961742_1_geneNELL1:taeGut_XM_012573733_1_geneNELL1
849	849_2	416112	100220449	3.73985	2.01633	0.02711	-6.00E-06	1	-0.008828	1	-6.00E-06	1	2.480396	0.115273226	1.57E-10	0	38.71628	0	1	52.82837538	0.001493022	1	1	1	0.259098022	5.63E-10	67	6	10	0.089552239	0.149253731	notPer:pygAde:egrGar:chaVoc:corBra:taeGut	notPer:pygAde:egrGar:chaVoc:mesUni:melGal:picPub:corBra:taeGut:Node55
850	850_1	100858989	100219287	14.58172	2.88049	0.04033	0	1	-0.00756	1	0	1	0.783452	0.37608747	0.970174817	0.005	1	0	1.874	2.24596551	0.005241353	1	1	1	0.6200838	1	95	1	2	0.010526316	0.021052632	aptOwe_AOWE00014097_RA_geneAOWE00014097	aptOwe_AOWE00014097_RA_geneAOWE00014097:tinGut_XM_010215827_1_geneLOC104568899
851	851_1	419992	100223708	3.72428	2.41042	0.13639	12.841704	0.001627269	32.170664	1.03E-07	12.841704	3.39E-04	29.100876	6.87E-08	0.164973242	0.037	4.55112	0.042	4.022	2.601191564	0.056899535	0.011181139	0.002336295	2.94E-07	4.72E-07	0.256275315	75	2	2	0.026666667	0.026666667	Node3:anaPla_XM_005013583_1_geneATP5G3	Node3:anaPla_XM_005013583_1_geneATP5G3
853	853_1	427282	105760983	16.30249	2.37317	0.12224	0	1	-0.002868	1	0	1	0.672384	0.412221669	0.266401491	0.033	1	0	2.562	4.674664237	0.012196879	1	1	1	0.658231533	0.395153419	105	0	2	0	0.019047619	chaPel_XM_010004081_1_geneTRIM14:Node95
858	858_1	101751740	105758855	10.22325	2.78805	0.61049	50.431036	1.12E-11	141.541048	0	50.431036	1.23E-12	93.589216	0	0	0.086	2.54734	0.138	2.047	3.671536438	0.401177251	2.40E-10	2.66E-11	0	0	0	65	15	20	0.230769231	0.307692308	Node9:Node12:mesUni_XM_010187718_1_geneLOC104543174:Node28:pseHum_XM_005533396_1_geneLOC102104740:serCan_XM_009099208_1_geneTCHH:taeGut_XM_012570869_1_geneLOC105758855:geoFor_XM_005430923_1_geneLOC102043439:Node40:picPub_XM_009897421_1_geneLOC104297484:Node37:colLiv_XM_005515106_1_geneLOC102086882:anaPla_XM_005020666_2_geneLOC101790530:melGal_XM_010723906_1_geneTCHH:galGal_XM_004948245_1_geneLOC1…	Node9:Node12:Node17:mesUni_XM_010187718_1_geneLOC104543174:Node28:balReg_XM_010298197_1_geneLOC104632358:calAnn_XM_008496076_1_geneTCHH:pseHum_XM_005533396_1_geneLOC102104740:serCan_XM_009099208_1_geneTCHH:taeGut_XM_012570869_1_geneLOC105758855:geoFor_XM_005430923_1_geneLOC102043439:Node40:picPub_XM_009897421_1_geneLOC104297484:Node37:chaVoc_XM_009889529_1_geneLOC104290435:colLiv_XM_005515106_1_g…
860	860_1	430126	100232614	8.63262	4.84468	0.02768	-2.00E-06	1	-0.034228	1	0	1	12.927688	3.24E-04	1	0	35.0734	0	1.608	1	0.024255298	1	1	1	0.001378226	1	79	3	11	0.037974684	0.139240506	Node33:egrGar_XM_009646020_1_geneLOC104132692:galGal_XM_427684_4_geneLOC430126	tinGut_XM_010225699_1_geneLOC104578162:Node10:balReg_XM_010308807_1_geneLOC104640449:Node33:Node37:egrGar_XM_009646020_1_geneLOC104132692:falPer_XM_005239689_1_geneCELSR2:galGal_XM_427684_4_geneLOC430126:Node76:Node20:rheAme_RAME00021161_RA_geneRAME00021161
862	862_2	100859164	100217546	2.38696	7.66283	0.00654	0.004432	0.997786454	-0.016244	1	-9.80E-05	1	-0.081544	1	0.001764515	0	152.10477	0	2.581	41.80306383	6.01E-04	1	1	1	1	0.003786495	53	2	3	0.037735849	0.056603774	chaPel:ficAlb	chaPel:taeGut:ficAlb
866	866_2	395801	100227556	4.9459	7.6385	0.07566	-1.90E-04	1	2.20154	0.332614872	-1.90E-04	1	1.61542	0.203731588	0.004096824	0	106.25177	0.023	1	2.695844755	0.036888649	1	1	0.441348648	0.403053711	0.00837553	63	6	10	0.095238095	0.158730159	geoFor:calAnn:chaPel:Node45:egrGar:anaPla	cryCin:lepDis:geoFor:Node41:calAnn:chaPel:Node45:egrGar:pygAde:anaPla
871	871_2	428674	100225993	3.8099	2.55438	0.00922	-2.40E-05	1	19.0409	7.33E-05	-2.40E-05	1	-1.60E-04	1	1	0	91.45421	0.003	1	2.318937622	0.246326718	1	1	1.52E-04	1	1	73	19	20	0.260273973	0.273972603	aptHaa:aptOwe:eudEle:tinGut:cryCin:Node20:egrGar:pygAde:fulGla:calAnn:colLiv:corBra:taeGut:ficAlb:Node53:Node51:Node49:chaVoc:cucCan	aptHaa:aptOwe:eudEle:tinGut:cryCin:Node20:egrGar:Node32:pygAde:fulGla:calAnn:colLiv:corBra:taeGut:ficAlb:Node53:Node51:Node49:chaVoc:cucCan
874	874_1	422531	100224542	2.59688	3.24374	0.06926	0.893904	0.639574607	49.059648	2.22E-11	0.893904	0.344421549	3.697084	0.05450765	0.004812909	0.019	1.43425	0.038	1.302	748.7572043	9.03E-04	1	1	9.11E-11	0.140977572	0.00972798	77	1	2	0.012987013	0.025974026	Node2	mesUni_XM_010189053_1_geneDKK2:Node2
875	875_1	427088	100220174	9.15786	2.68402	0.11036	0	1	-9.72E-04	1	0	1	0.918536	0.337859665	1.67E-04	0	5.07776	0	1	3.174015196	0.030155452	1	1	1	0.577902968	4.04E-04	95	9	12	0.094736842	0.126315789	picPub_XM_009909526_1_geneLOC104308341:aptFor_XM_009279865_1_geneUSHBP1:Node31:Node27:melUnd_XM_005139725_1_geneLOC101872266:galGal_XM_004950198_1_geneUSHBP1:Node21:aptHaa_AHAA00014849_RA_geneAHAA00014849:droNov_DNOV00012582_RA_geneDNOV00012582	falPer_XM_005244215_1_geneUSHBP1:picPub_XM_009909526_1_geneLOC104308341:aptFor_XM_009279865_1_geneUSHBP1:Node31:Node27:melUnd_XM_005139725_1_geneLOC101872266:galGal_XM_004950198_1_geneUSHBP1:Node21:aptHaa_AHAA00014849_RA_geneAHAA00014849:notPer_NPER00012160_RB_geneNPER00012160:droNov_DNOV00012582_RA_geneDNOV00012582:colLiv_XM_005506211_1_geneMCC
876	876_2	420962	105759018	1.91699	2.84047	0.06438	0	1	2.273552	0.320851782	0	1	-0.18756	1	1.11E-16	0	25.78564	0.017	1.045	1.815971861	0.55726466	1	1	0.426512901	1	4.77E-16	53	13	14	0.245283019	0.264150943	casCas:Node9:Node7:tinGut:notPer:fulGla:colLiv:egrGar:picPub:calAnn:mesUni:ficAlb:Node47	anaPla:casCas:Node9:Node7:tinGut:notPer:fulGla:colLiv:egrGar:picPub:calAnn:mesUni:ficAlb:Node47
878	878_2	416818	100220888	4.1264	3.20091	0.28955	94.762572	0	438.430796	0	94.762568	0	213.113424	0	0	0.016	2.52484	0.054	1.677	2.290446377	0.4965046	0	0	0	0	0	0	0	0	NaN	NaN
879	879_2	418556	100221372	0.66456	5.00415	0.0562	5.653432	0.05920697	51.209064	7.59E-12	5.653432	0.017421244	11.63932	6.46E-04	0	0.014	1.77592	0.014	1.802	1.828093547	0.687335857	0.285574616	0.084317622	3.25E-11	0.002633459	0	75	8	8	0.106666667	0.106666667	tinGut:picPub:chaVoc:colLiv:nipNip:falPer:ficAlb:geoFor	tinGut:picPub:chaVoc:colLiv:nipNip:falPer:ficAlb:geoFor
880	880_2	101752191	NA	6.44277	3.2115	0.0468	-2.40E-05	1	11.827964	0.002701408	-2.40E-05	1	0.935336	0.333480197	0	0	33.844	0.006	1	82.73625173	0.148109952	1	1	0.004650243	0.572730009	0	39	14	16	0.358974359	0.41025641	nipNip:chaVoc:cucCan:chaPel:Node8:Node4:aptRow:cryCin:pseHum:Node31:casCas:Node26:pygAde:Node36	nipNip:chaVoc:cucCan:chaPel:Node8:Node4:aptRow:galGal:cryCin:pseHum:Node31:casCas:Node26:aptFor:pygAde:Node36
881	881_2	100858159	NA	3.19549	3.6392	0.06911	-3.04E-04	1	1.436448	0.487617496	-3.04E-04	1	-0.78012	1	0.783352306	0	133.87337	0.002	1	1.11829423	0.169303181	1	1	0.634986841	1	1	37	2	7	0.054054054	0.189189189	falPer:galGal	anaPla:aptFor:falPer:galGal:pseHum:Node2:droNov
883	883_2	772317	100218082	2.51815	4.84042	0.1425	0	1	-3.24E-04	1	0	1	-0.050076	1	0.010378611	0.041	1	0	1	2.566047187	0.082765212	1	1	1	1	0.019981849	65	1	2	0.015384615	0.030769231	calAnn	rhePen:calAnn
885	885_1	422670	105759245	3.11554	3.50448	0.03633	-0.005142	1	NA	NA	-0.00568	1	NA	NA	0	0	25.47318	NA	NA	9.22563375	0.249981609	1	1	NA	NA	0	77	27	27	0.350649351	0.350649351	fulGla_XM_009580350_1_geneKIAA1109:pygAde_XM_009334926_1_geneKIAA1109:egrGar_XM_009642232_1_geneKIAA1109:Node14:melUnd_XM_005143003_1_geneKIAA1109:calAnn_XM_008503275_1_geneKIAA1109:chaPel_XM_010008907_1_geneKIAA1109:Node26:taeGut_XM_012573280_1_geneKIAA1109:Node30:picPub_XM_009895946_1_geneKIAA1109:Node25:notPer_NPER00014831_RA_geneNPER00014831:tinGut_XM_010220328_1_geneKIAA1109:cryCin_CCIN00003…	fulGla_XM_009580350_1_geneKIAA1109:pygAde_XM_009334926_1_geneKIAA1109:egrGar_XM_009642232_1_geneKIAA1109:Node14:melUnd_XM_005143003_1_geneKIAA1109:calAnn_XM_008503275_1_geneKIAA1109:chaPel_XM_010008907_1_geneKIAA1109:Node26:taeGut_XM_012573280_1_geneKIAA1109:Node30:picPub_XM_009895946_1_geneKIAA1109:Node25:notPer_NPER00014831_RA_geneNPER00014831:tinGut_XM_010220328_1_geneKIAA1109:cryCin_CCIN00003…
888	888_2	428738	100228176	2.89495	3.85527	0.02974	-1.80E-05	1	-4.24E-04	1	-1.80E-05	1	0.393676	0.530373441	0.022510098	0	28.28213	0	1	459.4310626	1.52E-04	1	1	1	0.774715942	0.041085682	59	3	5	0.050847458	0.084745763	chaVoc:calAnn:Node56	chaVoc:droNov:calAnn:anaPla:Node56
889	889_2	424248	100221691	2.30547	3.84719	0.02455	-7.00E-05	1	34.87736	2.67E-08	-7.00E-05	1	0.091376	0.762435091	1.28E-09	0	21.43471	0.009	1	3.175215811	0.018023414	1	1	8.05E-08	0.985520548	4.39E-09	75	3	5	0.04	0.066666667	eudEle:cryCin:Node16	eudEle:cryCin:Node16:melGal:galGal
894	894_1	423367	100219995	4.65286	3.9713	0.39001	17.745508	1.40E-04	61.26738	4.96E-14	17.745508	2.53E-05	45.82694	1.29E-11	0	0.011	2.72733	0.031	1.932	68.86703843	0.28937096	0.001172101	2.12E-04	2.62E-13	1.28E-10	0	77	30	32	0.38961039	0.415584416	melGal_XM_010711746_1_geneTTLL5:strCam_XM_009675672_1_geneTTLL5:droNov_DNOV00004019_RA_geneDNOV00004019:casCas_CCAS00003858_RA_geneCCAS00003858:Node9:aptOwe_AOWE00006010_RA_geneAOWE00006010:rheAme_RAME00004560_RA_geneRAME00004560:Node18:eudEle_EELE00003350_RA_geneEELE00003350:cryCin_CCIN00004592_RA_geneCCIN00004592:tinGut_XM_010226744_1_geneTTLL5:Node17:cucCan_XM_009563631_1_geneTTLL5:picPub_XM_0…	melGal_XM_010711746_1_geneTTLL5:strCam_XM_009675672_1_geneTTLL5:droNov_DNOV00004019_RA_geneDNOV00004019:casCas_CCAS00003858_RA_geneCCAS00003858:Node9:aptOwe_AOWE00006010_RA_geneAOWE00006010:Node8:rheAme_RAME00004560_RA_geneRAME00004560:Node18:eudEle_EELE00003350_RA_geneEELE00003350:cryCin_CCIN00004592_RA_geneCCIN00004592:tinGut_XM_010226744_1_geneTTLL5:Node17:lepDis_XM_009961761_1_geneTTLL5:cucCa…
896	896_1	101751434	101233661	13.79638	2.87642	0.129	0	1	8.252168	0.016145983	0	1	0	1	0.00317724	0	6.35795	0.014	1	1.410593686	0.200104622	1	1	0.02509366	1	0.006603676	95	5	13	0.052631579	0.136842105	colLiv_XM_005513598_1_geneLOC102091836:nipNip_XM_009464676_1_geneLOC104012307:rhePen_RPEN00020678_RA_geneRPEN00020678:aptOwe_AOWE00012422_RC_geneAOWE00012422:eudEle_EELE00014903_RA_geneEELE00014903	serCan_XM_009097720_1_geneLOC103822711:egrGar_XM_009633802_1_geneRETSAT:colLiv_XM_005513598_1_geneLOC102091836:nipNip_XM_009464676_1_geneLOC104012307:Node56:rhePen_RPEN00020678_RA_geneRPEN00020678:Node51:aptOwe_AOWE00012422_RC_geneAOWE00012422:notPer_NPER00016950_RA_geneNPER00016950:tinGut_XM_010215288_1_geneRETSAT:eudEle_EELE00014903_RA_geneEELE00014903:Node92:Node16
897	897_1	101747902	100227367	14.51965	3.53304	0.12748	0	1	19.067468	7.24E-05	0	1	0.082424	0.774038966	0.007352353	0.014	1	0.023	1	2.640924248	0.036176169	1	1	1.50E-04	0.996509801	0.01448554	107	8	11	0.074766355	0.102803738	tinGut_XM_010222539_1_geneGPSM1:melUnd_XM_005155170_1_geneGPSM1:anaPla_XM_013101571_1_geneTTC24:calAnn_XM_008494385_1_geneTTC24:Node88:aptHaa_AHAA00005706_RA_geneAHAA00005706:Node102:cryCin_CCIN00000057_RA_geneCCIN00000057	tinGut_XM_010222539_1_geneGPSM1:pseHum_XM_005529199_1_geneGPSM1:melUnd_XM_005155170_1_geneGPSM1:picPub_XM_009907512_1_geneGPSM1:anaPla_XM_013101571_1_geneTTC24:calAnn_XM_008494385_1_geneTTC24:Node88:aptHaa_AHAA00005706_RA_geneAHAA00005706:Node102:Node76:cryCin_CCIN00000057_RA_geneCCIN00000057
900	900_2	771873	100224952	3.45769	3.94816	0.13641	14.162226	8.41E-04	107.550604	0	14.162226	1.68E-04	48.808768	2.82E-12	0	0.011	2.84171	0.036	1.867	2.322577863	0.275190038	0.006113595	0.001224096	0	2.94E-11	0	73	12	17	0.164383562	0.232876712	cryCin:eudEle:Node6:casCas:Node14:rhePen:colLiv:taeGut:picPub:chaVoc:pygAde:egrGar	cryCin:eudEle:Node6:casCas:Node14:rheAme:rhePen:Node1:colLiv:taeGut:serCan:Node38:picPub:chaVoc:aptFor:pygAde:egrGar
902	902_2	419947	100224645	3.64675	3.50245	0.51239	9.4684	0.008789478	35.244492	2.22E-08	9.4684	0.002090416	24.812084	6.32E-07	0	0.047	2.27309	0.102	1.826	134.0688068	0.154660237	0.051171865	0.012220895	6.77E-08	3.89E-06	0	37	10	13	0.27027027	0.351351351	egrGar:chaVoc:Node5:aptOwe:Node27:Node25:casCas:strCam:Node34:Node8	egrGar:chaVoc:Node5:aptOwe:notPer:cryCin:Node27:Node25:Node23:casCas:strCam:Node34:Node8
904	904_2	101750600	100222348	4.29333	3.47332	0.13292	19.670282	5.35E-05	149.634208	0	19.670282	9.20E-06	36.02186	1.95E-09	1	0.009	2.55058	0.044	1.488	1	0.354870538	4.84E-04	8.34E-05	0	1.59E-08	1	73	25	25	0.342465753	0.342465753	rheAme:Node13:cryCin:Node12:casCas:chaVoc:fulGla:lepDis:cucCan:mesUni:melUnd:geoFor:Node52:Node51:calAnn:chaPel:Node63:picPub:Node46:colLiv:anaPla:galGal:melGal:Node70:Node68	rheAme:Node13:cryCin:Node12:casCas:chaVoc:fulGla:lepDis:cucCan:mesUni:melUnd:geoFor:Node52:Node51:calAnn:chaPel:Node63:picPub:Node46:colLiv:anaPla:galGal:melGal:Node70:Node68
908	908_2	423284	100224868	1.9703	1.98038	0.01876	0	1	-0.003736	1	0	1	-0.466956	1	0.808191995	0	27.91605	0	4.21	2.027865433	0.012964623	1	1	1	1	1	51	0	0	0	0
911	911_2	770406	NA	4.40595	3.45133	0.07673	-4.00E-06	1	-0.00348	1	-4.00E-06	1	0.330304	0.565480137	0.842135246	0	3.56235	0	2.718	1.193504928	0.123287464	1	1	1	0.810516723	1	63	1	1	0.015873016	0.015873016	pygAde	pygAde
913	913_1	421606	100230999	8.92453	2.6133	0.17358	0	1	32.109452	1.07E-07	0	1	3.938352	0.047196993	0	0.066	1	0.072	1.217	5.193622076	0.076480277	1	1	3.03E-07	0.124445541	0	75	8	14	0.106666667	0.186666667	cryCin_CCIN00002816_RA_geneCCIN00002816:Node9:eudEle_EELE00008210_RA_geneEELE00008210:Node8:droNov_DNOV00012313_RA_geneDNOV00012313:cucCan_XM_009566089_1_geneMETTL15:ficAlb_XM_005046295_1_geneMETTL15:Node72	cryCin_CCIN00002816_RA_geneCCIN00002816:Node9:eudEle_EELE00008210_RA_geneEELE00008210:Node8:aptRow_AROW00018488_RB_geneAROW00018488:droNov_DNOV00012313_RA_geneDNOV00012313:Node7:cucCan_XM_009566089_1_geneMETTL15:mesUni_XM_010194300_1_geneMETTL15:ficAlb_XM_005046295_1_geneMETTL15:serCan_XM_009097175_1_geneLOC103822205:picPub_XM_009901350_1_geneMETTL15:calAnn_XM_008504857_1_geneMETTL15:Node72
917	917_2	417981	100222415	5.84033	3.68725	0.4513	100.317894	0	243.047632	0	100.317894	0	170.434044	0	6.44E-15	0.06	2.71564	0.094	2.155	2.814663865	0.173165852	0	0	0	0	2.64E-14	67	4	16	0.059701493	0.23880597	Node2:rhePen:ficAlb:Node64	cryCin:Node2:Node6:rhePen:aptRow:Node9:aquChr:calAnn:cucCan:corBra:ficAlb:falPer:melUnd:Node46:Node64:Node62
918	918_2	396524	NA	11.28724	3.29975	0.12998	14.04602	8.91E-04	54.092792	1.79E-12	14.04602	1.78E-04	13.587328	2.28E-04	1	0.003	6.04857	0.028	1.599	10000	0.004754609	0.006441859	0.001294543	8.14E-12	9.97E-04	1	63	9	13	0.142857143	0.206349206	aptOwe:aptRow:droNov:casCas:corBra:picPub:Node37:egrGar:Node10	aptOwe:aptRow:droNov:casCas:corBra:ficAlb:picPub:chaPel:Node37:cucCan:chaVoc:egrGar:Node10
919	919_1	100857598	100220741	10.67047	2.58767	0.23126	0	1	14.00374	9.10E-04	0	1	0.314816	0.574739822	1	0.046	1	0.063	1	1.001637735	2.77E-13	1	1	0.001655218	0.819501923	1	67	1	2	0.014925373	0.029850746	Node56	Node9:Node56
920	920_2	101749031	NA	6.05019	4.26277	0.0894	0	1	56.214304	6.21E-13	0	1	4.46052	0.034686937	0	0.032	1	0.03	1.307	7.754751382	0.245591977	1	1	2.97E-12	0.095772404	0	57	17	21	0.298245614	0.368421053	calAnn:corBra:pseHum:geoFor:ficAlb:Node16:lepDis:colLiv:egrGar:Node23:aptFor:notPer:Node43:Node31:falPer:Node52:chaPel	calAnn:corBra:pseHum:geoFor:ficAlb:picPub:Node16:lepDis:colLiv:egrGar:Node23:aptFor:notPer:aptHaa:aptOwe:Node43:Node31:falPer:Node3:Node52:chaPel
921	921_1	408047	100190752	4.55037	1.59775	0.05658	0	1	0.179064	0.914359005	0	1	-0.446828	1	0.399358332	0.008	1	0.02	1	18.53830132	0.002215598	1	1	1	1	0.567065615	105	0	1	0	0.00952381	cryCin_CCIN00010008_RA_geneCCIN00010008
928	928_2	416689	105758530	7.82142	3.40445	0.36372	0	1	103.310656	0	0	1	64.543712	9.99E-16	0	0.128	1	0.03	1.833	39.08192583	0.309132647	1	1	0	1.35E-14	0	61	30	34	0.491803279	0.557377049	anaPla:strCam:aptHaa:Node8:rheAme:rhePen:Node14:Node18:eudEle:cryCin:notPer:Node21:Node5:corBra:chaPel:Node27:colLiv:nipNip:egrGar:aptFor:pygAde:Node37:falPer:Node54:picPub:Node53:aquChr:halLeu:Node4:Node2	anaPla:strCam:aptHaa:Node8:rheAme:rhePen:Node14:Node18:eudEle:cryCin:notPer:Node23:Node21:Node5:ficAlb:taeGut:corBra:chaPel:Node27:colLiv:nipNip:egrGar:aptFor:pygAde:balReg:Node37:falPer:Node54:picPub:Node53:aquChr:halLeu:Node4:Node2
929	929_1	418062	100231337	60.80352	2.97933	0.01596	0	1	102.505628	0	0	1	-0.28486	1	1.74E-09	0.019	1	0.018	1	3.895941525	0.017451619	1	1	0	1	5.93E-09	81	7	8	0.086419753	0.098765432	egrGar_XM_009647802_1_geneLARGE:balReg_XM_010310544_1_geneLOC104641794:aptFor_XM_009286990_1_geneB3GNT1:Node62:strCam_XM_009684356_1_geneLARGE:notPer_NPER00009578_RC_geneNPER00009578:eudEle_EELE00013306_RA_geneEELE00013306	lepDis_XM_009946943_1_geneLOC104343140:egrGar_XM_009647802_1_geneLARGE:balReg_XM_010310544_1_geneLOC104641794:aptFor_XM_009286990_1_geneB3GNT1:Node62:strCam_XM_009684356_1_geneLARGE:notPer_NPER00009578_RC_geneNPER00009578:eudEle_EELE00013306_RA_geneEELE00013306
930	930_1	417504	100225252	10.84836	3.08628	0.1318	0	1	10.622376	0.004936059	0	1	0.118496	0.730671458	0.084922009	0.044	1	0.036	1	18.85427761	0.001957829	1	1	0.008211675	0.956894491	0.140073942	87	9	15	0.103448276	0.172413793	Node21:cryCin_CCIN00011866_RA_geneCCIN00011866:aptRow_AROW00012930_RA_geneAROW00012930:Node37:aquChr_XM_011596713_1_geneEMID1:falPer_XM_005233329_1_geneEMID1:pseHum_XM_005524620_1_geneEMID1:taeGut_XM_012568625_1_geneCOL26A1:notPer_NPER00010324_RA_geneNPER00010324	Node21:cryCin_CCIN00011866_RA_geneCCIN00011866:casCas_CCAS00002687_RA_geneCCAS00002687:aptRow_AROW00012930_RA_geneAROW00012930:Node37:aquChr_XM_011596713_1_geneEMID1:falPer_XM_005233329_1_geneEMID1:pseHum_XM_005524620_1_geneEMID1:Node35:taeGut_XM_012568625_1_geneCOL26A1:Node34:ficAlb_XM_005056469_1_geneLOC101816210:Node53:picPub_XM_009910725_1_geneLOC104309403:notPer_NPER00010324_RA_geneNPER00010…
931	931_2	100859302	101232902	4.72808	2.39251	0.06625	-1.20E-05	1	-0.0025	1	-1.20E-05	1	0.18168	0.669933433	0	0	25.64491	0	1	9.87331104	0.063593427	1	1	1	0.903558252	0	39	8	10	0.205128205	0.256410256	eudEle:serCan:corBra:pseHum:Node16:egrGar:picPub:aptRow	eudEle:Node6:serCan:corBra:pseHum:Node16:egrGar:chaVoc:picPub:aptRow
933	933_2	425984	101233221	4.56499	6.55563	0.03427	0	1	34.054768	4.03E-08	0	1	8.676256	0.003223826	1	0	60.29726	0.004	1	1	0.283380775	1	1	1.19E-07	0.011550502	1	75	20	24	0.266666667	0.32	notPer:rheAme:droNov:Node12:picPub:serCan:geoFor:taeGut:Node32:Node26:Node24:calAnn:chaPel:aptFor:falPer:Node66:melUnd:anaPla:Node22:Node2	notPer:rheAme:Node13:droNov:Node12:picPub:corBra:serCan:geoFor:taeGut:Node32:Node26:Node24:calAnn:chaPel:mesUni:aptFor:falPer:Node66:melUnd:anaPla:melGal:Node22:Node2
935	935_1	425994	NA	11.22599	2.41666	0.06988	0	1	24.091108	5.87E-06	0	1	2.742576	0.097707145	0.002088982	0.003	1	0.023	1	1.698646912	0.38168669	1	1	1.39E-05	0.227248952	0.004439532	59	15	17	0.254237288	0.288135593	cucCan_XM_009569690_1_geneDBNL:chaVoc_XM_009883457_1_geneDBNL:colLiv_XM_005515390_1_geneDBNL:melUnd_XM_005139454_1_geneLOC101880111:chaPel_XM_010002041_1_geneDBNL:calAnn_XM_008490641_1_geneDBNL:Node17:pseHum_XM_005532930_1_geneLOC102109562:geoFor_XM_005430751_1_geneLOC102040073:picPub_XM_009906105_1_geneDBNL:aptOwe_AOWE00015856_RA_geneAOWE00015856:Node37:Node29:Node27:pygAde_XM_009335039_1_geneLO…	cucCan_XM_009569690_1_geneDBNL:chaVoc_XM_009883457_1_geneDBNL:colLiv_XM_005515390_1_geneDBNL:melUnd_XM_005139454_1_geneLOC101880111:chaPel_XM_010002041_1_geneDBNL:calAnn_XM_008490641_1_geneDBNL:Node17:pseHum_XM_005532930_1_geneLOC102109562:geoFor_XM_005430751_1_geneLOC102040073:cryCin_CCIN00008663_RA_geneCCIN00008663:picPub_XM_009906105_1_geneDBNL:aptOwe_AOWE00015856_RA_geneAOWE00015856:cryCin_CC…
937	937_2	NA	100223026	4.95956	3.95943	0.07793	0	1	36.419332	1.23E-08	0	1	0.63044	0.427193965	0	0	16.87661	0.024	1	2.726044568	0.149766592	1	1	3.87E-08	0.67457047	0	49	16	20	0.326530612	0.408163265	falPer:cucCan:taeGut:aptOwe:aptRow:rheAme:rhePen:Node32:droNov:casCas:Node40:cryCin:notPer:Node43:Node31:melUnd	falPer:chaPel:cucCan:ficAlb:taeGut:serCan:geoFor:aptOwe:aptRow:rheAme:rhePen:Node32:droNov:casCas:Node40:cryCin:notPer:Node43:Node31:melUnd
938	938_1	426457	100217579	11.32039	3.42951	0.23985	0	1	61.234112	5.05E-14	0	1	2.492024	0.114424488	0	0.056	1	0.071	1.141	5.047219783	0.264033916	1	1	2.67E-13	0.25734768	0	77	17	25	0.220779221	0.324675325	calAnn_XM_008494706_1_geneUSP36:colLiv_XM_005508377_1_geneUSP36:pseHum_XM_005530705_1_geneUSP36:Node15:falPer_XM_005243983_1_geneUSP36:cucCan_XM_009559029_1_geneLOC104057635:Node27:serCan_XM_009096634_1_geneLOC103821703:ficAlb_XM_005055901_1_geneLOC101808940:egrGar_XM_009640162_1_geneLOC104127492:Node33:aptHaa_AHAA00002584_RA_geneAHAA00002584:nipNip_XM_009471793_1_geneUSP36:fulGla_XM_009583127_1_…	calAnn_XM_008494706_1_geneUSP36:colLiv_XM_005508377_1_geneUSP36:pseHum_XM_005530705_1_geneUSP36:ficAlb_XM_005056331_1_geneUSP36:Node15:Node12:falPer_XM_005243983_1_geneUSP36:cucCan_XM_009559029_1_geneLOC104057635:Node27:serCan_XM_009096634_1_geneLOC103821703:ficAlb_XM_005059980_1_geneLOC101821032:ficAlb_XM_005055901_1_geneLOC101808940:Node37:egrGar_XM_009640162_1_geneLOC104127492:Node33:aptHaa_AH…
942	942_2	423333	NA	2.49763	3.88443	0.33121	0	1	36.606664	1.12E-08	0	1	16.294072	5.42E-05	0	0.096	1	0.053	1.746	6.245359644	0.458550842	1	1	3.55E-08	2.60E-04	0	41	10	11	0.243902439	0.268292683	pygAde:colLiv:droNov:Node21:aptRow:notPer:eudEle:Node32:strCam:anaPla	pygAde:colLiv:droNov:rheAme:Node21:aptRow:notPer:eudEle:Node32:strCam:anaPla
943	943_1	421296	105759494	9.39567	3.67602	0.64564	79.54966	0	257.67926	0	79.549668	0	160.970956	0	0	0.079	2.23015	0.148	1.78	2.312914054	0.721052054	0	0	0	0	0	65	22	26	0.338461538	0.4	anaPla_XM_013092591_1_geneFAM179A:pygAde_XM_009333622_1_geneFAM179A:aptFor_XM_009285576_1_geneFAM179A:Node8:serCan_XM_009096260_1_geneFAM179A:taeGut_XM_012575466_1_geneLOC105759497:taeGut_XM_012575447_1_geneLOC105759494:mesUni_XM_010193522_1_geneLOC104535786:melUnd_XM_005152053_1_geneFAM179A:Node28:Node32:egrGar_XM_009648159_1_geneFAM179A:nipNip_XM_009471219_1_geneFAM179A:Node31:casCas_CCAS000177…	anaPla_XM_013092591_1_geneFAM179A:pygAde_XM_009333622_1_geneFAM179A:aptFor_XM_009285576_1_geneFAM179A:Node8:serCan_XM_009096260_1_geneFAM179A:taeGut_XM_012575466_1_geneLOC105759497:taeGut_XM_012575447_1_geneLOC105759494:mesUni_XM_010193522_1_geneLOC104535786:melUnd_XM_005152053_1_geneFAM179A:lepDis_XM_009953680_1_geneFAM179A:Node28:Node33:Node32:egrGar_XM_009648159_1_geneFAM179A:nipNip_XM_0094712…
945	945_1	776306	101233140	10.03769	2.55183	0.61938	54.137176	1.75E-12	156.567988	0	54.137176	1.87E-13	94.195844	0	0	0.123	2.26757	0.2	1.833	10.24246508	0.204404792	4.10E-11	4.38E-12	0	0	0	53	16	19	0.301886792	0.358490566	anaPla_XM_013094349_1_geneLOC101805253:chaVoc_XM_009883279_1_geneLOC104284901:melUnd_XM_005146999_1_geneLOC101876327:serCan_XM_009098966_1_geneLOC103823810:taeGut_XM_004175516_2_geneLOC101233140:Node28:Node23:cucCan_XM_009568507_1_geneLOC104065970:Node20:chaPel_XM_009999063_1_geneLOC104389995:Node3:casCas_CCAS00008281_RA_geneCCAS00008281:eudEle_EELE00007384_RA_geneEELE00007384:Node43:aptOwe_AOWE0…	anaPla_XM_013094349_1_geneLOC101805253:Node4:chaVoc_XM_009883279_1_geneLOC104284901:melUnd_XM_005146999_1_geneLOC101876327:serCan_XM_009098966_1_geneLOC103823810:taeGut_XM_004175516_2_geneLOC101233140:corBra_XM_008631956_1_geneLOC103614091:Node28:Node23:cucCan_XM_009568507_1_geneLOC104065970:Node20:chaPel_XM_009999063_1_geneLOC104389995:Node13:Node3:casCas_CCAS00008281_RA_geneCCAS00008281:eudEle_…
946	946_1	101750533	105759682	6.41776	2.01943	0.06104	0	1	47.525564	4.79E-11	0	1	0.626364	0.428692168	0.033638808	0.001	1	0.021	1	10000	7.99E-05	1	1	1.90E-10	0.675986822	0.059757415	81	8	12	0.098765432	0.148148148	ficAlb_XM_005047771_1_geneSAMD4A:aptOwe_AOWE00020420_RA_geneAOWE00020420:casCas_CCAS00021020_RA_geneCCAS00021020:pseHum_XM_005534219_1_geneSAMD4B:calAnn_XM_008501073_1_geneSAMD4A:eudEle_EELE00003928_RA_geneEELE00003928:notPer_NPER00007303_RA_geneNPER00007303:Node70	ficAlb_XM_005047771_1_geneSAMD4A:geoFor_XM_005417965_1_geneSAMD4A:aptOwe_AOWE00020420_RA_geneAOWE00020420:casCas_CCAS00021020_RA_geneCCAS00021020:pseHum_XM_005534219_1_geneSAMD4B:Node38:calAnn_XM_008501073_1_geneSAMD4A:droNov_DNOV00011523_RA_geneDNOV00011523:eudEle_EELE00003928_RA_geneEELE00003928:notPer_NPER00007303_RA_geneNPER00007303:Node70:Node24
951	951_2	420561	100218198	4.55548	3.02845	0.207	11.58734	0.00304678	46.126168	9.63E-11	11.58734	6.64E-04	29.736172	4.95E-08	5.91E-04	0.042	2.50079	0.064	1.957	4.2360099	0.061399591	0.019672894	0.004302381	3.73E-10	3.46E-07	0.001346989	69	1	4	0.014492754	0.057971014	casCas	serCan:Node13:picPub:casCas
953	953_1	771601	NA	6.66753	4.42535	0.22205	0	1	29.143384	4.69E-07	0	1	0.39628	0.5290167	0	0.157	1	0.073	1.086	5.021542082	0.21856878	1	1	1.24E-06	0.773806311	0	65	18	20	0.276923077	0.307692308	galGal_XM_003642354_2_geneKIF19:melGal_XM_010721487_1_geneKIF19:Node7:picPub_XM_009897767_1_geneKIF19:nipNip_XM_009467919_1_geneLOC104015214:halLeu_XM_010570590_1_geneLOC104833713:aptFor_XM_009286558_1_geneLOC103904990:chaPel_XM_010003345_1_geneKIF19:calAnn_XM_008498580_1_geneKIF19:strCam_XM_009690132_1_geneKIF19:Node49:aptRow_AROW00003493_RA_geneAROW00003493:aptHaa_AHAA00006073_RA_geneAHAA000060…	galGal_XM_003642354_2_geneKIF19:melGal_XM_010721487_1_geneKIF19:Node7:picPub_XM_009897767_1_geneKIF19:nipNip_XM_009467919_1_geneLOC104015214:halLeu_XM_010570590_1_geneLOC104833713:aptFor_XM_009286558_1_geneLOC103904990:pygAde_XM_009320070_1_geneKIF19:chaPel_XM_010003345_1_geneKIF19:calAnn_XM_008498580_1_geneKIF19:strCam_XM_009690132_1_geneKIF19:Node49:aptRow_AROW00003493_RA_geneAROW00003493:aptOw…
956	956_1	424266	100226582	8.36498	3.09785	0.60115	433.316916	0	993.059268	0	433.316916	0	762.762872	0	0	0.086	2.66691	0.121	2.187	42.41082959	0.387791717	0	0	0	0	0	67	22	29	0.328358209	0.432835821	anaPla_XM_005017562_2_geneLOC101798744:anaPla_XM_005020577_2_geneLOC101789908:rhePen_RPEN00015689_RA_geneRPEN00015689:rheAme_RAME00015543_RA_geneRAME00015543:Node9:cryCin_CCIN00003452_RA_geneCCIN00003452:notPer_NPER00000199_RA_geneNPER00000199:Node8:aptOwe_AOWE00013138_RA_geneAOWE00013138:mesUni_XM_010186925_1_geneLOC104542568:balReg_XM_010297974_1_geneLOC104631735:fulGla_XM_009580537_1_genePARP1…	anaPla_XM_005017562_2_geneLOC101798744:anaPla_XM_005020577_2_geneLOC101789908:rhePen_RPEN00015689_RA_geneRPEN00015689:rheAme_RAME00015543_RA_geneRAME00015543:Node9:eudEle_EELE00009944_RA_geneEELE00009944:cryCin_CCIN00003452_RA_geneCCIN00003452:notPer_NPER00000199_RA_geneNPER00000199:Node8:aptOwe_AOWE00013138_RA_geneAOWE00013138:Node18:mesUni_XM_010186925_1_geneLOC104542568:balReg_XM_010297974_1_g…
957	957_2	423042	100231562	2.24619	2.63281	0.22059	9.80E-05	0.999951001	1.097724	0.577606753	8.60E-05	0.992600829	0.033316	0.855169395	0.089087255	0.08	1	0.111	1	1.429937155	0.446023812	1	1	0.744927241	1	0.146342748	47	3	4	0.063829787	0.085106383	Node23:Node26:cucCan	Node23:Node26:Node22:cucCan
958	958_2	418558	100228946	2.17349	3.67475	0.02696	0	1	0.541496	0.7628087	0	1	-0.163256	1	1	0.003	1	0.006	1	1.037812553	1.69E-15	1	1	0.967468889	1	1	73	0	0	0	0
959	959_1	427625	100221332	10.80107	3.50173	0.12769	0	1	129.831736	0	0	1	2.929648	0.086966452	0	0.089	1	0.085	1	4.915273793	0.158164838	1	1	0	0.206628026	0	79	19	27	0.240506329	0.341772152	tinGut_XM_010220365_1_geneSH3PXD2B:cryCin_CCIN00002286_RA_geneCCIN00002286:Node14:cucCan_XM_009568074_1_geneSH3PXD2B:corBra_XM_008629106_1_geneSH3PXD2B:pseHum_XM_005523680_1_geneSH3PXD2B:serCan_XM_009091539_1_geneSH3PXD2B:geoFor_XM_005418919_1_geneSH3PXD2B:taeGut_XM_002195537_2_geneSH3PXD2B:ficAlb_XM_005053649_1_geneSH3PXD2B:Node34:balReg_XM_010303927_1_geneSH3PXD2B:chaVoc_XM_009882090_1_geneSH3P…	tinGut_XM_010220365_1_geneSH3PXD2B:cryCin_CCIN00002286_RA_geneCCIN00002286:Node14:cucCan_XM_009568074_1_geneSH3PXD2B:corBra_XM_008629106_1_geneSH3PXD2B:pseHum_XM_005523680_1_geneSH3PXD2B:serCan_XM_009091539_1_geneSH3PXD2B:geoFor_XM_005418919_1_geneSH3PXD2B:taeGut_XM_002195537_2_geneSH3PXD2B:taeGut_XM_002199627_2_geneLOC100217997:ficAlb_XM_005053649_1_geneSH3PXD2B:Node34:Node32:Node31:balReg_XM_01…
961	961_2	100859028	105759226	5.06217	3.29036	0.27059	144.704522	0	387.151364	0	144.704524	0	253.783936	0	0	0.018	2.98385	0.032	2.217	9.484880456	0.053434962	0	0	0	0	0	69	17	25	0.246376812	0.362318841	lepDis:fulGla:Node14:Node12:Node4:cucCan:balReg:corBra:ficAlb:taeGut:Node31:Node24:colLiv:falPer:rhePen:melGal:galGal	lepDis:fulGla:Node14:Node12:Node4:cucCan:balReg:corBra:ficAlb:taeGut:Node31:Node27:Node25:Node24:colLiv:falPer:picPub:rhePen:Node48:eudEle:Node47:Node45:melGal:galGal:Node2
963	963_1	418610	100225079	13.51096	2.05539	0.09876	-0.345896	1	-0.413688	1	-0.345896	1	-0.084736	1	0.301870832	0.044	1	0	2.786	2.166871685	0.077992257	1	1	1	1	0.441873459	97	3	4	0.030927835	0.041237113	corBra_XM_008630156_1_geneBCKDHA:cryCin_CCIN00016891_RA_geneCCIN00016891:rhePen_RPEN00004980_RA_geneRPEN00004980	corBra_XM_008630156_1_geneBCKDHA:droNov_DNOV00018654_RA_geneDNOV00018654:cryCin_CCIN00016891_RA_geneCCIN00016891:rhePen_RPEN00004980_RA_geneRPEN00004980
965	965_1	NA	NA	9.23204	3.25977	0.0092	0.002856	0.998573019	-0.005716	1	0	1	-0.241144	1	0.955871427	0	3.86416	0	3.619	1.721949528	0.001365913	1	1	1	1	1	47	2	5	0.042553191	0.106382979	serCan_XM_009100448_1_geneLOC103825155:cryCin_CCIN00018704_RA_geneCCIN00018704	falPer_XM_005236078_1_geneLOC101920880:serCan_XM_009100448_1_geneLOC103825155:tinGut_XM_010218972_1_geneLOC104571834:cryCin_CCIN00018704_RA_geneCCIN00018704:anaPla_XM_013110068_1_geneLOC101789804
966	966_2	418521	100219740	4.13851	3.15144	0.17201	16.302822	2.88E-04	126.006668	0	16.302826	5.40E-05	40.019976	2.51E-10	0	0.004	2.78439	0.037	1.474	25.06538095	0.216674108	0.00227825	4.28E-04	0	2.21E-09	0	73	36	40	0.493150685	0.547945205	picPub:corBra:ficAlb:geoFor:serCan:taeGut:Node9:Node7:Node5:melUnd:falPer:calAnn:Node19:Node1:mesUni:cucCan:balReg:Node28:egrGar:strCam:eudEle:notPer:cryCin:Node56:Node61:aptRow:droNov:casCas:Node65:Node59:Node55:Node45:Node68:Node44:Node22:colLiv	picPub:corBra:ficAlb:geoFor:serCan:taeGut:Node9:Node7:Node5:melUnd:falPer:chaPel:calAnn:Node19:Node1:mesUni:chaVoc:cucCan:balReg:Node28:Node34:egrGar:strCam:eudEle:notPer:cryCin:Node56:Node61:aptRow:Node60:droNov:casCas:Node65:Node59:Node55:Node45:Node68:Node44:Node22:colLiv
969	969_2	428221	100231380	4.05073	5.5713	0.02313	0	1	-0.0021	1	0	1	1.261564	0.261355254	4.62E-10	0	6.57961	0	1	1.866784536	0.465079957	1	1	1	0.48523285	1.62E-09	51	14	16	0.274509804	0.31372549	casCas:falPer:chaPel:calAnn:Node23:cucCan:Node27:pseHum:geoFor:serCan:Node40:lepDis:Node2:pygAde	casCas:falPer:chaPel:calAnn:Node23:picPub:cucCan:Node27:colLiv:pseHum:geoFor:serCan:Node40:lepDis:Node2:pygAde
970	970_2	100859663	100224758	2.35845	3.08291	0.00813	-4.62E-04	1	1.794012	0.407788753	-6.34E-04	1	5.074436	0.02428117	0	0	47.39355	0	1	3.068893931	0.413888833	1	1	0.535684186	0.070504441	0	73	16	18	0.219178082	0.246575342	strCam:rheAme:rhePen:Node15:casCas:Node6:tinGut:Node21:Node5:egrGar:colLiv:lepDis:Node51:geoFor:calAnn:picPub	strCam:rheAme:rhePen:Node15:casCas:Node6:tinGut:Node21:Node5:egrGar:colLiv:lepDis:Node51:corBra:geoFor:Node57:calAnn:picPub
972	972_1	422620	100218758	8.70287	3.20147	0.12407	0	1	-0.004672	1	0	1	-0.119376	1	1	0	17.70635	0	2.537	1.090556165	0.08406801	1	1	1	1	1	91	0	3	0	0.032967033	falPer_XM_005236185_1_geneLOC101911045:Node16:Node11
974	974_1	415977	100229252	4.889	3.66709	0.22444	2.00E-06	0.999999	106.436792	0	-1.40E-05	1	8.313944	0.003934187	0	0.023	1	0.042	1.238	3.054948143	0.08784919	1	1	0	0.013826841	0	79	14	19	0.17721519	0.240506329	aptRow_AROW00011505_RA_geneAROW00011505:aptHaa_AHAA00005559_RB_geneAHAA00005559:aptOwe_AOWE00006641_RA_geneAOWE00006641:Node3:casCas_CCAS00011756_RA_geneCCAS00011756:rheAme_RAME00002178_RA_geneRAME00002178:rhePen_RPEN00004646_RA_geneRPEN00004646:Node12:notPer_NPER00005342_RA_geneNPER00005342:falPer_XM_005239338_1_geneNUP210:colLiv_XM_005502832_1_geneNUP210:ficAlb_XM_005052838_1_geneNUP210:Node58:…	aptRow_AROW00011505_RA_geneAROW00011505:aptHaa_AHAA00005559_RB_geneAHAA00005559:aptOwe_AOWE00006641_RA_geneAOWE00006641:Node3:casCas_CCAS00011756_RA_geneCCAS00011756:rheAme_RAME00002178_RA_geneRAME00002178:rhePen_RPEN00004646_RA_geneRPEN00004646:Node12:notPer_NPER00005342_RA_geneNPER00005342:eudEle_EELE00003274_RA_geneEELE00003274:Node25:falPer_XM_005239338_1_geneNUP210:Node47:colLiv_XM_005502832…
975	975_1	NA	NA	4.56039	2.77656	0.04274	0	1	17.442384	1.63E-04	0	1	2.284868	0.130641256	8.33E-09	0	16.46546	0.013	1	3.651123094	0.026747224	1	1	3.24E-04	0.285981239	2.74E-08	43	3	4	0.069767442	0.093023256	cucCan_XM_009563356_1_geneDCC:cryCin_CCIN00007826_RA_geneCCIN00007826:tinGut_XM_010217563_1_geneDCC	fulGla_XM_009584865_1_geneDCC:cucCan_XM_009563356_1_geneDCC:cryCin_CCIN00007826_RA_geneCCIN00007826:tinGut_XM_010217563_1_geneDCC
977	977_1	425504	100219564	6.12938	3.11807	0.05602	0	1	27.107528	1.30E-06	0	1	2.71524	0.099394021	0.015706193	0	27.48138	0.018	1	1.437573652	0.342636897	1	1	3.28E-06	0.230457202	0.029432086	91	15	20	0.164835165	0.21978022	picPub_XM_009897932_1_geneLOC104297908:balReg_XM_010300783_1_geneLOC104634300:colLiv_XM_005498057_1_geneLOC102098935:fulGla_XM_009583288_1_geneLOC104080777:Node3:Node1:pseHum_XM_005527379_1_geneLOC102101542:taeGut_XM_012573091_1_geneLOC100227542:geoFor_XM_005428785_1_geneLOC102044260:ficAlb_XM_005046245_1_geneLOC101809528:corBra_XM_008641347_1_geneKCTD12:rhePen_RPEN00016324_RA_geneRPEN00016324:No…	picPub_XM_009897932_1_geneLOC104297908:balReg_XM_010300783_1_geneLOC104634300:casCas_CCAS00014645_RA_geneCCAS00014645:notPer_NPER00003751_RA_geneNPER00003751:colLiv_XM_005498057_1_geneLOC102098935:fulGla_XM_009583288_1_geneLOC104080777:Node3:Node1:pseHum_XM_005527379_1_geneLOC102101542:taeGut_XM_012573091_1_geneLOC100227542:geoFor_XM_005428785_1_geneLOC102044260:ficAlb_XM_005046245_1_geneLOC10180…
978	978_1	100857589	100221128	8.31101	3.61055	0.03608	0	1	-0.001956	1	0	1	0.694488	0.404642028	4.11E-07	0.007	1	0	1	1.849894281	0.241990407	1	1	1	0.650211702	1.23E-06	55	7	12	0.127272727	0.218181818	picPub_XM_009897883_1_geneRBFOX3:ficAlb_XM_005056333_1_geneRBFOX3:geoFor_XM_005429836_1_geneRBFOX3:eudEle_EELE00007217_RA_geneEELE00007217:cryCin_CCIN00009245_RA_geneCCIN00009245:rhePen_RPEN00018806_RA_geneRPEN00018806:droNov_DNOV00014788_RA_geneDNOV00014788	Node3:cucCan_XM_009561113_1_geneRBFOX3:picPub_XM_009897883_1_geneRBFOX3:ficAlb_XM_005056333_1_geneRBFOX3:Node25:geoFor_XM_005429836_1_geneRBFOX3:serCan_XM_009094532_1_geneRBFOX3:eudEle_EELE00007217_RA_geneEELE00007217:cryCin_CCIN00009245_RA_geneCCIN00009245:rhePen_RPEN00018806_RA_geneRPEN00018806:droNov_DNOV00014788_RA_geneDNOV00014788:colLiv_XM_005508374_1_geneRBFOX3
981	981_1	424235	100231263	3.83153	3.9108	0.20277	7.248828	0.026664718	17.216952	1.83E-04	7.248828	0.00709473	13.438096	2.47E-04	0	0.001	4.66029	0.001	4.152	3.212405384	0.244162577	0.140151753	0.03743036	3.61E-04	0.001070737	0	77	18	20	0.233766234	0.25974026	aptRow_AROW00007534_RA_geneAROW00007534:eudEle_EELE00003054_RA_geneEELE00003054:notPer_NPER00000161_RA_geneNPER00000161:strCam_XM_009667837_1_geneEPB41L5:ficAlb_XM_005049583_1_geneEPB41L5:geoFor_XM_005415771_1_geneEPB41L5:Node42:Node40:egrGar_XM_009644680_1_geneEPB41L5:pygAde_XM_009327184_1_geneEPB41L5:balReg_XM_010304193_1_geneEPB41L5:Node59:picPub_XM_009911120_1_geneEPB41L5:falPer_XM_005244243_…	aptRow_AROW00007534_RA_geneAROW00007534:eudEle_EELE00003054_RA_geneEELE00003054:Node21:notPer_NPER00000161_RA_geneNPER00000161:Node24:strCam_XM_009667837_1_geneEPB41L5:ficAlb_XM_005049583_1_geneEPB41L5:geoFor_XM_005415771_1_geneEPB41L5:Node42:Node40:egrGar_XM_009644680_1_geneEPB41L5:pygAde_XM_009327184_1_geneEPB41L5:balReg_XM_010304193_1_geneEPB41L5:Node59:picPub_XM_009911120_1_geneEPB41L5:falPer…
983	983_1	421947	100219235	4.10989	3.56868	0.16363	0	1	86.109416	0	0	1	6.48044	0.010906798	0	0.033	1	0.027	1.295	2.374754363	0.416299087	1	1	0	0.034787271	0	79	21	24	0.265822785	0.303797468	balReg_XM_010300022_1_geneNBAS:chaPel_XM_010001742_1_geneNBAS:egrGar_XM_009639823_1_geneNBAS:Node17:Node15:geoFor_XM_005420285_1_geneNBAS:taeGut_XM_012572811_1_geneNBAS:Node29:picPub_XM_009909471_1_geneNBAS:aptRow_AROW00014653_RA_geneAROW00014653:aptHaa_AHAA00016605_RA_geneAHAA00016605:aptOwe_AOWE00017695_RA_geneAOWE00017695:Node52:Node50:casCas_CCAS00016163_RA_geneCCAS00016163:eudEle_EELE0001608…	balReg_XM_010300022_1_geneNBAS:chaPel_XM_010001742_1_geneNBAS:egrGar_XM_009639823_1_geneNBAS:aptFor_XM_009275562_1_geneNBAS:Node17:Node15:geoFor_XM_005420285_1_geneNBAS:taeGut_XM_012572811_1_geneNBAS:Node29:picPub_XM_009909471_1_geneNBAS:aptRow_AROW00014653_RA_geneAROW00014653:aptHaa_AHAA00016605_RA_geneAHAA00016605:aptOwe_AOWE00017695_RA_geneAOWE00017695:Node52:Node50:casCas_CCAS00016163_RA_gene…
986	986_1	418463	100220415	1.64899	3.71464	0.03315	0	1	2.819092	0.244254149	0	1	1.430264	0.231721358	0.101402081	0.004	1	0.019	1.027	259.1037346	2.58E-04	1	1	0.330193793	0.443974648	0.165171613	67	0	2	0	0.029850746	Node8:Node53
987	987_1	417691	100189933	5.02546	2.74041	0.18874	0	1	12.308128	0.002124829	0	1	-0.392952	1	5.14E-04	0.035	1	0.088	1	3.605909478	0.031290297	1	1	0.003697468	1	0.001180314	75	3	11	0.04	0.146666667	strCam_XM_009665993_1_geneLOC104138406:rhePen_RPEN00004760_RA_geneRPEN00004760:casCas_CCAS00011257_RA_geneCCAS00011257	strCam_XM_009665993_1_geneLOC104138406:rhePen_RPEN00004760_RA_geneRPEN00004760:Node50:Node46:Node25:taeGut_XM_004177197_2_geneLOC100189933:Node61:Node60:Node55:Node20:casCas_CCAS00011257_RA_geneCCAS00011257
988	988_2	395792	100225628	3.74644	2.77463	0.09887	0	1	3.456036	0.177636136	0	1	0.614528	0.433088014	1.82E-13	0	50.90083	0.008	1.154	1.669168187	0.256176762	1	1	0.24374036	0.680342119	7.17E-13	75	6	9	0.08	0.12	Node8:colLiv:egrGar:picPub:chaPel:strCam	aptRow:Node8:notPer:Node17:colLiv:egrGar:picPub:chaPel:strCam
993	993_1	427177	100217732	7.14959	3.95035	0.64539	667.972758	0	1503.415396	0	667.97276	0	1261.535356	0	0	0.069	2.69475	0.097	2.243	359.7857441	0.49847845	0	0	0	0	0	77	54	55	0.701298701	0.714285714	galGal_XM_424765_4_geneCMYA5:anaPla_XM_013100075_1_geneCMYA5:strCam_XM_009688585_1_geneCMYA5:aptRow_AROW00012464_RB_geneAROW00012464:aptOwe_AOWE00011906_RC_geneAOWE00011906:aptHaa_AHAA00004679_RA_geneAHAA00004679:Node9:rhePen_RPEN00000103_RA_geneRPEN00000103:casCas_CCAS00004068_RA_geneCCAS00004068:droNov_DNOV00002780_RA_geneDNOV00002780:notPer_NPER00001727_RB_geneNPER00001727:eudEle_EELE00014190_…	galGal_XM_424765_4_geneCMYA5:anaPla_XM_013100075_1_geneCMYA5:strCam_XM_009688585_1_geneCMYA5:aptRow_AROW00012464_RB_geneAROW00012464:aptOwe_AOWE00011906_RC_geneAOWE00011906:aptHaa_AHAA00004679_RA_geneAHAA00004679:Node9:rhePen_RPEN00000103_RA_geneRPEN00000103:casCas_CCAS00004068_RA_geneCCAS00004068:droNov_DNOV00002780_RA_geneDNOV00002780:notPer_NPER00001727_RB_geneNPER00001727:eudEle_EELE00014190_…
997	997_1	417761	100225093	5.84478	3.64365	0.43405	0	1	54.056436	1.83E-12	0	1	27.846224	1.31E-07	0	0.14	1	0.07	1.601	6.08736601	0.315141486	1	1	8.28E-12	8.77E-07	0	73	14	16	0.191780822	0.219178082	cryCin_CCIN00010874_RA_geneCCIN00010874:eudEle_EELE00013091_RA_geneEELE00013091:notPer_NPER00013712_RA_geneNPER00013712:Node15:rheAme_RAME00016355_RA_geneRAME00016355:Node18:melUnd_XM_005146080_1_geneCPED1:Node29:Node28:aptFor_XM_009286806_1_geneCPED1:calAnn_XM_008493064_1_geneCPED1:taeGut_XM_012568911_1_geneCPED1:Node62:Node60	cryCin_CCIN00010874_RA_geneCCIN00010874:eudEle_EELE00013091_RA_geneEELE00013091:notPer_NPER00013712_RA_geneNPER00013712:Node15:rheAme_RAME00016355_RA_geneRAME00016355:Node18:melUnd_XM_005146080_1_geneCPED1:Node29:falPer_XM_005242485_1_geneCPED1:Node28:aptFor_XM_009286806_1_geneCPED1:calAnn_XM_008493064_1_geneCPED1:taeGut_XM_012568911_1_geneCPED1:Node62:Node60:aquChr_XM_011589184_1_geneCPED1
999	999_1	416700	105758534	12.48819	2.30574	0.04791	0	1	8.616836	0.013454818	2.00E-06	0.998871622	0.361044	0.547926996	1.53E-05	0.001	1	0.006	1.145	109.0799095	8.42E-04	1	1	0.021127183	0.792429021	4.06E-05	69	5	5	0.072463768	0.072463768	ficAlb_XM_005039021_1_geneEXOC4:Node10:Node9:calAnn_XM_008493146_1_geneEXOC4:melUnd_XM_005154643_1_geneEXOC4	ficAlb_XM_005039021_1_geneEXOC4:Node10:Node9:calAnn_XM_008493146_1_geneEXOC4:melUnd_XM_005154643_1_geneEXOC4
1000	1000_1	428066	100219571	3.15945	3.9646	0.12118	-7.40E-04	1	35.082628	2.41E-08	0	1	11.49318	6.99E-04	0.466003784	0.032	1	0.019	1.689	4.249144575	0.006024858	1	1	7.30E-08	0.002828039	0.649791327	77	2	2	0.025974026	0.025974026	cryCin_CCIN00009915_RA_geneCCIN00009915:colLiv_XM_005501889_1_geneVWA8	cryCin_CCIN00009915_RA_geneCCIN00009915:colLiv_XM_005501889_1_geneVWA8
1002	1002_2	100857332	NA	6.69111	2.97799	0.14064	-4.00E-06	1	32.825408	7.45E-08	-4.00E-06	1	10.833428	9.97E-04	1.49E-11	0	20.58429	0.014	1.629	16.42057532	0.011243758	1	1	2.15E-07	0.003926931	5.55E-11	53	14	17	0.264150943	0.320754717	egrGar:Node10:Node17:rhePen:eudEle:cryCin:notPer:casCas:galGal:melGal:Node35:serCan:pseHum:aptFor	egrGar:Node6:Node10:Node17:rhePen:Node23:eudEle:cryCin:notPer:Node27:casCas:galGal:melGal:Node35:serCan:pseHum:aptFor
1007	1007_1	422716	100232179	5.44894	3.13104	0.39637	212.961898	0	678.168332	0	212.9619	0	401.498916	0	0	0.05	2.63399	0.102	1.932	63.32721699	0.308989038	0	0	0	0	0	75	32	37	0.426666667	0.493333333	picPub_XM_009908858_1_geneCENPE:corBra_XM_008635672_1_geneCENPE:pseHum_XM_005517968_1_geneCENPE:ficAlb_XM_005044910_1_geneCENPE:Node12:falPer_XM_005238088_1_geneCENPE:melUnd_XM_005148698_1_geneCENPE:Node6:lepDis_XM_009953487_1_geneCENPE:Node25:colLiv_XM_005515234_1_geneCENPE:Node32:galGal_XM_420670_4_geneCENPE:Node45:rhePen_RPEN00008242_RA_geneRPEN00008242:rheAme_RAME00011386_RA_geneRAME00011386:…	picPub_XM_009908858_1_geneCENPE:corBra_XM_008635672_1_geneCENPE:Node14:pseHum_XM_005517968_1_geneCENPE:ficAlb_XM_005044910_1_geneCENPE:Node12:Node8:falPer_XM_005238088_1_geneCENPE:melUnd_XM_005148698_1_geneCENPE:Node6:lepDis_XM_009953487_1_geneCENPE:Node25:balReg_XM_010304594_1_geneCENPE:colLiv_XM_005515234_1_geneCENPE:Node32:chaPel_XM_010003174_1_geneCENPE:galGal_XM_420670_4_geneCENPE:Node45:rhe…
1008	1008_1	100859914	100219516	9.63026	2.15582	0.00946	0.00209	0.998955546	-0.0042	1	0	1	-0.107616	1	0.002517972	0	3.2198	0	2.017	90.61450215	9.59E-04	1	1	1	1	0.005295139	67	0	2	0	0.029850746	nipNip_XM_009468102_1_geneLOC104015369:Node63
1012	1012_1	421055	100223527	6.37378	2.99782	0.08956	0	1	12.496348	0.001933982	0	1	1.731928	0.188164861	0	0.081	1	0.018	1	13.23416588	0.116851723	1	1	0.003389895	0.379809252	0	87	23	25	0.264367816	0.287356322	halLeu_XM_010584838_1_geneEPB41L3:taeGut_XM_012572012_1_geneEPB41L3:picPub_XM_009909931_1_geneEPB41L3:nipNip_XM_009470721_1_geneEPB41L3:aptFor_XM_009284109_1_geneEPB41L3:Node23:Node27:notPer_NPER00005666_RB_geneNPER00005666:Node46:casCas_CCAS00011552_RA_geneCCAS00011552:rheAme_RAME00009899_RA_geneRAME00009899:Node51:Node45:Node60:anaPla_XM_013098042_1_geneEPB41L1:Node59:notPer_NPER00009405_RB_gen…	halLeu_XM_010584838_1_geneEPB41L3:taeGut_XM_012572012_1_geneEPB41L3:picPub_XM_009909931_1_geneEPB41L3:nipNip_XM_009470721_1_geneEPB41L3:aptFor_XM_009284109_1_geneEPB41L3:Node23:Node27:casCas_CCAS00004451_RA_geneCCAS00004451:notPer_NPER00005666_RB_geneNPER00005666:Node46:casCas_CCAS00011552_RA_geneCCAS00011552:rheAme_RAME00009899_RA_geneRAME00009899:Node51:Node45:Node60:anaPla_XM_013098042_1_geneE…
1015	1015_2	422044	100229389	5.27348	4.06122	0.39873	171.64369	0	575.90178	0	171.64369	0	384.216116	0	5.55E-16	0.03	2.63417	0.063	1.994	5.171126592	0.033715103	0	0	0	0	2.35E-15	69	20	27	0.289855072	0.391304348	tinGut:cryCin:notPer:Node2:droNov:Node19:cucCan:colLiv:Node27:nipNip:Node38:melUnd:pseHum:ficAlb:Node47:Node45:calAnn:Node25:anaPla:Node66	tinGut:cryCin:Node3:notPer:Node2:droNov:Node19:Node17:cucCan:balReg:colLiv:Node27:nipNip:Node38:melUnd:pseHum:ficAlb:Node53:Node47:Node45:chaPel:calAnn:Node41:Node25:anaPla:Node66:Node22
1017	1017_1	415698	100226617	2.8339	3.4086	0.01474	-2.00E-06	1	-1.88E-04	1	-2.00E-06	1	0.510592	0.474882696	4.28E-06	0	6.0608	0	1	18.93220587	0.001764739	1	1	1	0.723750326	1.19E-05	73	6	6	0.082191781	0.082191781	tinGut_XM_010222040_1_geneGNAO1:pseHum_XM_005526323_1_geneGNAO1:falPer_XM_005233481_1_geneGNAO1:serCan_XM_009090659_1_geneGNAO1:Node24:aptFor_XM_009276760_1_geneGNAO1	tinGut_XM_010222040_1_geneGNAO1:pseHum_XM_005526323_1_geneGNAO1:falPer_XM_005233481_1_geneGNAO1:serCan_XM_009090659_1_geneGNAO1:Node24:aptFor_XM_009276760_1_geneGNAO1
1020	1020_1	427185	100217569	2.79312	3.35826	0.03157	-1.40E-05	1	1.424188	0.490615772	-1.40E-05	1	-0.150428	1	1.44E-11	0	23.22786	0.002	1	9.453426069	0.005806961	1	1	0.638595482	1	5.35E-11	87	3	5	0.034482759	0.057471264	strCam_XM_009680705_1_genePRKAA1:geoFor_XM_005431306_1_geneLOC102044941:anaPla_XM_013105491_1_genePRKAA1	strCam_XM_009680705_1_genePRKAA1:tinGut_XM_010219151_1_geneLOC104572013:eudEle_EELE00002465_RA_geneEELE00002465:geoFor_XM_005431306_1_geneLOC102044941:anaPla_XM_013105491_1_genePRKAA1
1021	1021_1	421484	105759127	5.32191	3.523	0.33904	40.689334	1.46E-09	267.95608	0	40.689334	1.78E-10	44.583636	2.44E-11	0	0.009	2.80827	0.114	1.311	427.6290478	0.148601229	2.41E-08	2.96E-09	0	2.36E-10	0	69	35	37	0.507246377	0.536231884	anaPla_XM_005029704_2_geneAHCTF1:picPub_XM_009900912_1_geneAHCTF1:chaPel_XM_010004610_1_geneAHCTF1:Node13:chaVoc_XM_009880430_1_geneAHCTF1:Node8:corBra_XM_008640192_1_geneAHCTF1:pseHum_XM_005526878_1_geneAHCTF1:serCan_XM_009096729_1_geneLOC103821793:ficAlb_XM_005043397_1_geneLOC101807879:serCan_XM_009091895_1_geneLOC103817688:Node27:Node23:Node21:falPer_XM_005238608_1_geneAHCTF1:colLiv_XM_0055064…	anaPla_XM_005029704_2_geneAHCTF1:picPub_XM_009900912_1_geneAHCTF1:chaPel_XM_010004610_1_geneAHCTF1:calAnn_XM_008493982_1_geneAHCTF1:Node13:chaVoc_XM_009880430_1_geneAHCTF1:Node8:corBra_XM_008640192_1_geneAHCTF1:pseHum_XM_005526878_1_geneAHCTF1:serCan_XM_009096729_1_geneLOC103821793:ficAlb_XM_005043397_1_geneLOC101807879:serCan_XM_009091895_1_geneLOC103817688:Node27:Node23:Node21:falPer_XM_0052386…
1026	1026_2	417624	100222339	2.9238	2.67532	0.015	-3.06E-04	1	6.998044	0.030226931	-3.06E-04	1	2.31624	0.128029167	7.59E-07	0	22.47235	0.004	1	168.1958239	4.02E-04	1	1	0.045439388	0.281744358	2.23E-06	65	12	14	0.184615385	0.215384615	rheAme:rhePen:Node4:aptRow:Node8:tinGut:eudEle:droNov:anaPla:taeGut:pygAde:picPub	rheAme:rhePen:Node4:aptRow:Node8:tinGut:eudEle:droNov:Node17:anaPla:taeGut:aquChr:pygAde:picPub
1027	1027_2	424719	101233407	6.50156	3.7766	0.6812	53.922432	1.95E-12	180.630168	0	53.922432	2.09E-13	111.718736	0	7.70E-07	0.076	2.35173	0.155	1.876	3.289523688	0.120780386	4.51E-11	4.84E-12	0	0	2.26E-06	55	18	20	0.327272727	0.363636364	melGal:anaPla:cucCan:colLiv:Node24:Node22:strCam:aptHaa:rhePen:rheAme:Node41:notPer:Node46:tinGut:droNov:casCas:Node52:Node4	melGal:anaPla:cucCan:falPer:colLiv:Node24:Node22:strCam:aptHaa:rhePen:rheAme:Node41:eudEle:notPer:Node46:tinGut:droNov:casCas:Node52:Node4
1029	1029_2	419640	100223821	3.99082	2.50453	0.03579	-9.20E-05	1	11.315312	0.003490689	-9.20E-05	1	24.54928	7.24E-07	3.64E-09	0	167.56347	0.003	1	39.29766264	3.41E-04	1	1	0.005921903	4.43E-06	1.22E-08	67	23	24	0.343283582	0.358208955	aptOwe:aptHaa:eudEle:notPer:tinGut:strCam:picPub:serCan:taeGut:corBra:Node31:calAnn:chaPel:Node36:melUnd:cucCan:colLiv:Node40:chaVoc:pygAde:fulGla:egrGar:anaPla	aptOwe:aptHaa:eudEle:notPer:tinGut:strCam:picPub:serCan:taeGut:corBra:Node31:calAnn:chaPel:Node36:melUnd:cucCan:colLiv:Node40:chaVoc:pygAde:fulGla:egrGar:anaPla:galGal
1030	1030_1	101747489	105760328	8.5891	1.89405	0.02384	-0.046028	1	70.635312	4.44E-16	-0.0406	1	-0.353796	1	0	0.009	1	0.011	1	2.6345342	0.262856049	1	1	2.77E-15	1	0	69	11	14	0.15942029	0.202898551	cucCan_XM_009566615_1_geneTAOK3:aptFor_XM_009287536_1_geneTAOK3:calAnn_XM_008497509_1_geneTAOK3:Node43:rheAme_RAME00008672_RA_geneRAME00008672:rhePen_RPEN00006504_RA_geneRPEN00006504:Node55:casCas_CCAS00002720_RA_geneCCAS00002720:Node54:notPer_NPER00000721_RA_geneNPER00000721:Node52	cucCan_XM_009566615_1_geneTAOK3:aptFor_XM_009287536_1_geneTAOK3:calAnn_XM_008497509_1_geneTAOK3:cucCan_XM_009567862_1_geneLOC104065397:Node43:geoFor_XM_005421475_1_geneTAOK3:rheAme_RAME00008672_RA_geneRAME00008672:rhePen_RPEN00006504_RA_geneRPEN00006504:Node55:casCas_CCAS00002720_RA_geneCCAS00002720:Node54:aptHaa_AHAA00000570_RD_geneAHAA00000570:notPer_NPER00000721_RA_geneNPER00000721:Node52
1034	1034_2	419345	100229226	2.9426	3.08068	0.0128	-2.60E-05	1	27.203956	1.24E-06	-3.00E-05	1	7.450748	0.006341009	1.14E-07	0	37.94694	0.005	1	10000	2.40E-04	1	1	3.13E-06	0.021394007	3.54E-07	73	7	10	0.095890411	0.136986301	rhePen:eudEle:serCan:chaVoc:balReg:egrGar:Node64	rhePen:eudEle:serCan:ficAlb:Node45:Node42:chaVoc:balReg:egrGar:Node64
1038	1038_2	421052	100231682	2.1624	3.14765	0.09105	21.881194	1.77E-05	132.65276	0	21.881194	2.90E-06	21.00276	4.59E-06	1.11E-09	0.001	4.7619	0.022	1.504	19.97503494	0.001820884	1.73E-04	2.84E-05	0	2.52E-05	3.82E-09	71	29	33	0.408450704	0.464788732	notPer:eudEle:cryCin:tinGut:Node5:aptHaa:Node2:casCas:droNov:Node16:rhePen:rheAme:Node19:Node1:chaPel:calAnn:colLiv:Node40:Node34:picPub:corBra:taeGut:ficAlb:Node56:Node48:melUnd:falPer:lepDis:galGal	notPer:eudEle:cryCin:tinGut:Node7:Node5:aptHaa:Node2:casCas:droNov:Node16:rhePen:rheAme:Node19:Node1:chaPel:calAnn:colLiv:Node40:Node34:picPub:corBra:geoFor:Node52:taeGut:ficAlb:Node56:Node48:melUnd:falPer:lepDis:anaPla:galGal
1039	1039_2	422277	100230355	4.16318	2.01532	0.01275	0	1	-0.003908	1	0	1	0.76126	0.382934496	0.007911044	0	17.58348	0	2.504	37.77915146	0.001147854	1	1	1	0.628423959	0.015504708	69	0	3	0	0.043478261	corBra:casCas:Node64
1041	1041_2	428928	105760580	5.49699	2.7126	0.20737	-0.004266	1	185.157664	0	-0.004266	1	32.488696	1.20E-08	0.001071283	0	43.24795	0.081	1.297	17.49085675	0.001608729	1	1	0	9.06E-08	0.002363891	75	23	30	0.306666667	0.4	eudEle:notPer:cryCin:tinGut:Node6:rheAme:Node19:colLiv:cucCan:picPub:serCan:geoFor:ficAlb:Node48:Node44:calAnn:falPer:melUnd:Node38:balReg:egrGar:Node4:Node2	anaPla:eudEle:notPer:cryCin:tinGut:Node10:Node6:rheAme:Node25:Node19:colLiv:mesUni:cucCan:lepDis:picPub:serCan:geoFor:ficAlb:Node48:Node44:calAnn:chaPel:falPer:melUnd:Node38:balReg:egrGar:nipNip:Node4:Node2
1043	1043_1	427516	NA	11.35643	2.83853	0.07974	0	1	-0.009032	1	0	1	-8.124876	1	1.26E-04	0.042	1	0	3.382	1.508060883	0.225641905	1	1	1	1	3.08E-04	95	15	17	0.157894737	0.178947368	picPub_XM_009903927_1_genePAQR5:cucCan_XM_009567642_1_genePAQR5:strCam_XM_009667282_1_genePAQR5:egrGar_XM_009647283_1_genePAQR5:chaVoc_XM_009892087_1_genePAQR5:ficAlb_XM_005052119_1_geneLOC101819380:serCan_XM_009090205_1_genePAQR5:notPer_NPER00004158_RA_geneNPER00004158:anaPla_XM_005031328_1_genePAQR5:fulGla_XM_009585162_1_genePAQR6:nipNip_XM_009464644_1_genePAQR6:aptFor_XM_009283410_1_genePAQR6:…	picPub_XM_009903927_1_genePAQR5:cucCan_XM_009567642_1_genePAQR5:strCam_XM_009667282_1_genePAQR5:egrGar_XM_009647283_1_genePAQR5:chaVoc_XM_009892087_1_genePAQR5:mesUni_XM_010194964_1_genePAQR5:ficAlb_XM_005052119_1_geneLOC101819380:serCan_XM_009090205_1_genePAQR5:notPer_NPER00004158_RA_geneNPER00004158:anaPla_XM_005031328_1_genePAQR5:fulGla_XM_009585162_1_genePAQR6:nipNip_XM_009464644_1_genePAQR6:…
1045	1045_2	417798	100228057	1.94917	3.59278	0.04732	0	1	-0.001048	1	0	1	2.177908	0.140004655	0.011054985	0	1	0	1	133.8971769	3.20E-04	1	1	1	0.301488667	0.021196897	69	1	3	0.014492754	0.043478261	Node41	Node41:galGal:Node64
1046	1046_2	420282	100189992	1.97522	2.94416	0.13079	15.737916	3.82E-04	1.442636	0.486111139	0	1	0.00796	0.928907999	1	0.035	1	0.105	1	1.000400404	7.38E-15	0.002958461	1	0.633318567	1	1	69	1	3	0.014492754	0.043478261	Node21	Node24:Node21:Node46
1048	1048_1	424625	100219312	8.99518	2.60925	0.16542	-6.00E-06	1	-5.705184	1	-4.00E-06	1	-63.411036	1	0	0.04	1	0	23.839	4.464733923	0.116017898	1	1	1	1	0	85	14	18	0.164705882	0.211764706	aptOwe_AOWE00001591_RC_geneAOWE00001591:aptRow_AROW00001001_RA_geneAROW00001001:notPer_NPER00000304_RA_geneNPER00000304:geoFor_XM_005423188_1_geneSLC5A9:serCan_XM_009088907_1_geneSLC5A9:taeGut_XM_004174328_2_geneSLC5A9:mesUni_XM_010183957_1_geneLOC104535767:ficAlb_XM_005062825_1_geneLOC101807552:picPub_XM_009905420_1_geneLOC104304657:ficAlb_XM_005050061_1_geneSLC5A9:pseHum_XM_005521293_1_geneSLC5…	aptOwe_AOWE00001591_RC_geneAOWE00001591:aptRow_AROW00001001_RA_geneAROW00001001:cryCin_CCIN00001142_RA_geneCCIN00001142:notPer_NPER00000304_RA_geneNPER00000304:geoFor_XM_005423188_1_geneSLC5A9:serCan_XM_009088907_1_geneSLC5A9:taeGut_XM_004174328_2_geneSLC5A9:mesUni_XM_010183957_1_geneLOC104535767:pseHum_XM_005534070_1_geneLOC102100275:ficAlb_XM_005062825_1_geneLOC101807552:picPub_XM_009905420_1_g…
1049	1049_2	423003	100220034	4.06639	3.80767	0.05829	0	1	-8.72E-04	1	0	1	1.144976	0.284603324	0.974726658	0	15.99618	0	1	1.539936592	0.024467006	1	1	1	0.515347909	1	59	0	1	0	0.016949153	Node56
1051	1051_2	420441	105759699	2.67559	2.87991	0.06401	2.328222	0.312200085	73.609716	1.11E-16	2.328218	0.127047243	4.41286	0.035668992	0	0.002	2.65059	0.025	1.241	19.83069536	0.35431233	1	0.514038631	7.18E-16	0.098118394	0	75	29	33	0.386666667	0.44	notPer:cryCin:eudEle:Node2:aptRow:Node16:Node9:halLeu:egrGar:balReg:Node30:chaVoc:calAnn:chaPel:Node45:cucCan:falPer:colLiv:corBra:geoFor:serCan:taeGut:Node62:pseHum:Node61:Node55:galGal:melGal:Node72	notPer:cryCin:tinGut:eudEle:Node2:aptRow:Node16:Node9:halLeu:egrGar:balReg:Node30:chaVoc:calAnn:chaPel:Node45:cucCan:picPub:lepDis:falPer:colLiv:corBra:geoFor:serCan:taeGut:Node62:pseHum:Node61:Node59:Node55:galGal:melGal:Node72
1055	1055_2	422751	101233918	0.56069	3.12077	0.01039	0.001276	0.999362203	-0.001472	1	-0.001564	1	-0.001364	1	1	0	1	0	3.264	1	0.00484472	1	1	1	1	1	69	2	2	0.028985507	0.028985507	casCas:eudEle	casCas:eudEle
1056	1056_1	423225	100226784	3.79299	3.73001	0.28494	222.188586	0	847.960708	0	222.188588	0	461.964116	0	0	0.026	2.8074	0.058	2.073	8.429057955	0.214654817	0	0	0	0	0	77	15	23	0.194805195	0.298701299	pygAde_XM_009319218_1_geneSPTBN5:egrGar_XM_009640252_1_geneSPTBN5:Node11:cucCan_XM_009570094_1_geneSPTBN5:Node15:falPer_XM_005231560_1_geneSPTBN5:picPub_XM_009898983_1_geneSPTBN5:taeGut_XM_012573883_1_geneSPTBN5:ficAlb_XM_005047151_1_geneSPTBN5:Node54:droNov_DNOV00001068_RA_geneDNOV00001068:eudEle_EELE00000526_RA_geneEELE00000526:notPer_NPER00007387_RA_geneNPER00007387:Node64:strCam_XM_009684679_…	pygAde_XM_009319218_1_geneSPTBN5:egrGar_XM_009640252_1_geneSPTBN5:Node11:cucCan_XM_009570094_1_geneSPTBN5:mesUni_XM_010189148_1_geneSPTBN5:Node17:Node15:falPer_XM_005231560_1_geneSPTBN5:Node24:picPub_XM_009898983_1_geneSPTBN5:melUnd_XM_005143918_1_geneSPTBN5:corBra_XM_008639469_1_geneSPTBN5:taeGut_XM_012573883_1_geneSPTBN5:ficAlb_XM_005047151_1_geneSPTBN5:Node35:Node54:droNov_DNOV00001068_RA_gene…
1059	1059_2	396242	NA	4.00284	4.84552	0.11774	15.139576	5.16E-04	53.889872	1.99E-12	15.139576	9.98E-05	36.939012	1.22E-09	0.213089318	0.004	4.05728	0.007	3.375	2.016784179	0.037670907	0.003883359	7.55E-04	8.97E-12	1.01E-08	0.322504254	69	12	14	0.173913043	0.202898551	droNov:Node4:notPer:aptRow:rhePen:nipNip:egrGar:Node40:falPer:Node18:Node8:casCas	droNov:Node4:notPer:aptRow:rhePen:nipNip:egrGar:Node40:fulGla:falPer:Node18:Node8:Node2:casCas
1061	1061_2	421885	100223103	2.44959	3.87468	0.08515	0.173578	0.916870535	17.916088	1.29E-04	0.173578	0.676951307	5.142068	0.023352814	0.045458861	0.001	2.33621	0.01	1.698	14.79041258	0.002599834	1	1	2.59E-04	0.068231728	0.079042984	67	2	4	0.029850746	0.059701493	Node12:balReg	cryCin:Node12:balReg:colLiv
1062	1062_1	395908	100224927	14.59508	3.67322	0.28732	48.75723	2.59E-11	86.52278	0	48.75723	2.90E-12	43.115592	5.16E-11	0	0.049	2.14539	0.069	1.61	3.544758732	0.198937081	5.35E-10	6.01E-11	0	4.89E-10	0	97	10	32	0.103092784	0.329896907	picPub_XM_009907676_1_geneLOC104306686:ficAlb_XM_005053057_1_geneLOC101807457:geoFor_XM_005422528_1_geneLOC102035058:chaPel_XM_009995818_1_geneLOC104387124:egrGar_XM_009639253_1_geneLOC104126663:Node52:rhePen_RPEN00019612_RA_geneRPEN00019612:Node79:tinGut_XM_010213520_1_geneOAS1:Node82	galGal_NM_205041_1_geneOASL:picPub_XM_009907676_1_geneLOC104306686:ficAlb_XM_005053057_1_geneLOC101807457:serCan_XM_009099524_1_geneLOC103824282:geoFor_XM_005422528_1_geneLOC102035058:taeGut_XM_004176298_2_geneLOC100224927:Node16:Node12:chaPel_XM_009995818_1_geneLOC104387124:egrGar_XM_009639253_1_geneLOC104126663:falPer_XM_005229802_1_geneLOC101910501:Node26:melUnd_XM_005145847_1_geneLOC101870487…
1064	1064_1	419449	100223233	8.77307	2.69608	0.02776	-0.002096	1	116.568192	0	-0.002098	1	2.26454	0.13236551	0	0	32.82546	0.019	1	1.447163884	0.476791313	1	1	0	0.288778721	0	73	15	16	0.205479452	0.219178082	chaVoc_XM_009889557_1_geneKIF1B:balReg_XM_010304295_1_geneKIF1B:falPer_XM_005237824_1_geneKIF1B:chaPel_XM_010005143_1_geneKIF1B:calAnn_XM_008503656_1_geneKIF1B:Node28:cucCan_XM_009562347_1_geneKIF1B:corBra_XM_008641143_1_geneKIF1B:strCam_XM_009671452_1_geneKIF1B:rheAme_RAME00009535_RA_geneRAME00009535:rhePen_RPEN00003569_RA_geneRPEN00003569:Node56:notPer_NPER00005850_RA_geneNPER00005850:Node66:ca…	chaVoc_XM_009889557_1_geneKIF1B:balReg_XM_010304295_1_geneKIF1B:falPer_XM_005237824_1_geneKIF1B:chaPel_XM_010005143_1_geneKIF1B:calAnn_XM_008503656_1_geneKIF1B:Node28:cucCan_XM_009562347_1_geneKIF1B:corBra_XM_008641143_1_geneKIF1B:Node36:strCam_XM_009671452_1_geneKIF1B:rheAme_RAME00009535_RA_geneRAME00009535:rhePen_RPEN00003569_RA_geneRPEN00003569:Node56:notPer_NPER00005850_RA_geneNPER00005850:No…
1069	1069_1	416671	105760770	26.25669	2.76262	0.04256	0	1	20.240404	4.03E-05	0	1	3.068576	0.079819362	0.967362481	0.051	1	0.019	1	1.362581134	0.02003416	1	1	8.63E-05	0.1929912	1	81	1	4	0.012345679	0.049382716	chaPel_XM_009993324_1_geneDNAJA3	calAnn_XM_008496750_1_geneDNAJA3:picPub_XM_009900545_1_geneDNAJA3:chaPel_XM_009993324_1_geneDNAJA3:galGal_XM_004950508_1_geneLOC101750915
1073	1073_1	422017	NA	9.70518	4.10334	0.06205	0	1	23.69546	7.15E-06	0	1	1.083224	0.297977443	1	0	23.24561	0.004	1.222	1.010420677	0.002813004	1	1	1.67E-05	0.530340414	1	83	13	16	0.156626506	0.192771084	notPer_NPER00010425_RA_geneNPER00010425:Node15:chaPel_XM_010002181_1_geneZNF395:picPub_XM_009907728_1_geneZNF395:Node37:egrGar_XM_009639921_1_geneZNF395:pygAde_XM_009319763_1_geneZNF395:cucCan_XM_009562739_1_geneSLC2A4RG:pseHum_XM_005524944_1_geneSLC2A4RG:serCan_XM_009093253_1_geneSLC2A4RG:notPer_NPER00001403_RA_geneNPER00001403:casCas_CCAS00006149_RA_geneCCAS00006149:Node80	notPer_NPER00010425_RA_geneNPER00010425:eudEle_EELE00010552_RA_geneEELE00010552:Node15:chaPel_XM_010002181_1_geneZNF395:picPub_XM_009907728_1_geneZNF395:balReg_XM_010307953_1_geneZNF395:Node37:egrGar_XM_009639921_1_geneZNF395:pygAde_XM_009319763_1_geneZNF395:Node62:cucCan_XM_009562739_1_geneSLC2A4RG:pseHum_XM_005524944_1_geneSLC2A4RG:serCan_XM_009093253_1_geneSLC2A4RG:notPer_NPER00001403_RA_geneN…
1077	1077_2	418785	100224753	3.17094	3.56374	0.18677	15.7459	3.81E-04	86.962732	0	15.7459	7.24E-05	23.223776	1.44E-06	0.003112746	0.003	3.94018	0.017	1.871	11.24483326	0.003200479	0.002948702	5.62E-04	0	8.51E-06	0.006478017	69	16	21	0.231884058	0.304347826	aptFor:chaPel:pseHum:serCan:taeGut:melUnd:strCam:aptOwe:aptHaa:aptRow:Node45:rhePen:casCas:anaPla:Node66:Node64	aptFor:pygAde:chaPel:Node18:pseHum:serCan:taeGut:melUnd:Node21:strCam:aptOwe:aptHaa:aptRow:Node45:rhePen:casCas:Node50:anaPla:galGal:Node66:Node64
1078	1078_2	100859006	105759002	4.76474	4.71836	0.37184	0	1	9.74512	0.007653747	0	1	8.818844	0.002981355	0.122535248	0.123	1	0.025	2.66	1.567334875	0.292575596	1	1	0.012409751	0.010733068	0.196070357	53	1	2	0.018867925	0.037735849	egrGar	Node30:egrGar
1079	1079_1	772135	100190497	7.18016	2.61619	0.09222	0	1	-0.0026	1	0	1	0.019612	0.888626134	0.494833471	0	3.74917	0	3.01	22.6058437	0.00138193	1	1	1	1	0.685651607	91	0	3	0	0.032967033	colLiv_XM_005514126_1_geneNDUFA4L2:notPer_NPER00014750_RA_geneNPER00014750:Node22
1082	1082_1	417137	105759458	10.59804	2.52311	0.17	0	1	2.64206	0.266860294	0	1	0.042972	0.835778004	3.17E-04	0.115	1	0.051	1	3.683590484	0.068980298	1	1	0.358984554	1	7.45E-04	83	3	8	0.036144578	0.096385542	fulGla_XM_009585563_1_geneEGFL7:chaVoc_XM_009892260_1_geneEGFL7:casCas_CCAS00000089_RA_geneCCAS00000089	chaPel_XM_009998848_1_geneEGFL7:fulGla_XM_009585563_1_geneEGFL7:corBra_XM_008642313_1_geneEGFL7:ficAlb_XM_005055649_1_geneEGFL7:chaVoc_XM_009892260_1_geneEGFL7:Node52:casCas_CCAS00000089_RA_geneCCAS00000089:Node50
1083	1083_2	419050	NA	3.94226	3.38385	0.24375	0	1	8.28564	0.015878012	0	1	6.326056	0.011897662	0	0.028	1	0.014	1.832	3.442739919	0.19709392	1	1	0.024701083	0.037564002	0	39	7	10	0.179487179	0.256410256	fulGla:eudEle:strCam:Node28:galGal:Node3:Node2	fulGla:balReg:eudEle:Node16:droNov:strCam:Node28:galGal:Node3:Node2
1084	1084_1	426597	100224775	7.70537	1.86068	0.05005	0	1	6.655652	0.035871004	0	1	0.582932	0.44516536	0	0.006	1	0.008	1	7.800275742	0.38956735	1	1	0.053480752	0.693212485	0	111	32	37	0.288288288	0.333333333	droNov_DNOV00014563_RB_geneDNOV00014563:aptHaa_AHAA00016002_RC_geneAHAA00016002:rheAme_RAME00018365_RA_geneRAME00018365:rhePen_RPEN00019091_RA_geneRPEN00019091:Node10:eudEle_EELE00015695_RA_geneEELE00015695:cryCin_CCIN00015476_RA_geneCCIN00015476:tinGut_XM_010220889_1_geneGRB10:notPer_NPER00017545_RA_geneNPER00017545:Node14:cucCan_XM_009560846_1_geneGRB10:colLiv_XM_005507511_1_geneGRB10:geoFor_XM…	droNov_DNOV00014563_RB_geneDNOV00014563:aptHaa_AHAA00016002_RC_geneAHAA00016002:rheAme_RAME00018365_RA_geneRAME00018365:rhePen_RPEN00019091_RA_geneRPEN00019091:Node10:eudEle_EELE00015695_RA_geneEELE00015695:cryCin_CCIN00015476_RA_geneCCIN00015476:tinGut_XM_010220889_1_geneGRB10:notPer_NPER00017545_RA_geneNPER00017545:Node14:cucCan_XM_009560846_1_geneGRB10:colLiv_XM_005507511_1_geneGRB10:geoFor_XM…
1085	1085_2	425055	100217899	6.03623	3.75382	0.25931	7.641886	0.021907133	73.269212	1.11E-16	7.641886	0.005702826	34.609156	4.03E-09	0.013397885	0.02	2.08554	0.055	1.588	5.107685415	0.021763147	0.117004477	0.030574541	7.18E-16	3.20E-08	0.025368831	65	1	5	0.015384615	0.076923077	Node33	corBra:Node33:picPub:Node54:Node62
1086	1086_2	417921	100232060	3.95319	3.58653	0.47275	142.94839	0	435.168804	0	142.94839	0	300.52826	0	2.71E-05	0.044	2.80826	0.083	2.168	7.993443577	0.01636466	0	0	0	0	7.07E-05	61	32	33	0.524590164	0.540983607	geoFor:taeGut:Node2:pseHum:ficAlb:Node7:colLiv:falPer:Node12:lepDis:nipNip:egrGar:Node20:halLeu:melUnd:Node27:chaPel:notPer:eudEle:Node35:rhePen:rheAme:aptOwe:Node46:anaPla:melGal:galGal:Node58:Node56:Node30:Node10:corBra	geoFor:taeGut:Node2:pseHum:ficAlb:Node7:colLiv:falPer:Node12:lepDis:chaVoc:nipNip:egrGar:Node20:halLeu:melUnd:Node27:chaPel:notPer:eudEle:Node35:rhePen:rheAme:aptOwe:Node46:anaPla:melGal:galGal:Node58:Node56:Node30:Node10:corBra
1087	1087_2	NA	105759069	4.25488	1.82342	0.24658	0	1	-2.80E-05	1	0	1	-0.008148	1	0.272043958	0.077	1	0	1	2.094377634	0.17547297	1	1	1	1	0.402372875	65	0	1	0	0.015384615	Node54
1090	1090_2	421489	100219723	2.74672	3.13469	0.29481	5.688992	0.058163574	28.549484	6.32E-07	5.688992	0.017071658	14.878496	1.15E-04	1	0.018	2.77833	0.063	1.77	1.020663944	6.56E-15	0.281144769	0.082803798	1.65E-06	5.24E-04	1	57	1	2	0.01754386	0.035087719	notPer	anaPla:notPer
1091	1091_2	427173	100225629	2.91003	3.8564	0.05924	-2.00E-06	1	1.02138	0.60008138	-2.00E-06	1	1.564076	0.211069412	0.918236636	0	33.76781	0.014	1	2.388611058	0.009121434	1	1	0.772318059	0.413351925	1	73	12	14	0.164383562	0.191780822	notPer:cryCin:casCas:Node8:rheAme:rhePen:Node14:aptHaa:balReg:cucCan:anaPla:Node6	notPer:cryCin:droNov:casCas:Node8:rheAme:rhePen:Node14:aptHaa:balReg:cucCan:anaPla:Node6:eudEle
1092	1092_2	422394	100218859	2.28067	3.91402	0.13477	2.944124	0.229451867	31.603532	1.37E-07	2.944124	0.086190419	4.340296	0.037220452	6.66E-06	0.003	2.98795	0.048	1.311	66.8959311	9.04E-04	0.957297702	0.361068838	3.85E-07	0.10164429	1.82E-05	75	11	11	0.146666667	0.146666667	galGal:strCam:casCas:cryCin:pseHum:halLeu:pygAde:balReg:calAnn:Node2:melGal	galGal:strCam:casCas:cryCin:pseHum:halLeu:pygAde:balReg:calAnn:Node2:melGal
1095	1095_2	395885	100226158	3.70912	5.41158	0.05559	-4.00E-06	1	2.447688	0.294097481	-4.00E-06	1	2.305308	0.128932721	3.12E-04	0	30.29073	0.007	1	52.78066849	9.93E-04	1	1	0.393319095	0.282957366	7.33E-04	75	3	7	0.04	0.093333333	rhePen:colLiv:chaPel	rhePen:pygAde:colLiv:geoFor:ficAlb:cucCan:chaPel
1096	1096_1	396116	100225924	7.15959	3.45004	0.03642	3.40E-05	0.999983	28.084428	7.97E-07	3.40E-05	0.9953476	0.022224	0.881492747	1.32E-04	0.019	1	0.024	1	1466.292926	1.46E-04	1	1	2.06E-06	1	3.22E-04	79	2	2	0.025316456	0.025316456	Node11:aptRow_AROW00019402_RA_geneAROW00019402	Node11:aptRow_AROW00019402_RA_geneAROW00019402
1097	1097_2	101747278	NA	7.75316	2.694	0.13969	0	1	12.213924	0.002227307	0	1	3.148984	0.075974254	9.66E-08	0.031	1	0.004	2.143	5.631807861	0.020064967	1	1	0.003864881	0.185449097	3.01E-07	47	13	18	0.276595745	0.382978723	aptFor:halLeu:melGal:cryCin:Node14:casCas:chaVoc:picPub:Node41:pseHum:corBra:Node34:Node2	aptFor:halLeu:aquChr:melGal:cryCin:notPer:Node14:Node10:casCas:rhePen:chaVoc:picPub:calAnn:Node41:pseHum:corBra:Node34:Node2
1098	1098_2	395713	100226532	0.99514	2.42913	0.03476	0	1	1.882804	0.390080559	0	1	8.96E-04	0.976120281	2.20E-07	0.012	1	0.017	1	10000	3.68E-04	1	1	0.513322576	1	6.70E-07	65	7	8	0.107692308	0.123076923	aptFor:cucCan:aptHaa:Node21:rheAme:melUnd:taeGut	aptFor:cucCan:casCas:aptHaa:Node21:rheAme:melUnd:taeGut
1102	1102_1	417227	100223385	4.24937	6.95908	0.05728	0	1	11.392332	0.003358819	0	1	0.727204	0.393790985	0	0	24.68081	0.019	1	2.587755194	0.183240714	1	1	0.005709382	0.639889008	0	59	11	14	0.186440678	0.237288136	mesUni_XM_010187057_1_geneFPGS:colLiv_XM_005514492_1_geneFPGS:geoFor_XM_005421419_1_geneFPGS:rheAme_RAME00005534_RA_geneRAME00005534:Node36:aptRow_AROW00001443_RA_geneAROW00001443:aptHaa_AHAA00009510_RB_geneAHAA00009510:aptOwe_AOWE00002344_RA_geneAOWE00002344:Node46:Node44:tinGut_XM_010218604_1_geneFPGS	mesUni_XM_010187057_1_geneFPGS:colLiv_XM_005514492_1_geneFPGS:Node4:geoFor_XM_005421419_1_geneFPGS:rheAme_RAME00005534_RA_geneRAME00005534:rhePen_RPEN00005408_RA_geneRPEN00005408:Node36:droNov_DNOV00003194_RC_geneDNOV00003194:aptRow_AROW00001443_RA_geneAROW00001443:aptHaa_AHAA00009510_RB_geneAHAA00009510:aptOwe_AOWE00002344_RA_geneAOWE00002344:Node46:Node44:tinGut_XM_010218604_1_geneFPGS
1103	1103_1	395674	NA	11.37467	2.228	0.10822	0	1	28.124164	7.81E-07	0	1	0.14984	0.698688307	0.066732911	0.077	1	0.056	1	10.37913782	0.009711605	1	1	2.02E-06	0.928418938	0.112482896	69	1	9	0.014492754	0.130434783	anaPla_XM_013108877_1_geneMCL1	galGal_NM_204522_1_geneNR13:melUnd_XM_005145931_1_geneLOC101869986:Node11:notPer_NPER00004822_RA_geneNPER00004822:anaPla_XM_013108877_1_geneMCL1:chaVoc_XM_009892033_1_geneMCL1:notPer_NPER00011644_RB_geneNPER00011644:Node53:Node16
1106	1106_2	423973	100218210	1.62549	2.32201	0.01602	0.015626	0.992217442	0.023124	0.988504583	-6.00E-06	1	-6.61408	1	8.17E-07	0	12.58704	0	1	120.6666396	7.35E-04	1	1	1	1	2.39E-06	63	5	6	0.079365079	0.095238095	aptRow:cryCin:aptOwe:aptHaa:melUnd	aptRow:cryCin:aptOwe:aptHaa:egrGar:melUnd
1107	1107_1	416515	100221189	14.03737	4.96283	0.04093	-4.40E-05	1	-0.026968	1	-4.40E-05	1	NA	NA	7.82E-05	0.003	1	0	2.827	12.4658264	0.001515	1	1	1	NA	1.96E-04	85	5	12	0.058823529	0.141176471	tinGut_XM_010213012_1_geneFLII:casCas_CCAS00007719_RA_geneCCAS00007719:chaPel_XM_010006885_1_geneLRRIQ4:balReg_XM_010297634_1_geneFLII:chaVoc_XM_009888548_1_geneFLII	tinGut_XM_010213012_1_geneFLII:casCas_CCAS00007719_RA_geneCCAS00007719:Node28:chaPel_XM_010006885_1_geneLRRIQ4:Node23:balReg_XM_010297634_1_geneFLII:chaVoc_XM_009888548_1_geneFLII:corBra_XM_008633616_1_geneFLII:taeGut_XM_004174961_2_geneFLII:picPub_XM_009897470_1_geneFLII:chaPel_XM_010003586_1_geneFLII:colLiv_XM_005504548_1_geneFLII
1116	1116_2	770067	NA	3.73021	4.66327	0.1084	0	1	-0.00178	1	0	1	0.024504	0.875609335	0.568579286	0	17.95818	0	1	23.76044002	3.94E-04	1	1	1	1	0.773620351	59	0	0	0	0
1119	1119_2	101749064	NA	6.4373	3.0579	0.05707	0	1	0.162164	0.922118075	0	1	0.111624	0.738302756	0.784779726	0	39.05895	0.003	1	1.243967417	0.063878619	1	1	1	0.964081056	1	55	7	9	0.127272727	0.163636364	pseHum:corBra:geoFor:nipNip:Node42:strCam:galGal	eudEle:pseHum:corBra:geoFor:nipNip:Node42:strCam:galGal:Node38
1122	1122_2	425044	100223681	6.15677	3.5893	0.14755	0	1	-0.005872	1	0	1	0.36578	0.545313564	0.75339218	0.023	1	0	3.234	2.213726329	0.041073147	1	1	1	0.789665172	0.980098939	73	1	2	0.01369863	0.02739726	galGal	galGal:notPer
1123	1123_1	420660	100225416	8.82807	1.91817	0.20997	0	1	41.222836	1.12E-09	0.039778	0.841915267	0.549312	0.458598947	0	0.046	1	0.069	1.074	5.939966789	0.177585477	1	1	3.90E-09	0.70769536	0	105	20	24	0.19047619	0.228571429	fulGla_XM_009574421_1_geneAZI2:chaPel_XM_010007502_1_geneAZI2:Node54:eudEle_EELE00013046_RA_geneEELE00013046:rhePen_RPEN00011379_RA_geneRPEN00011379:rheAme_RAME00004734_RA_geneRAME00004734:Node68:halLeu_XM_010585681_1_geneTBKBP1:aquChr_XM_011594035_1_geneTBKBP1:colLiv_XM_005508289_1_geneTBKBP1:Node83:eudEle_EELE00012156_RA_geneEELE00012156:Node89:aptRow_AROW00007795_RA_geneAROW00007795:Node82:pse…	fulGla_XM_009574421_1_geneAZI2:chaPel_XM_010007502_1_geneAZI2:geoFor_XM_005423386_1_geneAZI2:picPub_XM_009898330_1_geneAZI2:Node54:eudEle_EELE00013046_RA_geneEELE00013046:rhePen_RPEN00011379_RA_geneRPEN00011379:rheAme_RAME00004734_RA_geneRAME00004734:Node68:halLeu_XM_010585681_1_geneTBKBP1:aquChr_XM_011594035_1_geneTBKBP1:colLiv_XM_005508289_1_geneTBKBP1:Node83:rhePen_RPEN00020597_RA_geneRPEN0002…
1125	1125_1	423939	105760357	6.80167	3.92184	0.80564	300.28204	0	815.941108	0	300.28204	0	568.389368	0	0	0.1	2.52078	0.155	2.182	1123.213464	0.259803545	0	0	0	0	0	61	30	31	0.491803279	0.508196721	notPer_NPER00003200_RC_geneNPER00003200:Node1:Node8:droNov_DNOV00016940_RA_geneDNOV00016940:Node12:aptRow_AROW00011602_RA_geneAROW00011602:aptHaa_AHAA00014965_RA_geneAHAA00014965:aptOwe_AOWE00015306_RB_geneAOWE00015306:Node17:Node15:Node11:strCam_XM_009677522_1_geneTACC2:egrGar_XM_009635947_1_geneTACC2:falPer_XM_005243573_1_geneTACC2:melUnd_XM_005154592_1_geneTACC2:serCan_XM_009087613_1_geneLOC10…	notPer_NPER00003200_RC_geneNPER00003200:Node1:Node8:droNov_DNOV00016940_RA_geneDNOV00016940:Node12:aptRow_AROW00011602_RA_geneAROW00011602:aptHaa_AHAA00014965_RA_geneAHAA00014965:aptOwe_AOWE00015306_RB_geneAOWE00015306:Node17:Node15:Node11:strCam_XM_009677522_1_geneTACC2:egrGar_XM_009635947_1_geneTACC2:falPer_XM_005243573_1_geneTACC2:melUnd_XM_005154592_1_geneTACC2:serCan_XM_009087613_1_geneLOC10…
1130	1130_1	101748569	100222480	5.1491	2.15113	0.05093	-1.28E-04	1	-0.016248	1	-1.28E-04	1	6.996196	0.008168311	0.002259187	0	19.54265	0	2.435	1.452353784	0.317919478	1	1	1	0.026923578	0.004773265	69	9	12	0.130434783	0.173913043	chaVoc_XM_009894103_1_geneCLPB:ficAlb_XM_005038723_1_geneCLPB:casCas_CCAS00017277_RA_geneCCAS00017277:strCam_XM_009668679_1_geneCLPB:Node32:pygAde_XM_009322486_1_geneCLPB:tinGut_XM_010214545_1_geneCLPB:picPub_XM_009911385_1_geneCLPB:chaPel_XM_009997779_1_geneCLPB	chaVoc_XM_009894103_1_geneCLPB:ficAlb_XM_005038723_1_geneCLPB:casCas_CCAS00017277_RA_geneCCAS00017277:strCam_XM_009668679_1_geneCLPB:Node32:pygAde_XM_009322486_1_geneCLPB:Node46:tinGut_XM_010214545_1_geneCLPB:cryCin_CCIN00011495_RA_geneCCIN00011495:Node54:picPub_XM_009911385_1_geneCLPB:chaPel_XM_009997779_1_geneCLPB
1131	1131_1	100857910	100225141	7.73972	6.8225	0.13086	2.00E-06	0.999999	10.728028	0.004682074	2.00E-06	0.998871621	-0.009576	1	3.77E-05	0.044	1	0.074	1	2.615419744	0.137902657	1	1	0.007807623	1	9.69E-05	61	11	12	0.180327869	0.196721311	corBra_XM_008640797_1_geneARTN:lepDis_XM_009959276_1_geneLOC104352845:cucCan_XM_009558949_1_geneARTN:Node32:eudEle_EELE00000979_RA_geneEELE00000979:droNov_DNOV00008762_RA_geneDNOV00008762:aptHaa_AHAA00004808_RA_geneAHAA00004808:rhePen_RPEN00016291_RA_geneRPEN00016291:Node41:picPub_XM_009901953_1_geneARTN:pygAde_XM_009332541_1_geneARTN	corBra_XM_008640797_1_geneARTN:lepDis_XM_009959276_1_geneLOC104352845:cucCan_XM_009558949_1_geneARTN:Node32:eudEle_EELE00000979_RA_geneEELE00000979:cryCin_CCIN00000356_RA_geneCCIN00000356:droNov_DNOV00008762_RA_geneDNOV00008762:aptHaa_AHAA00004808_RA_geneAHAA00004808:rhePen_RPEN00016291_RA_geneRPEN00016291:Node41:picPub_XM_009901953_1_geneARTN:pygAde_XM_009332541_1_geneARTN
1132	1132_1	NA	NA	4.44344	2.58371	0.05903	-0.100398	1	12.415396	0.002013868	0.09766	0.754656004	0.914008	0.33905321	0	0	6.34923	0.026	1	3.305889638	0.192814111	1	1	0.003518403	0.579063534	0	55	10	14	0.181818182	0.254545455	serCan_XM_009100426_1_geneLOC103825132:chaPel_XM_009999168_1_geneLOC104390074:egrGar_XM_009635836_1_geneHSF1:pygAde_XM_009321026_1_geneHSF1:Node35:nipNip_XM_009471357_1_geneHSF1:cucCan_XM_009555933_1_geneLOC104054871:Node52:Node50:colLiv_XM_005514615_1_geneHSF1	colLiv_XM_005514065_1_geneLOC102086747:serCan_XM_009100426_1_geneLOC103825132:geoFor_XM_005431444_1_geneLOC102033748:chaPel_XM_009999168_1_geneLOC104390074:calAnn_XM_008491283_1_geneLOC103526247:egrGar_XM_009635836_1_geneHSF1:pygAde_XM_009321026_1_geneHSF1:Node35:nipNip_XM_009471357_1_geneHSF1:cucCan_XM_009555933_1_geneLOC104054871:eudEle_EELE00016253_RA_geneEELE00016253:Node52:Node50:colLiv_XM_0…
1133	1133_2	770750	100190052	7.03215	1.99656	0.20438	0	1	3.307012	0.191377761	0	1	-0.123	1	0.001007778	0.06	1	0.058	1	513.2001548	0.014122539	1	1	0.261574416	1	0.00223165	49	2	5	0.040816327	0.102040816	fulGla:ficAlb	fulGla:Node14:Node39:Node8:ficAlb
1134	1134_1	417564	100228129	4.89518	4.51135	0.07236	-0.019418	1	6.438128	0.039992474	-0.01942	1	1.1263	0.288565934	0.052364044	0	5.50838	0.042	1	2.427687882	0.03136361	1	1	0.059295367	0.519887252	0.090046281	67	4	5	0.059701493	0.074626866	tinGut_XM_010218435_1_geneDPH1:chaPel_XM_009995130_1_geneDPH1:cucCan_XM_009560263_1_geneDPH1:chaVoc_XM_009885226_1_geneDPH1	tinGut_XM_010218435_1_geneDPH1:chaPel_XM_009995130_1_geneDPH1:cucCan_XM_009560263_1_geneDPH1:chaVoc_XM_009885226_1_geneDPH1:Node64
1135	1135_2	415852	NA	4.60273	3.89954	0.08882	1.314716	0.518218661	15.102948	5.25E-04	1.314716	0.25154257	2.99932	0.083299472	0.072029953	0.004	3.91413	0.016	1.442	3.165481819	0.027516305	1	0.956184801	9.84E-04	0.19977303	0.120579344	55	4	5	0.072727273	0.090909091	aptHaa:Node12:falPer:corBra	aptHaa:Node12:falPer:corBra:Node4
1140	1140_1	428188	100228049	10.01756	3.23031	0.13767	0	1	31.216428	1.67E-07	0	1	3.553828	0.059408247	2.95E-11	0.004	1	0.012	1.405	1.370033524	0.542800957	1	1	4.63E-07	0.151526072	1.09E-10	87	21	24	0.24137931	0.275862069	balReg_XM_010309536_1_geneLOC104641001:egrGar_XM_009646498_1_geneH6PD:fulGla_XM_009574498_1_geneLOC104074404:Node13:chaVoc_XM_009889569_1_geneH6PD:colLiv_XM_005514358_1_geneH6PD:mesUni_XM_010193137_1_geneLOC104547452:Node18:lepDis_XM_009955951_1_geneLOC104350193:cucCan_XM_009556709_1_geneH6PD:Node25:Node11:corBra_XM_008641206_1_geneH6PD:geoFor_XM_005427714_1_geneH6PD:Node42:strCam_XM_009671478_1_…	balReg_XM_010309536_1_geneLOC104641001:egrGar_XM_009646498_1_geneH6PD:fulGla_XM_009574498_1_geneLOC104074404:Node13:chaVoc_XM_009889569_1_geneH6PD:colLiv_XM_005514358_1_geneH6PD:mesUni_XM_010193137_1_geneLOC104547452:Node18:lepDis_XM_009955951_1_geneLOC104350193:cucCan_XM_009556709_1_geneH6PD:Node25:Node11:corBra_XM_008641206_1_geneH6PD:pseHum_XM_005530451_1_geneH6PD:geoFor_XM_005427714_1_geneH6P…
1142	1142_1	428692	100222691	8.10231	4.22189	0.05179	-2.00E-06	1	2.823328	0.243737367	-2.00E-06	1	3.358284	0.066867713	8.58E-07	0	9.41822	0.002	1	2.10316009	0.039426695	1	1	0.329534795	0.167288316	2.51E-06	81	16	20	0.197530864	0.24691358	geoFor_XM_005427834_1_geneLOC102036900:serCan_XM_009090558_1_geneLOC103816565:Node20:corBra_XM_008631841_1_geneINPPL1:cryCin_CCIN00010904_RA_geneCCIN00010904:aptRow_AROW00012208_RA_geneAROW00012208:nipNip_XM_009464173_1_geneINPPL1:Node24:taeGut_XM_012573023_1_geneLOC100222691:galGal_XM_004940543_1_geneINPPL1:melGal_XM_010715096_1_geneLOC100540799:Node55:rhePen_RPEN00010381_RA_geneRPEN00010381:apt…	geoFor_XM_005427834_1_geneLOC102036900:serCan_XM_009090558_1_geneLOC103816565:Node20:corBra_XM_008631841_1_geneINPPL1:cryCin_CCIN00010904_RA_geneCCIN00010904:aptRow_AROW00012208_RA_geneAROW00012208:nipNip_XM_009464173_1_geneINPPL1:Node34:Node24:taeGut_XM_012573023_1_geneLOC100222691:galGal_XM_004940543_1_geneINPPL1:melGal_XM_010715096_1_geneLOC100540799:Node55:rhePen_RPEN00010381_RA_geneRPEN00010…
1143	1143_1	423493	100222914	4.04625	3.49243	0.22011	0	1	2.53784	0.281135084	0	1	-0.012892	1	0.801196558	0.06	1	0.154	1	1.473030166	0.107920112	1	1	0.376924792	1	1	51	2	4	0.039215686	0.078431373	egrGar_XM_009638129_1_geneSIVA1:Node22	lepDis_XM_009960939_1_geneSIVA1:egrGar_XM_009638129_1_geneSIVA1:Node22:geoFor_XM_005418016_1_geneSIVA1
1144	1144_1	426748	100221364	15.07417	3.18672	0.22787	18.967196	7.61E-05	21.044648	2.69E-05	18.967196	1.33E-05	19.944308	7.97E-06	3.77E-14	0.036	2.86021	0.009	3.185	3.36136532	0.179650146	6.70E-04	1.17E-04	5.87E-05	4.26E-05	1.52E-13	75	5	15	0.066666667	0.2	pygAde_XM_009325240_1_geneLOC103918003:egrGar_XM_009646475_1_geneLOC104133105:fulGla_XM_009577116_1_geneLOC104076295:ficAlb_XM_005057762_1_geneLOC101810445:strCam_XM_009682640_1_geneLOC104149154	Node2:balReg_XM_010308390_1_geneLOC104640128:pygAde_XM_009325240_1_geneLOC103918003:egrGar_XM_009646475_1_geneLOC104133105:fulGla_XM_009577116_1_geneLOC104076295:picPub_XM_009903037_1_geneLOC104302522:pseHum_XM_005528386_1_geneLOC102108592:ficAlb_XM_005057762_1_geneLOC101810445:Node36:eudEle_EELE00005546_RA_geneEELE00005546:Node59:strCam_XM_009682640_1_geneLOC104149154:Node49:galGal_NM_001278044_…
1145	1145_1	418593	100227956	8.63314	3.06019	0.21602	0	1	127.885064	0	0	1	20.275108	6.71E-06	0	0.055	1	0.088	1.34	3.279392407	0.507581261	1	1	0	3.61E-05	0	77	20	25	0.25974026	0.324675325	falPer_XM_005231892_1_genePOLA1:melUnd_XM_005151493_1_genePOLA1:Node13:mesUni_XM_010179529_1_geneLOC104535662:cucCan_XM_009561087_1_genePOLA1:aptFor_XM_009276922_1_genePOLA1:Node28:nipNip_XM_009476229_1_genePOLA1:aptHaa_AHAA00012507_RA_geneAHAA00012507:Node54:rheAme_RAME00017588_RA_geneRAME00017588:rhePen_RPEN00017735_RA_geneRPEN00017735:Node64:tinGut_XM_010221220_1_genePOLA1:cryCin_CCIN00011234_…	corBra_XM_008629227_1_genePOLA1:falPer_XM_005231892_1_genePOLA1:melUnd_XM_005151493_1_genePOLA1:Node13:mesUni_XM_010179529_1_geneLOC104535662:cucCan_XM_009561087_1_genePOLA1:balReg_XM_010300098_1_genePOLA1:aptFor_XM_009276922_1_genePOLA1:Node28:egrGar_XM_009635688_1_genePOLA1:nipNip_XM_009476229_1_genePOLA1:aptHaa_AHAA00012507_RA_geneAHAA00012507:Node54:rheAme_RAME00017588_RA_geneRAME00017588:rhe…
1147	1147_2	421681	100227995	2.46513	3.76171	0.07996	0	1	48.153128	3.50E-11	0	1	12.529068	4.01E-04	1	0	12.69845	0.004	1.877	1.232755981	0.013087737	1	1	1.40E-10	0.001685901	1	73	16	16	0.219178082	0.219178082	Node2:eudEle:notPer:cryCin:Node11:Node9:rheAme:droNov:casCas:Node19:calAnn:ficAlb:taeGut:anaPla:galGal:Node70	Node2:eudEle:notPer:cryCin:Node11:Node9:rheAme:droNov:casCas:Node19:calAnn:ficAlb:taeGut:anaPla:galGal:Node70
1148	1148_1	416029	100190021	4.63546	3.24585	0.39192	16.798932	2.25E-04	74.734384	1.11E-16	16.798932	4.16E-05	40.376052	2.09E-10	0.007563547	0.062	2.39514	0.178	1.692	1.407499346	0.735489608	0.001816697	3.37E-04	7.18E-16	1.86E-09	0.014857345	65	6	8	0.092307692	0.123076923	picPub_XM_009896346_1_geneCHCHD6:egrGar_XM_009639309_1_geneCHCHD6:nipNip_XM_009469813_1_geneCHCHD6:chaPel_XM_009999303_1_geneCHCHD6:calAnn_XM_008499654_1_geneCHCHD6:lepDis_XM_009954247_1_geneLOC104348869	picPub_XM_009896346_1_geneCHCHD6:egrGar_XM_009639309_1_geneCHCHD6:nipNip_XM_009469813_1_geneCHCHD6:pseHum_XM_005522068_1_geneLOC102109773:Node45:chaPel_XM_009999303_1_geneCHCHD6:calAnn_XM_008499654_1_geneCHCHD6:lepDis_XM_009954247_1_geneLOC104348869
1150	1150_2	100857319	100226655	4.36883	2.68535	0.11172	0	1	-4.16E-04	1	0	1	0.209728	0.646980678	0.071626402	0.036	1	0	1	2.125532207	0.083338319	1	1	1	0.883303433	0.120011072	37	2	5	0.054054054	0.135135135	notPer:eudEle	galGal:notPer:eudEle:droNov:Node20
1151	1151_1	424046	100227194	6.20298	2.35153	0.04455	0	1	-0.002076	1	0	1	-3.293452	1	0.026552346	0.006	1	0	2.914	6597.415709	0.001463024	1	1	1	1	0.047911058	77	0	3	0	0.038961039	Node3:corBra_XM_008630464_1_geneNABP1:cryCin_CCIN00016897_RA_geneCCIN00016897
1155	1155_2	769679	100222001	3.11068	3.72062	0.09794	0	1	5.965944	0.050642102	0	1	0.523108	0.4695189	7.91E-04	0	10.59354	0.021	1	114.9399183	4.59E-04	1	1	0.074195033	0.718600489	0.001775985	73	16	18	0.219178082	0.246575342	anaPla:corBra:geoFor:picPub:egrGar:cucCan:casCas:Node59:Node53:notPer:cryCin:eudEle:Node63:rhePen:rheAme:Node52	anaPla:corBra:geoFor:picPub:egrGar:cucCan:Node43:casCas:Node59:Node53:notPer:cryCin:eudEle:Node63:rhePen:rheAme:Node70:Node52
1159	1159_1	100858613	100224628	6.16912	7.11644	0.11566	-0.02439	1	7.769604	0.020551898	-0.02439	1	2.754052	0.097008302	9.11E-09	0.016	1	0.008	2.254	714.729241	0.005100492	1	1	0.031527301	0.22594578	2.99E-08	65	5	9	0.076923077	0.138461538	Node44:aptRow_AROW00005571_RA_geneAROW00005571:Node50:Node38:nipNip_XM_009469947_1_geneIL17RE	corBra_XM_008632364_1_geneIL17RE:cucCan_XM_009565893_1_geneCRELD1:Node44:aptRow_AROW00005571_RA_geneAROW00005571:Node50:Node38:nipNip_XM_009469947_1_geneIL17RE:nipNip_XM_009469948_1_geneLOC104016977:aptFor_XM_009284533_1_geneIL17RE
1160	1160_2	415460	105760828	2.33645	2.57548	0.18424	4.388904	0.111419603	18.340948	1.04E-04	4.388904	0.03617356	11.25048	7.96E-04	0.07102432	0.019	2.88817	0.026	2.564	127.9136665	0.001148025	0.501299077	0.163405703	2.11E-04	0.003195181	0.1190733	63	0	2	0	0.031746032	Node13:strCam
1161	1161_2	100858546	NA	5.83956	3.27136	0.38106	0	1	4.085568	0.129667214	0	1	0.79988	0.37112925	0.001001792	0.181	1	0.062	1.166	2.745917415	0.081486804	1	1	0.1808106	0.615087572	0.002218833	37	12	12	0.324324324	0.324324324	aptFor:fulGla:nipNip:Node3:casCas:Node19:cryCin:tinGut:eudEle:galGal:Node10:pygAde	aptFor:fulGla:nipNip:Node3:casCas:Node19:cryCin:tinGut:eudEle:galGal:Node10:pygAde
1164	1164_1	430669	100217676	7.58249	2.19337	0.03619	0	1	-0.00552	1	0	1	0.860052	0.35372414	0.010045199	0.024	1	0	2.713	191.1313379	5.99E-04	1	1	1	0.596589424	0.019393102	103	4	5	0.038834951	0.048543689	mesUni_XM_010179745_1_geneLOC104536988:cucCan_XM_009568992_1_geneEFHD1:geoFor_XM_005430224_1_geneEFHD1:calAnn_XM_008491054_1_geneEFHD1	mesUni_XM_010179745_1_geneLOC104536988:aquChr_XM_011577357_1_geneEFHD1:cucCan_XM_009568992_1_geneEFHD1:geoFor_XM_005430224_1_geneEFHD1:calAnn_XM_008491054_1_geneEFHD1
1167	1167_1	100859030	100226449	5.49418	3.8225	0.01687	0	1	-0.009876	1	0	1	-0.136848	1	0.785852398	0	5.93196	0	2.305	1.785191999	0.012108303	1	1	1	1	1	75	12	13	0.16	0.173333333	calAnn_XM_008504676_1_geneFOXB1:nipNip_XM_009469770_1_geneFOXB1:lepDis_XM_009953913_1_geneFOXB1:corBra_XM_008637869_1_geneFOXB1:colLiv_XM_005511202_1_geneFOXB1:cucCan_XM_009558201_1_geneFOXB1:egrGar_XM_009643823_1_geneFOXB1:Node31:aptOwe_AOWE00017201_RA_geneAOWE00017201:ficAlb_XM_005060916_1_geneFOXB2:galGal_XM_003643025_2_geneFOXB2:rhePen_RPEN00008674_RA_geneRPEN00008674	calAnn_XM_008504676_1_geneFOXB1:nipNip_XM_009469770_1_geneFOXB1:lepDis_XM_009953913_1_geneFOXB1:corBra_XM_008637869_1_geneFOXB1:colLiv_XM_005511202_1_geneFOXB1:cucCan_XM_009558201_1_geneFOXB1:egrGar_XM_009643823_1_geneFOXB1:Node31:anaPla_XM_005031691_2_geneFOXB1:aptOwe_AOWE00017201_RA_geneAOWE00017201:ficAlb_XM_005060916_1_geneFOXB2:galGal_XM_003643025_2_geneFOXB2:rhePen_RPEN00008674_RA_geneRPEN0…
1168	1168_1	NA	100222396	12.38359	3.88033	0.0381	0	1	-0.014192	1	0	1	-0.703424	1	0.001225314	0.013	1	0	2.683	1.781673517	0.06800342	1	1	1	1	0.002683225	85	4	10	0.047058824	0.117647059	balReg_XM_010304828_1_geneLGI3:colLiv_XM_005510863_1_geneLGI3:geoFor_XM_005430909_1_geneLGI3:corBra_XM_008633088_1_geneLGI3	Node25:balReg_XM_010304828_1_geneLGI3:chaVoc_XM_009895827_1_geneLGI3:colLiv_XM_005510863_1_geneLGI3:picPub_XM_009900138_1_geneLGI3:geoFor_XM_005430909_1_geneLGI3:corBra_XM_008633088_1_geneLGI3:pseHum_XM_005530862_1_geneLGI3:Node74:Node40
1173	1173_2	419877	100231301	3.98999	3.64363	0.09509	0.675496	0.713375036	39.843484	2.23E-09	0.675496	0.411141988	0.405788	0.524115129	0.972099388	0.001	2.51468	0.054	1	1.591548442	0.025141503	1	1	7.55E-09	0.769372816	1	75	14	14	0.186666667	0.186666667	Node8:cryCin:notPer:falPer:colLiv:chaVoc:balReg:Node49:Node53:chaPel:calAnn:Node59:Node67:Node63	Node8:cryCin:notPer:falPer:colLiv:chaVoc:balReg:Node49:Node53:chaPel:calAnn:Node59:Node67:Node63
1176	1176_1	428556	100219093	6.6652	3.67088	0.14681	0	1	31.79122	1.25E-07	0	1	0.747512	0.387265091	0	0.092	1	0.072	1	2.000662477	0.260415895	1	1	3.52E-07	0.633156407	0	77	9	12	0.116883117	0.155844156	cryCin_CCIN00006466_RA_geneCCIN00006466:eudEle_EELE00006311_RA_geneEELE00006311:casCas_CCAS00017718_RA_geneCCAS00017718:calAnn_XM_008504531_1_geneCLIP4:chaPel_XM_009994698_1_geneCLIP4:Node32:Node36:mesUni_XM_010194154_1_geneCLIP4:melGal_XM_010706496_1_geneCLIP4	cryCin_CCIN00006466_RA_geneCCIN00006466:eudEle_EELE00006311_RA_geneEELE00006311:casCas_CCAS00017718_RA_geneCCAS00017718:calAnn_XM_008504531_1_geneCLIP4:chaPel_XM_009994698_1_geneCLIP4:Node32:Node36:mesUni_XM_010194154_1_geneCLIP4:Node64:anaPla_XM_013092581_1_geneCLIP4:melGal_XM_010706496_1_geneCLIP4:Node22
1177	1177_2	100858820	100222673	5.04365	2.91877	0.04455	0	1	21.40992	2.24E-05	0	1	4.695472	0.030242192	0	0	1	0.002	2.169	8.619487088	0.023760523	1	1	4.93E-05	0.085152256	0	55	6	12	0.109090909	0.218181818	Node11:geoFor:colLiv:cucCan:Node4:nipNip	Node11:corBra:geoFor:Node22:Node14:colLiv:cucCan:notPer:Node4:nipNip:Node3:balReg
1180	1180_2	101747528	NA	6.05731	3.27719	0.08498	-2.00E-06	1	7.18442	0.027537405	-2.00E-06	1	0.62974	0.4274507	0.750208508	0	29.10272	0.009	1.478	1.776402746	0.050669313	1	1	0.041574126	0.674869746	0.976748875	39	6	8	0.153846154	0.205128205	aptRow:Node4:rheAme:nipNip:Node31:aptFor	aptRow:Node4:rheAme:cucCan:egrGar:nipNip:Node31:aptFor
1181	1181_1	416839	100224782	9.63748	2.47483	0.18619	0	1	152.084556	0	0	1	17.451032	2.95E-05	1	0.088	1	0.069	1.367	1.342482753	0.106759107	1	1	0	1.47E-04	1	77	0	2	0	0.025974026	egrGar_XM_009643111_1_geneIFT81:anaPla_XM_005028184_2_geneIFT81
1182	1182_1	427447	100231954	2.58156	3.78553	0.04734	-1.20E-05	1	36.026924	1.50E-08	-2.00E-06	1	2.339208	0.126153679	0	0	1	0.011	1	141.6137876	0.027701353	1	1	4.67E-08	0.278762934	0	85	15	17	0.176470588	0.2	Node3:notPer_NPER00001858_RA_geneNPER00001858:aptOwe_AOWE00006062_RA_geneAOWE00006062:Node19:Node15:Node1:colLiv_XM_005508024_1_geneRICTOR:ficAlb_XM_005060490_1_geneRICTOR:geoFor_XM_005426073_1_geneRICTOR:egrGar_XM_009647326_1_geneRICTOR:chaVoc_XM_009890890_1_geneLOC104291630:nipNip_XM_009474404_1_geneRICTOR:anaPla_XM_013093027_1_geneRICTOR:Node82:Node80	Node3:notPer_NPER00001858_RA_geneNPER00001858:aptOwe_AOWE00006062_RA_geneAOWE00006062:Node16:Node19:Node15:Node1:colLiv_XM_005508024_1_geneRICTOR:ficAlb_XM_005060490_1_geneRICTOR:geoFor_XM_005426073_1_geneRICTOR:egrGar_XM_009647326_1_geneRICTOR:aquChr_XM_011594370_1_geneRICTOR:chaVoc_XM_009890890_1_geneLOC104291630:nipNip_XM_009474404_1_geneRICTOR:anaPla_XM_013093027_1_geneRICTOR:Node82:Node80
1183	1183_1	423660	100229838	8.49757	2.58305	0.33526	28.175992	7.61E-07	163.421168	0	28.175992	1.11E-07	66.93016	3.33E-16	0	0.024	2.57243	0.065	1.817	64.79740739	0.023868586	9.19E-06	1.34E-06	0	4.63E-15	0	81	19	28	0.234567901	0.345679012	rhePen_RPEN00008680_RA_geneRPEN00008680:droNov_DNOV00012006_RA_geneDNOV00012006:Node10:tinGut_XM_010215218_1_geneRTKN2:cucCan_XM_009555320_1_geneRTKN2:pygAde_XM_009325831_1_geneRTKN2:Node25:aptRow_AROW00019796_RA_geneAROW00019796:eudEle_EELE00012780_RA_geneEELE00012780:cryCin_CCIN00015622_RA_geneCCIN00015622:Node47:pseHum_XM_005518087_1_geneRTKN:Node52:ficAlb_XM_005048059_1_geneRTKN2:Node57:falPe…	rhePen_RPEN00008680_RA_geneRPEN00008680:Node3:droNov_DNOV00012006_RA_geneDNOV00012006:Node10:tinGut_XM_010215218_1_geneRTKN2:cucCan_XM_009555320_1_geneRTKN2:pygAde_XM_009325831_1_geneRTKN2:Node25:aptRow_AROW00019796_RA_geneAROW00019796:notPer_NPER00017714_RA_geneNPER00017714:eudEle_EELE00012780_RA_geneEELE00012780:cryCin_CCIN00015622_RA_geneCCIN00015622:Node47:pseHum_XM_005518087_1_geneRTKN:falPe…
1186	1186_1	395838	NA	7.61273	2.91924	0.07014	0.211648	0.899582961	-0.003388	1	0	1	-0.383096	1	1.48E-04	0	5.23966	0	2.605	806.3709383	0.003435907	1	1	1	1	3.61E-04	63	6	10	0.095238095	0.158730159	Node4:tinGut_XM_010213643_1_geneALX3:Node15:calAnn_XM_008499491_1_geneLOC103533601:Node44:Node22	Node4:tinGut_XM_010213643_1_geneALX3:notPer_NPER00007192_RA_geneNPER00007192:Node15:geoFor_XM_005426847_1_geneALX3:calAnn_XM_008499491_1_geneLOC103533601:Node44:pygAde_XM_009334753_1_geneALX3:balReg_XM_010305336_1_geneLOC104637737:Node22
1190	1190_1	427606	100219062	2.64933	3.09431	0.0428	-4.00E-06	1	8.21616	0.016439308	-4.00E-06	1	3.181268	0.074486906	2.96E-05	0	12.51131	0.004	1.554	1.879281128	0.075200848	1	1	0.02552837	0.182571677	7.69E-05	73	7	8	0.095890411	0.109589041	tinGut_XM_010220259_1_geneNRG2:cryCin_CCIN00009785_RA_geneCCIN00009785:geoFor_XM_005431665_1_geneNRG2:picPub_XM_009903155_1_geneNRG2:egrGar_XM_009649483_1_geneNRG2:cucCan_XM_009555906_1_geneNRG2:balReg_XM_010298005_1_geneNRG2	tinGut_XM_010220259_1_geneNRG2:cryCin_CCIN00009785_RA_geneCCIN00009785:geoFor_XM_005431665_1_geneNRG2:picPub_XM_009903155_1_geneNRG2:egrGar_XM_009649483_1_geneNRG2:cucCan_XM_009555906_1_geneNRG2:balReg_XM_010298005_1_geneNRG2:aptHaa_AHAA00008466_RA_geneAHAA00008466
1191	1191_2	419474	100190379	1.73033	4.13597	0.06639	1.50E-04	0.999925003	-8.92E-04	1	0	1	-0.035064	1	1	0	34.59687	0	1	1.053732959	9.71E-16	1	1	1	1	1	63	0	0	0	0
1193	1193_1	100857281	NA	10.45056	5.26155	0.00704	0	1	-0.005344	1	0	1	1.651772	0.198717924	0.024230321	0.002	1	0	2.438	35.04200341	5.75E-04	1	1	1	0.396061978	0.043939943	65	5	6	0.076923077	0.092307692	tinGut_XM_010225188_1_geneLOC104577695:aptHaa_AHAA00005416_RA_geneAHAA00005416:Node30:fulGla_XM_009583360_1_geneLOC104080837:colLiv_XM_005503337_1_geneCPLX2	tinGut_XM_010225188_1_geneLOC104577695:Node9:aptHaa_AHAA00005416_RA_geneAHAA00005416:Node30:fulGla_XM_009583360_1_geneLOC104080837:colLiv_XM_005503337_1_geneCPLX2
1196	1196_1	771715	100227461	3.42564	3.21863	0.27006	24.952262	3.82E-06	113.431036	0	24.952262	5.88E-07	48.265992	3.72E-12	0	0.023	2.72168	0.085	1.724	6.007265164	0.232174103	4.15E-05	6.41E-06	0	3.86E-11	0	75	13	15	0.173333333	0.2	Node9:casCas_CCAS00013783_RA_geneCCAS00013783:cryCin_CCIN00012984_RA_geneCCIN00012984:tinGut_XM_010216273_1_geneCD2AP:Node16:taeGut_XM_012572902_1_geneCD2AP:melUnd_XM_005146497_1_geneCD2AP:colLiv_XM_005512296_1_geneCD2AP:fulGla_XM_009581871_1_geneCD2AP:Node69:anaPla_XM_005012945_2_geneCD2AP:galGal_XM_003641061_2_geneCD2AP:Node72	Node9:casCas_CCAS00013783_RA_geneCCAS00013783:cryCin_CCIN00012984_RA_geneCCIN00012984:tinGut_XM_010216273_1_geneCD2AP:Node16:taeGut_XM_012572902_1_geneCD2AP:melUnd_XM_005146497_1_geneCD2AP:falPer_XM_005239197_1_geneCD2AP:colLiv_XM_005512296_1_geneCD2AP:fulGla_XM_009581871_1_geneCD2AP:Node69:anaPla_XM_005012945_2_geneCD2AP:galGal_XM_003641061_2_geneCD2AP:Node72:Node22
1197	1197_2	424984	100225041	3.29891	3.34474	0.09781	12.581326	0.001853531	92.324976	0	12.581324	3.90E-04	20.45592	6.10E-06	0.531452249	0.002	3.25836	0.011	1.74	2.031993882	0.032434791	0.012544231	0.002644812	0	3.31E-05	0.730178218	75	12	17	0.16	0.226666667	Node11:droNov:casCas:Node15:notPer:Node21:Node18:aptFor:nipNip:ficAlb:Node65:melUnd	aptRow:Node11:Node9:droNov:casCas:Node15:notPer:Node21:Node18:Node7:falPer:aptFor:nipNip:colLiv:ficAlb:Node65:melUnd
1199	1199_1	424214	100227504	8.98107	2.70199	0.16071	2.00E-06	0.999999	100.368836	0	2.00E-06	0.998871621	0.720348	0.396029783	0	0.072	1	0.102	1	904.3906432	0.118379959	1	1	0	0.641937902	0	77	39	40	0.506493506	0.519480519	notPer_NPER00003913_RA_geneNPER00003913:rhePen_RPEN00014605_RA_geneRPEN00014605:Node10:Node13:balReg_XM_010307222_1_genePLCH2:fulGla_XM_009574997_1_genePLCH2:pygAde_XM_009320559_1_genePLCH2:Node30:nipNip_XM_009461001_1_genePLCH2:egrGar_XM_009648138_1_genePLCH2:Node33:falPer_XM_005238008_1_genePLCH2:halLeu_XM_010577542_1_genePLCH2:aquChr_XM_011585439_1_genePLCH2:Node36:Node28:mesUni_XM_010187210_1…	notPer_NPER00003913_RA_geneNPER00003913:rhePen_RPEN00014605_RA_geneRPEN00014605:Node10:Node13:balReg_XM_010307222_1_genePLCH2:fulGla_XM_009574997_1_genePLCH2:pygAde_XM_009320559_1_genePLCH2:Node30:nipNip_XM_009461001_1_genePLCH2:egrGar_XM_009648138_1_genePLCH2:Node33:falPer_XM_005238008_1_genePLCH2:halLeu_XM_010577542_1_genePLCH2:aquChr_XM_011585439_1_genePLCH2:Node36:Node28:mesUni_XM_010187210_1…
1202	1202_2	503512	100222465	1.96055	4.43467	0.03277	-2.00E-06	1	0.1683	0.919293352	-2.00E-06	1	0.18042	0.671012547	0.577520546	0	28.43679	0.002	1	3.32342062	0.009233058	1	1	1	0.904579625	0.78464581	59	3	4	0.050847458	0.06779661	anaPla:droNov:aptFor	anaPla:droNov:Node25:aptFor
1203	1203_2	425499	NA	4.37123	4.76447	0.05933	-7.40E-05	1	0.834692	0.658792938	-7.40E-05	1	3.607836	0.057507904	5.32E-05	0	59.94969	0.002	1	27.05177316	0.001219256	1	1	0.842673497	0.14744843	1.35E-04	47	11	14	0.234042553	0.29787234	tinGut:aptOwe:aptHaa:rhePen:rheAme:droNov:casCas:Node23:strCam:pseHum:Node44	tinGut:Node13:aptOwe:aptRow:aptHaa:rhePen:rheAme:droNov:casCas:Node23:strCam:Node16:pseHum:Node44
1204	1204_1	395714	100231153	10.31041	2.45267	0.1255	6.00E-06	0.999997	-0.001876	1	0	1	-24.955472	1	1.55E-13	0.166	1	0	2.285	7.162238913	0.039738691	1	1	1	1	6.13E-13	95	2	6	0.021052632	0.063157895	pseHum_XM_005528486_1_geneBARX2:eudEle_EELE00000654_RA_geneEELE00000654	pseHum_XM_005528486_1_geneBARX2:eudEle_EELE00000654_RA_geneEELE00000654:galGal_XM_414766_4_geneUNCX:Node68:Node53:Node92
1205	1205_2	417598	100230035	2.33848	3.28995	0.06055	-3.08E-04	1	58.491692	1.99E-13	-3.04E-04	1	4.00E-06	0.998404232	9.79E-06	0	12.63629	0.03	1	121.3912509	2.89E-04	1	1	9.91E-13	1	2.65E-05	73	36	40	0.493150685	0.547945205	casCas:droNov:Node7:aptRow:Node6:Node2:rhePen:rheAme:Node12:cryCin:eudEle:notPer:Node19:Node15:Node1:egrGar:lepDis:melUnd:chaPel:serCan:taeGut:pseHum:ficAlb:Node47:Node39:picPub:colLiv:Node55:falPer:Node54:Node28:aptFor:Node23:anaPla:galGal:Node70	casCas:droNov:Node7:aptRow:Node6:Node2:rhePen:rheAme:Node12:cryCin:eudEle:notPer:Node19:Node15:Node1:egrGar:lepDis:melUnd:chaPel:serCan:taeGut:pseHum:ficAlb:Node47:Node39:picPub:Node38:Node34:colLiv:Node55:falPer:Node54:Node28:aptFor:chaVoc:Node65:Node23:anaPla:galGal:Node70
1211	1211_2	395315	100217856	3.58494	3.30735	0.12478	0	1	37.81862	6.13E-09	0	1	5.207576	0.022488668	0.140840677	0	18.81762	0.022	1.406	2.826598311	0.02255769	1	1	1.99E-08	0.066022677	0.222259248	75	0	4	0	0.053333333	geoFor:Node39:Node60:egrGar
1212	1212_2	395593	100232274	9.64636	2.57604	0.26183	21.28368	2.39E-05	90.147992	0	21.283678	3.96E-06	21.975772	2.76E-06	2.02E-10	0.001	5.07604	0.039	1.417	4.136788716	0.025998181	2.28E-04	3.79E-05	0	1.56E-05	7.20E-10	67	36	41	0.537313433	0.611940299	galGal:anaPla:egrGar:nipNip:balReg:strCam:eudEle:notPer:tinGut:cryCin:Node21:Node17:droNov:casCas:Node29:Node34:Node14:falPer:chaVoc:Node40:pygAde:Node9:Node5:chaPel:calAnn:Node49:melUnd:cucCan:mesUni:ficAlb:taeGut:Node60:Node55:Node54:Node4:melGal	galGal:anaPla:egrGar:nipNip:balReg:strCam:eudEle:notPer:tinGut:cryCin:Node21:Node19:Node17:droNov:casCas:Node29:Node34:Node14:Node37:falPer:chaVoc:Node40:fulGla:pygAde:Node9:Node5:chaPel:calAnn:Node49:melUnd:cucCan:mesUni:ficAlb:taeGut:Node60:pseHum:Node55:Node54:Node52:Node4:melGal
1213	1213_2	395357	100222985	5.40427	3.36974	0.55068	325.79796	0	1007.604756	0	325.79796	0	583.785592	0	1.48E-07	0.062	2.64903	0.121	2.034	6.774678497	0.020040672	0	0	0	0	4.55E-07	71	38	43	0.535211268	0.605633803	melGal:anaPla:calAnn:chaPel:Node6:melUnd:corBra:pseHum:ficAlb:taeGut:geoFor:Node22:Node16:falPer:Node11:lepDis:nipNip:Node32:Node39:fulGla:chaVoc:Node28:Node10:colLiv:balReg:Node45:Node9:Node50:eudEle:notPer:Node55:aptHaa:Node62:Node54:Node67:strCam:Node4:galGal	melGal:anaPla:calAnn:chaPel:Node6:melUnd:corBra:pseHum:ficAlb:taeGut:geoFor:Node22:Node16:Node14:falPer:Node11:lepDis:nipNip:Node32:picPub:Node35:Node39:fulGla:chaVoc:Node42:Node28:Node10:colLiv:balReg:Node45:Node9:Node50:eudEle:notPer:Node55:aptHaa:Node62:Node54:Node67:strCam:Node48:Node4:galGal
1214	1214_2	417799	100231825	2.50751	3.28308	0.05235	-7.20E-05	1	29.171644	4.63E-07	-7.20E-05	1	3.696424	0.054529218	0.113514382	0	42.4067	0.007	1.736	127.7722386	5.99E-05	1	1	1.22E-06	0.141000918	0.183175011	73	1	2	0.01369863	0.02739726	eudEle	eudEle:Node58
1215	1215_2	NA	NA	2.7343	3.06565	0.01201	-2.00E-06	1	-0.00674	1	-2.00E-06	1	0.19252	0.660827467	0.053022928	0	28.43569	0	1	4.147435521	0.002606415	1	1	1	0.895456778	0.091095661	43	10	12	0.23255814	0.279069767	eudEle:aptHaa:rhePen:nipNip:pseHum:geoFor:corBra:Node37:colLiv:Node34	eudEle:aptHaa:rhePen:nipNip:anaPla:pseHum:geoFor:corBra:Node37:colLiv:Node34:tinGut
1217	1217_1	770517	NA	4.55145	4.5466	0.36408	4.1541	0.1252993	10.413016	0.005480779	4.1541	0.041533841	9.43446	0.002129458	2.22E-10	0.014	3.52818	0.019	2.777	2.704469612	0.357431455	0.555087252	0.184726232	0.009069577	0.007911928	7.91E-10	65	6	6	0.092307692	0.092307692	corBra_XM_008631929_1_geneCDCA3:pseHum_XM_005523830_1_geneCDCA3:calAnn_XM_008499167_1_geneCDCA3:lepDis_XM_009956850_1_geneCDCA3:picPub_XM_009899609_1_geneCDCA3:Node62	corBra_XM_008631929_1_geneCDCA3:pseHum_XM_005523830_1_geneCDCA3:calAnn_XM_008499167_1_geneCDCA3:lepDis_XM_009956850_1_geneCDCA3:picPub_XM_009899609_1_geneCDCA3:Node62
1218	1218_2	416440	105759982	2.82544	3.00207	0.00757	-4.64E-04	1	132.827244	0	-4.60E-04	1	0.00604	0.938052823	0.004467083	0	51.44214	0.003	1	5.854244577	9.15E-04	1	1	0	1	0.009076336	71	15	17	0.211267606	0.23943662	aptOwe:rheAme:casCas:nipNip:egrGar:Node25:lepDis:falPer:picPub:chaVoc:corBra:pseHum:Node59:colLiv:strCam	aptOwe:rheAme:tinGut:casCas:nipNip:egrGar:Node25:aptFor:lepDis:falPer:picPub:chaVoc:corBra:pseHum:Node59:colLiv:strCam
1224	1224_1	395488	105760000	11.30816	2.3299	0.65627	362.346014	0	761.2727	0	362.346014	0	641.37366	0	0	0.173	2.94086	0.207	2.532	9.54799942	0.341713602	0	0	0	0	0	69	26	35	0.376811594	0.507246377	eudEle_EELE00009958_RA_geneEELE00009958:cryCin_CCIN00003439_RA_geneCCIN00003439:notPer_NPER00017166_RB_geneNPER00017166:Node2:rheAme_RAME00015529_RA_geneRAME00015529:Node8:casCas_CCAS00003762_RA_geneCCAS00003762:droNov_DNOV00012682_RA_geneDNOV00012682:aptRow_AROW00013856_RB_geneAROW00013856:aptHaa_AHAA00011274_RA_geneAHAA00011274:Node15:Node11:lepDis_XM_009956459_1_geneLOC104339926:taeGut_XM_0125…	eudEle_EELE00009958_RA_geneEELE00009958:cryCin_CCIN00003439_RA_geneCCIN00003439:notPer_NPER00017166_RB_geneNPER00017166:Node2:rheAme_RAME00015529_RA_geneRAME00015529:Node8:casCas_CCAS00003762_RA_geneCCAS00003762:droNov_DNOV00012682_RA_geneDNOV00012682:aptRow_AROW00013856_RB_geneAROW00013856:aptHaa_AHAA00011274_RA_geneAHAA00011274:aptOwe_AOWE00016828_RA_geneAOWE00016828:Node17:Node15:Node11:Node1:…
1227	1227_2	769146	100190180	3.64915	0.5975	0.05063	0	1	-0.16588	1	0.074288	0.785192808	-0.044612	1	0.006300324	0	12.61131	0	1	5.736183779	0.041162626	1	1	1	1	0.012542601	49	1	2	0.020408163	0.040816327	egrGar	melUnd:egrGar
1228	1228_2	395159	100228369	2.06756	3.77182	0.05814	0	1	2.25116	0.324464224	0	1	-0.025144	1	0.012194778	0.024	1	0.043	1	39.86120056	0.001144852	1	1	0.431009291	1	0.023219881	43	1	2	0.023255814	0.046511628	rheAme	tinGut:rheAme
1229	1229_1	423026	100223844	7.21539	1.64152	0.07497	0	1	44.01978	2.76E-10	0	1	1.564548	0.211000546	2.75E-05	0.032	1	0.019	1.246	41.92977013	0.001834083	1	1	1.03E-09	0.413289049	7.16E-05	101	9	12	0.089108911	0.118811881	geoFor_XM_005428494_1_geneSYT9:eudEle_EELE00017262_RA_geneEELE00017262:taeGut_XM_012577036_1_geneLOC100223844:pseHum_XM_005534150_1_geneLOC102103162:colLiv_XM_005515685_1_geneLOC102098152:casCas_CCAS00020791_RA_geneCCAS00020791:Node53:tinGut_XM_010222719_1_geneLOC104575383:Node38	geoFor_XM_005428494_1_geneSYT9:Node30:eudEle_EELE00017262_RA_geneEELE00017262:Node42:taeGut_XM_012577036_1_geneLOC100223844:pseHum_XM_005534150_1_geneLOC102103162:colLiv_XM_005515685_1_geneLOC102098152:casCas_CCAS00020791_RA_geneCCAS00020791:Node46:Node53:tinGut_XM_010222719_1_geneLOC104575383:Node38
1230	1230_2	415995	100190312	2.86397	2.33374	0.16152	0	1	3.114644	0.21069957	0	1	1.135412	0.286623887	1	0.036	1	0.07	1.305	1.001638748	8.51E-14	1	1	0.286624817	0.517647101	1	59	2	3	0.033898305	0.050847458	rhePen:anaPla	rhePen:Node29:anaPla
1233	1233_2	424787	100227251	2.08438	4.45329	0.0377	-2.00E-06	1	-0.001968	1	-2.00E-06	1	-0.102096	1	0.719824238	0	20.0368	0	1	11.40860048	0.00148532	1	1	1	1	0.943726233	71	0	1	0	0.014084507	serCan
1234	1234_2	497223	100226572	3.66214	3.69443	0.24333	0	1	25.919392	2.35E-06	0	1	9.781768	0.001762508	8.03E-06	0.047	1	0.044	1.484	1.609157419	0.172320384	1	1	5.77E-06	0.006663798	2.19E-05	53	4	8	0.075471698	0.150943396	droNov:calAnn:mesUni:galGal	droNov:calAnn:Node25:Node31:mesUni:egrGar:Node2:galGal
1235	1235_1	NA	NA	8.35811	4.07531	0.72335	1.56996	0.456128824	4.7775	0.091744293	1.56996	0.210212823	2.88854	0.089211737	0	0.011	3.03633	0.018	2.499	5.926526821	0.498651464	1	0.810584104	0.130436955	0.21080045	0	53	8	9	0.150943396	0.169811321	nipNip_XM_009462374_1_geneLOC104010276:Node14:Node13:tinGut_XM_010220410_1_geneLOC104573218:strCam_XM_009688684_1_geneLOC104153028:balReg_XM_010307168_1_geneLOC104639154:lepDis_XM_009961187_1_geneLOC104354310:Node48	nipNip_XM_009462374_1_geneLOC104010276:Node14:Node13:tinGut_XM_010220410_1_geneLOC104573218:strCam_XM_009688684_1_geneLOC104153028:aptFor_XM_009289653_1_geneLOC103907463:balReg_XM_010307168_1_geneLOC104639154:lepDis_XM_009961187_1_geneLOC104354310:Node48
1236	1236_1	768638	100218418	8.61807	2.94585	0.03094	1.82E-04	0.999909004	-0.002496	1	0	1	-0.006492	1	1	0	1	0	2.454	1.085570111	9.85E-16	1	1	1	1	1	63	1	1	0.015873016	0.015873016	droNov_DNOV00018414_RA_geneDNOV00018414	droNov_DNOV00018414_RA_geneDNOV00018414
1238	1238_1	423421	100222999	22.18019	3.57213	0.057	0	1	9.485212	0.008715903	0	1	1.127164	0.288381072	0.044000315	0.039	1	0.005	1.573	1.398651998	0.151757629	1	1	0.014002721	0.519760884	0.076637349	79	3	3	0.037974684	0.037974684	notPer_NPER00009457_RA_geneNPER00009457:corBra_XM_008629830_1_geneITPK1:geoFor_XM_005417990_1_geneITPK1	notPer_NPER00009457_RA_geneNPER00009457:corBra_XM_008629830_1_geneITPK1:geoFor_XM_005417990_1_geneITPK1
1243	1243_2	419818	105758871	4.36523	3.08608	0.09376	2.34E-04	0.999883007	0.019996	0.990051814	2.34E-04	0.987795189	0.008416	0.926905602	0.963110956	0.031	1	0.002	1	1.928439873	0.024576591	1	1	1	1	1	37	0	1	0	0.027027027	anaPla
1244	1244_1	419304	100226759	8.90835	2.99079	0.10821	0	1	39.544604	2.59E-09	0	1	1.331556	0.248528592	0	0.035	1	0.052	1	1.535948933	0.543511377	1	1	8.71E-09	0.468276682	0	83	14	14	0.168674699	0.168674699	notPer_NPER00001314_RA_geneNPER00001314:serCan_XM_009093007_1_geneNCOA5:colLiv_XM_005502682_1_geneRALY:taeGut_XM_004177054_2_geneNCOA5:Node26:calAnn_XM_008497752_1_geneNCOA5:melUnd_XM_005140697_1_geneNCOA5:picPub_XM_009901861_1_geneNCOA5:colLiv_XM_005499655_1_geneNCOA5:mesUni_XM_010185234_1_geneNCOA5:Node54:nipNip_XM_009471424_1_geneNCOA5:chaVoc_XM_009893378_1_geneNCOA5:galGal_XM_004947204_1_gene…	notPer_NPER00001314_RA_geneNPER00001314:serCan_XM_009093007_1_geneNCOA5:colLiv_XM_005502682_1_geneRALY:taeGut_XM_004177054_2_geneNCOA5:Node26:calAnn_XM_008497752_1_geneNCOA5:melUnd_XM_005140697_1_geneNCOA5:picPub_XM_009901861_1_geneNCOA5:colLiv_XM_005499655_1_geneNCOA5:mesUni_XM_010185234_1_geneNCOA5:Node54:nipNip_XM_009471424_1_geneNCOA5:chaVoc_XM_009893378_1_geneNCOA5:galGal_XM_004947204_1_gene…
1245	1245_1	769981	100229344	52.56707	3.14749	0.0053	6.42E-04	0.999679052	-0.00404	1	0	1	-0.349044	1	1	0	1	0	1	1.689272702	0	1	1	1	1	1	67	0	0	0	0
1247	1247_1	395587	100231323	9.63238	4.951	0.08285	0	1	2.948184	0.228986552	0	1	0.140672	0.707613865	0.01317163	0.012	1	0.01	1	69.60256862	0.004190567	1	1	0.310487433	0.935634798	0.02496566	47	4	8	0.085106383	0.170212766	rhePen_RPEN00021271_RA_geneRPEN00021271:corBra_XM_008629499_1_geneDCTN2:nipNip_XM_009472412_1_geneLOC104019185:Node44	galGal_NM_204802_1_geneDCTN2:rhePen_RPEN00021271_RA_geneRPEN00021271:casCas_CCAS00020937_RA_geneCCAS00020937:Node31:corBra_XM_008629499_1_geneDCTN2:nipNip_XM_009472412_1_geneLOC104019185:fulGla_XM_009578364_1_geneDCTN2:Node44
1250	1250_2	418647	NA	1.30722	4.99782	0.13278	0.003292	0.998355354	4.371784	0.112377448	0.003292	0.954245718	-6.36E-04	1	0.540610686	0.081	1.02456	0.081	1.024	20.04682333	0.002568955	1	1	0.158014101	1	0.74122046	45	1	2	0.022222222	0.044444444	rhePen	melGal:rhePen
1252	1252_2	427338	100217870	3.57336	3.92509	0.17436	17.478446	1.60E-04	203.130052	0	17.478446	2.91E-05	80.855116	0	0.016331486	0.004	2.67466	0.028	1.62	5.375681049	0.00768517	0.001328677	2.42E-04	0	0	0.030532542	75	10	14	0.133333333	0.186666667	nipNip:serCan:ficAlb:cucCan:cryCin:eudEle:rhePen:casCas:Node72:Node68	anaPla:nipNip:halLeu:serCan:ficAlb:cucCan:cryCin:eudEle:aptRow:rhePen:casCas:Node72:Node68:Node4
1253	1253_1	427307	100219485	7.33237	3.1221	0.33602	5.557868	0.062104676	22.236884	1.48E-05	5.557868	0.018397806	18.073792	2.13E-05	0.996667373	0.026	2.38829	0.043	1.796	1.036639217	0.286675952	0.297128761	0.088322034	3.34E-05	1.08E-04	1	75	0	4	0	0.053333333	eudEle_EELE00016037_RA_geneEELE00016037:Node49:calAnn_XM_008496444_1_geneMRPL50:Node58
1256	1256_1	427868	100230387	2.55745	3.97723	0.09948	0.182928	0.912594169	11.165496	0.003762213	0.182926	0.668870648	0.167984	0.681909741	0	0.002	1	0.057	1	3.549247981	0.097997923	1	1	0.006349016	0.914772845	0	73	4	5	0.054794521	0.068493151	picPub_XM_009901300_1_geneTRHDE:taeGut_XM_012569003_1_geneTRHDE:chaPel_XM_010003071_1_geneTRHDE:Node56	picPub_XM_009901300_1_geneTRHDE:taeGut_XM_012569003_1_geneTRHDE:chaPel_XM_010003071_1_geneTRHDE:Node52:Node56
1257	1257_2	100858422	100219587	4.33282	4.03376	0.31773	34.507338	3.21E-08	157.593036	0	34.507338	4.25E-09	55.71042	8.39E-14	0.00425423	0.017	2.6581	0.056	1.773	7.627143985	0.012989475	4.62E-07	6.13E-08	0	9.86E-13	0.008670511	67	11	14	0.164179104	0.208955224	tinGut:Node5:chaVoc:mesUni:halLeu:melUnd:chaPel:Node52:colLiv:Node14:Node4	tinGut:cryCin:Node5:chaVoc:mesUni:halLeu:Node38:melUnd:chaPel:Node52:colLiv:melGal:Node14:Node4
1260	1260_2	NA	105759202	1.96878	4.75193	0.14044	0	1	3.150912	0.206913179	0	1	0.439416	0.507404462	0.004156733	0.027	1	0.023	1.524	378.8508346	0.001395714	1	1	0.281814897	0.753400471	0.008490284	61	0	1	0	0.016393443	Node58
1262	1262_1	395425	100229207	14.55792	2.44576	0.00843	-2.00E-06	1	39.591892	2.53E-09	0	1	-0.357012	1	0.998531717	0	1.02426	0.012	1	1	0.009315609	1	1	8.52E-09	1	1	75	0	2	0	0.026666667	mesUni_XM_010180781_1_geneLOC104537788:Node34
1263	1263_1	776014	NA	6.51903	3.24474	0.05819	-4.00E-06	1	15.698152	3.90E-04	-4.00E-06	1	4.761716	0.029099523	6.78E-04	0	24.50079	0.01	1	1983.309856	5.35E-04	1	1	7.43E-04	0.08236806	0.001534916	43	15	17	0.348837209	0.395348837	galGal_XM_001235582_3_geneBAHCC1:rheAme_RAME00021554_RA_geneRAME00021554:rhePen_RPEN00022591_RA_geneRPEN00022591:Node4:cryCin_CCIN00013868_RA_geneCCIN00013868:eudEle_EELE00014254_RA_geneEELE00014254:Node8:nipNip_XM_009466975_1_geneBAHCC1:Node21:ficAlb_XM_005056347_1_geneBAHCC1:cucCan_XM_009561154_1_geneBAHCC1:picPub_XM_009897975_1_geneBAHCC1:halLeu_XM_010578720_1_geneBAHCC1:Node2:melGal_XM_010726…	galGal_XM_001235582_3_geneBAHCC1:rheAme_RAME00021554_RA_geneRAME00021554:rhePen_RPEN00022591_RA_geneRPEN00022591:Node4:notPer_NPER00006650_RA_geneNPER00006650:cryCin_CCIN00013868_RA_geneCCIN00013868:eudEle_EELE00014254_RA_geneEELE00014254:Node8:nipNip_XM_009466975_1_geneBAHCC1:Node21:ficAlb_XM_005056347_1_geneBAHCC1:cucCan_XM_009561154_1_geneBAHCC1:picPub_XM_009897975_1_geneBAHCC1:halLeu_XM_01057…
1264	1264_2	416540	NA	4.8032	3.31682	0.05422	-0.01006	1	-0.002956	1	-0.01006	1	-0.619028	1	0.187833805	0	32.27468	0	3.432	3.329812255	0.022684646	1	1	1	1	0.287965702	63	1	4	0.015873016	0.063492063	fulGla	cryCin:melUnd:chaVoc:fulGla
1265	1265_2	374031	100224680	3.97719	3.41959	0.05172	2.00E-06	0.999999	144.873004	0	0	1	3.280512	0.070107055	0.008361242	0	134.01106	0.016	1.031	4.718594623	0.003215327	1	1	0	0.173883437	0.0163244	75	14	17	0.186666667	0.226666667	lepDis:Node9:chaVoc:picPub:corBra:serCan:Node34:Node32:Node30:calAnn:strCam:tinGut:notPer:falPer	lepDis:Node9:chaVoc:picPub:corBra:serCan:Node39:Node34:Node32:Node30:calAnn:strCam:rhePen:tinGut:notPer:Node46:falPer
1266	1266_1	100857512	100223134	20.2032	2.47536	0.06516	0	1	24.184264	5.60E-06	0	1	1.095328	0.295293704	0.002149906	0.051	1	0.016	1	57.16143512	0.001764425	1	1	1.33E-05	0.527652116	0.004560382	67	3	11	0.044776119	0.164179104	notPer_NPER00011034_RA_geneNPER00011034:Node52:mesUni_XM_010186109_1_geneLOC104541942	chaVoc_XM_009886181_1_geneLOC104287472:Node21:Node8:mesUni_XM_010193477_1_geneLOC104547677:egrGar_XM_009643817_1_geneDAPK2:notPer_NPER00011034_RA_geneNPER00011034:Node52:Node50:cryCin_CCIN00019059_RA_geneCCIN00019059:mesUni_XM_010186109_1_geneLOC104541942:Node55
1267	1267_1	423463	100226844	49.13758	2.06813	0.01176	-8.00E-06	1	62.212856	3.10E-14	-8.00E-06	1	1.09874	0.294542788	1	0	9.36864	0.005	1	1.37442945	8.21E-16	1	1	1.66E-13	0.526561387	1	83	4	9	0.048192771	0.108433735	taeGut_XM_002200572_3_geneHSP90AA1:corBra_XM_008629763_1_geneHSP90AA1:Node26:chaVoc_XM_009891088_1_geneHSP90AA1	rhePen_RPEN00016607_RA_geneRPEN00016607:Node14:taeGut_XM_002200572_3_geneHSP90AA1:corBra_XM_008629851_1_geneLOC103612238:corBra_XM_008629763_1_geneHSP90AA1:Node26:chaVoc_XM_009891088_1_geneHSP90AA1:droNov_DNOV00005507_RA_geneDNOV00005507:Node66
1268	1268_2	396192	100223395	4.57245	4.27237	0.38392	74.343934	1.11E-16	269.54182	0	74.343934	0	139.508524	0	1.05E-08	0.014	2.84008	0.052	1.826	6.867730295	0.019296037	3.61E-15	0	0	0	3.45E-08	71	29	36	0.408450704	0.507042254	falPer:melUnd:picPub:corBra:ficAlb:taeGut:geoFor:serCan:Node17:Node15:pseHum:Node12:Node4:pygAde:nipNip:cucCan:colLiv:Node34:calAnn:chaPel:Node39:droNov:Node49:aptRow:rheAme:Node62:anaPla:Node68:Node66	falPer:melUnd:picPub:corBra:ficAlb:taeGut:geoFor:serCan:Node17:Node15:pseHum:Node12:Node4:pygAde:nipNip:Node25:cucCan:colLiv:Node34:Node2:calAnn:chaPel:Node39:droNov:notPer:Node53:Node49:aptRow:rheAme:Node62:strCam:Node43:anaPla:Node68:Node66:chaVoc
1273	1273_1	396101	100220528	11.03558	3.32115	0.05703	0	1	-0.00264	1	0	1	-2.310604	1	0.026780835	0.016	1	0	2.492	3333.239421	0.00153119	1	1	1	1	0.048292323	101	0	4	0	0.03960396	Node6:aquChr_XM_011588908_1_geneAVP:eudEle_EELE00009991_RA_geneEELE00009991:tinGut_XM_010219736_1_geneLOC104572574
1276	1276_2	769912	100229631	5.60168	6.30189	0.05752	-5.10E-04	1	-0.044404	1	-5.10E-04	1	-6.3079	1	0	0	109.1606	0	6.458	34.30425446	0.004264794	1	1	1	1	0	63	13	14	0.206349206	0.222222222	anaPla:notPer:Node7:picPub:chaPel:calAnn:Node29:taeGut:geoFor:colLiv:mesUni:Node4:Node2	anaPla:notPer:Node7:picPub:chaPel:calAnn:Node29:taeGut:geoFor:colLiv:mesUni:Node26:Node4:Node2
1279	1279_2	NA	100225847	1.00292	3.45869	0.10952	0	1	-7.20E-05	1	0	1	-0.211148	1	1	0.051	1	0	1	1.016397143	2.22E-16	1	1	1	1	1	39	0	0	0	0
1280	1280_2	427355	100229309	4.2213	4.15468	0.28581	84.417778	0	297.086472	0	84.417778	0	146.468592	0	0.002930184	0.016	2.96183	0.034	2.147	3.416293254	0.038375122	0	0	0	0	0.006113936	69	12	16	0.173913043	0.231884058	aptOwe:droNov:tinGut:chaPel:Node37:serCan:ficAlb:corBra:melUnd:Node62:Node2:galGal	anaPla:aptOwe:droNov:tinGut:chaPel:colLiv:Node31:Node37:serCan:Node49:ficAlb:corBra:melUnd:Node62:Node2:galGal
1281	1281_1	101747522	100225058	7.4642	3.73221	0.26987	0	1	15.490316	4.33E-04	0	1	6.62144	0.010075834	0	0.067	1	0.056	1.397	3.106170632	0.550043385	1	1	8.19E-04	0.032449899	0	71	19	22	0.267605634	0.309859155	aptOwe_AOWE00016549_RA_geneAOWE00016549:aptHaa_AHAA00015347_RA_geneAHAA00015347:Node5:Node14:geoFor_XM_005420996_1_geneCOL15A1:serCan_XM_009093919_1_geneLOC103819422:Node38:melUnd_XM_005149957_1_geneCOL15A1:chaVoc_XM_009895011_1_geneCOL15A1:Node53:ficAlb_XM_005059769_1_geneLOC101814438:geoFor_XM_005430674_1_geneLOC102040747:colLiv_XM_005515651_1_geneLOC102091719:halLeu_XM_010585715_1_geneLOC10484…	aptOwe_AOWE00016549_RA_geneAOWE00016549:aptHaa_AHAA00015347_RA_geneAHAA00015347:Node5:notPer_NPER00016466_RC_geneNPER00016466:Node14:geoFor_XM_005420996_1_geneCOL15A1:serCan_XM_009093919_1_geneLOC103819422:Node38:melUnd_XM_005149957_1_geneCOL15A1:egrGar_XM_009637885_1_geneCOL15A1:chaVoc_XM_009895011_1_geneCOL15A1:cucCan_XM_009556938_1_geneCOL15A1:Node53:ficAlb_XM_005059769_1_geneLOC101814438:geoF…
1282	1282_1	100858122	105759413	6.33657	2.06119	0.06374	0	1	80.149808	0	0	1	6.985352	0.008217949	0	0.011	1	0.01	1.501	1.981642421	0.688002602	1	1	0	0.027071315	0	109	20	30	0.183486239	0.275229358	eudEle_EELE00003152_RA_geneEELE00003152:falPer_XM_005229592_1_geneKCNH2:colLiv_XM_005510962_1_geneKCNH2:pseHum_XM_005532116_1_geneKCNH2:picPub_XM_009898603_1_geneKCNH2:Node23:notPer_NPER00017624_RA_geneNPER00017624:eudEle_EELE00014401_RA_geneEELE00014401:Node37:droNov_DNOV00018060_RA_geneDNOV00018060:Node35:melGal_XM_010724540_1_geneKCNH2:galGal_XM_003640666_2_geneLOC100858122:aquChr_XM_011575266…	eudEle_EELE00003152_RA_geneEELE00003152:falPer_XM_005229592_1_geneKCNH2:colLiv_XM_005510962_1_geneKCNH2:pseHum_XM_005532116_1_geneKCNH2:picPub_XM_009898603_1_geneKCNH2:Node23:notPer_NPER00017624_RA_geneNPER00017624:eudEle_EELE00014401_RA_geneEELE00014401:Node37:droNov_DNOV00018060_RA_geneDNOV00018060:Node35:melGal_XM_010724540_1_geneKCNH2:galGal_XM_003640666_2_geneLOC100858122:aquChr_XM_011575266…
1285	1285_1	424333	100190107	10.95003	3.7475	0.03931	0	1	14.229464	8.13E-04	0	1	0.018804	0.890929875	0.189225465	0.01	1	0.01	1	4.012378507	0.022189084	1	1	0.001487462	1	0.289743434	73	1	2	0.01369863	0.02739726	tinGut_XM_010212316_1_geneNAA20	tinGut_XM_010212316_1_geneNAA20:falPer_XM_005244652_1_geneNAA20
1289	1289_2	419713	100220569	5.4573	3.04596	0.04102	-7.00E-05	1	25.156296	3.45E-06	-7.00E-05	1	2.7776	0.095591316	0.91226018	0	36.04964	0.022	1	2.109085248	0.006176838	1	1	8.31E-06	0.223483711	1	67	5	8	0.074626866	0.119402985	cucCan:pygAde:melUnd:serCan:pseHum	anaPla:eudEle:aptHaa:cucCan:pygAde:melUnd:serCan:pseHum
1290	1290_2	395866	NA	4.66189	3.61733	0.05967	0	1	7.799248	0.020249524	0	1	0.66976	0.413135294	0.962060148	0	13.16557	0.018	1	1.044363546	0.151968788	1	1	0.031088894	0.659035204	1	41	5	8	0.12195122	0.195121951	Node9:halLeu:aptHaa:strCam:rhePen	Node9:Node7:halLeu:anaPla:aptHaa:strCam:rhePen:picPub
1291	1291_2	395812	NA	2.59089	4.04188	0.03683	0	1	-0.004584	1	0	1	2.023588	0.154872816	0.003896386	0	21.44256	0	2.476	41.22391299	0.004370624	1	1	1	0.326992501	0.007999232	45	1	3	0.022222222	0.066666667	aptRow	aptRow:cryCin:nipNip
1292	1292_1	427758	100221484	13.21727	4.78665	0.02514	0	1	77.327408	0	0	1	2.430264	0.119012854	0	0.005	1	0.01	1	1.96240636	0.128066242	1	1	0	0.265910476	0	87	10	12	0.114942529	0.137931034	strCam_XM_009665756_1_geneRALGDS:pygAde_XM_009322168_1_geneRALGDS:balReg_XM_010312487_1_geneLOC104643247:nipNip_XM_009477086_1_geneRALGDS:Node43:Node41:colLiv_XM_005512915_1_geneRALGDS:ficAlb_XM_005055613_1_geneRALGDS:corBra_XM_008642333_1_geneRALGDS:Node74	strCam_XM_009665756_1_geneRALGDS:Node12:pygAde_XM_009322168_1_geneRALGDS:balReg_XM_010312487_1_geneLOC104643247:nipNip_XM_009477086_1_geneRALGDS:Node43:Node41:colLiv_XM_005512915_1_geneRALGDS:ficAlb_XM_005055613_1_geneRALGDS:corBra_XM_008642333_1_geneRALGDS:aptRow_AROW00019410_RD_geneAROW00019410:Node74
1293	1293_2	419305	100223868	4.74399	5.26589	0.05173	0	1	-0.032196	1	0	1	-3.019476	1	8.21E-05	0.011	1	0	7.388	21.21602688	0.001153741	1	1	1	1	2.05E-04	71	21	25	0.295774648	0.352112676	lepDis:nipNip:casCas:droNov:Node20:cryCin:notPer:rheAme:rhePen:Node31:aptRow:aptHaa:aptOwe:Node34:egrGar:falPer:colLiv:picPub:taeGut:cucCan:Node68	lepDis:nipNip:casCas:droNov:Node20:cryCin:notPer:rheAme:rhePen:Node31:aptRow:aptHaa:aptOwe:Node34:balReg:egrGar:Node39:melUnd:falPer:colLiv:picPub:taeGut:cucCan:Node68:chaPel
1294	1294_2	395576	100225039	2.38723	2.40967	0.0251	0	1	-0.009264	1	0	1	-0.734632	1	0.996650382	0	35.79983	0	1	1	0.016606747	1	1	1	1	1	69	3	5	0.043478261	0.072463768	ficAlb:Node50:Node57	taeGut:ficAlb:falPer:Node50:Node57
1295	1295_2	426941	100231505	8.23433	3.47102	0.10948	0	1	-0.002756	1	0	1	0.138384	0.709892849	0.719656639	0	12.17935	0	2.638	2.563491012	0.031371671	1	1	1	0.937435436	0.943641264	57	1	5	0.01754386	0.087719298	strCam	melUnd:mesUni:strCam:ficAlb:egrGar
1296	1296_2	419382	100220605	3.60265	2.88021	0.04193	-2.20E-04	1	21.95568	1.71E-05	-2.20E-04	1	0.698884	0.403158941	0.942539477	0	102.49518	0.009	1	1.687637739	0.010274922	1	1	3.81E-05	0.648761637	1	67	11	12	0.164179104	0.179104478	notPer:Node11:eudEle:Node8:picPub:corBra:taeGut:geoFor:ficAlb:colLiv:chaVoc	notPer:Node11:eudEle:Node8:picPub:corBra:taeGut:geoFor:ficAlb:colLiv:lepDis:chaVoc
1300	1300_2	100858822	100219766	6.26097	2.6597	0.24986	6.910894	0.031573188	66.47804	3.66E-15	6.910894	0.008567214	11.367924	7.47E-04	7.28E-04	0.007	2.45785	0.066	1.355	31.24370229	0.001703071	0.162980825	0.044386932	2.11E-14	0.003019822	0.001640475	73	23	29	0.315068493	0.397260274	mesUni:balReg:falPer:chaVoc:melUnd:corBra:ficAlb:taeGut:geoFor:pseHum:Node21:colLiv:chaPel:calAnn:Node34:halLeu:aquChr:Node39:cucCan:Node45:casCas:notPer:Node60	mesUni:balReg:falPer:chaVoc:melUnd:corBra:ficAlb:taeGut:geoFor:serCan:pseHum:Node21:colLiv:chaPel:calAnn:Node34:halLeu:aquChr:Node39:cucCan:Node45:Node54:rhePen:rheAme:casCas:Node61:Node67:notPer:Node60
1302	1302_1	772213	100218232	9.52879	3.8855	0.03656	0	1	10.88822	0.004321685	0	1	3.554188	0.059395362	8.02E-09	0.021	1	0.006	1	4.816127861	0.017844801	1	1	0.007243169	0.151526072	2.64E-08	71	4	9	0.056338028	0.126760563	cryCin_CCIN00000044_RA_geneCCIN00000044:cryCin_CCIN00018175_RA_geneCCIN00018175:Node36:Node4	cryCin_CCIN00000044_RA_geneCCIN00000044:cryCin_CCIN00018175_RA_geneCCIN00018175:Node12:eudEle_EELE00000056_RA_geneEELE00000056:Node18:rhePen_RPEN00010224_RA_geneRPEN00010224:Node36:Node63:Node4
1303	1303_2	NA	105758636	5.39551	3.37448	0.39925	-4.00E-06	1	13.758208	0.001029066	-4.00E-06	1	10.67494	0.001085967	1	0.117	1	0.033	1.931	1.001638362	1.82E-13	1	1	0.001859693	0.004255674	1	45	4	6	0.088888889	0.133333333	pseHum:mesUni:notPer:Node3	pseHum:Node14:mesUni:notPer:Node3:egrGar
1307	1307_2	416956	105759687	3.27492	2.73961	0.05419	0	1	59.244072	1.37E-13	0	1	19.630812	9.39E-06	0.056736008	0	75.34179	0.008	1.496	5.772258216	0.002065814	1	1	6.91E-13	4.98E-05	0.096970761	75	10	13	0.133333333	0.173333333	colLiv:calAnn:chaPel:geoFor:Node51:eudEle:notPer:Node50:Node64:casCas	colLiv:calAnn:chaPel:geoFor:Node32:Node51:eudEle:Node59:notPer:Node50:rheAme:Node64:casCas
1309	1309_2	423101	100220116	4.4216	2.90053	0.31985	148.160544	0	404.891176	0	148.160544	0	262.735952	0	0	0.039	2.57884	0.076	1.947	127.5026926	0.030854009	0	0	0	0	0	65	17	26	0.261538462	0.4	anaPla:strCam:cryCin:Node16:colLiv:melUnd:Node29:nipNip:balReg:picPub:corBra:taeGut:ficAlb:Node51:Node62:Node24:Node2	anaPla:strCam:cryCin:tinGut:casCas:Node16:Node19:Node7:Node5:colLiv:melUnd:Node29:nipNip:pygAde:balReg:Node25:picPub:corBra:taeGut:Node56:pseHum:ficAlb:Node51:Node62:Node24:Node2
1310	1310_1	425606	100217805	7.9021	2.70204	0.18703	0	1	10.000428	0.006736505	0	1	2.195124	0.138448067	0.001280338	0.073	1	0.012	1.676	1.997223729	0.115998213	1	1	0.01100185	0.299053145	0.002796089	83	3	9	0.036144578	0.108433735	cryCin_CCIN00016166_RA_geneCCIN00016166:picPub_XM_009900917_1_geneQPCT:melGal_XM_010706855_1_geneQPCT	cryCin_CCIN00016166_RA_geneCCIN00016166:Node19:chaPel_XM_010004576_1_geneQPCT:Node42:picPub_XM_009900917_1_geneQPCT:melGal_XM_010706855_1_geneQPCT:halLeu_XM_010566451_1_geneQPCTL:nipNip_XM_009473659_1_geneQPCTL:Node78
1311	1311_1	424631	100223559	2.27584	2.2742	0.00878	-1.04E-04	1	-0.004568	1	-1.64E-04	1	0.214144	0.643538588	1.82E-11	0	15.8411	0	2.311	10000	0.001905503	1	1	1	0.880189264	6.74E-11	71	2	2	0.028169014	0.028169014	taeGut_XM_012576495_1_geneLOC100223559:rheAme_RAME00002506_RA_geneRAME00002506	taeGut_XM_012576495_1_geneLOC100223559:rheAme_RAME00002506_RA_geneRAME00002506
1312	1312_1	100859443	100226063	13.06782	2.29367	0.121	0	1	-0.004036	1	0	1	-2.3357	1	0	0.072	1	0	1.896	5.772433707	0.083011588	1	1	1	1	0	85	6	8	0.070588235	0.094117647	calAnn_XM_008491697_1_geneGCSH:pygAde_XM_009332326_1_geneGCSH:fulGla_XM_009574919_1_geneGCSH:nipNip_XM_009467380_1_geneGCSH:mesUni_XM_010184402_1_geneGCSH:cucCan_XM_009561069_1_geneGCSH	calAnn_XM_008491697_1_geneGCSH:pygAde_XM_009332326_1_geneGCSH:fulGla_XM_009574919_1_geneGCSH:falPer_XM_005234795_1_geneLOC101916073:corBra_XM_008638835_1_geneGCSH:nipNip_XM_009467380_1_geneGCSH:mesUni_XM_010184402_1_geneGCSH:cucCan_XM_009561069_1_geneGCSH
1316	1316_2	421002	100227311	2.22671	3.52876	0.08635	7.120128	0.028437005	85.490868	0	7.120126	0.007622335	7.831576	0.005134132	7.64E-07	0.002	3.38441	0.034	1.292	442.9422838	3.98E-04	0.148841056	0.04004485	0	0.017641516	2.24E-06	67	13	15	0.194029851	0.223880597	tinGut:eudEle:calAnn:chaPel:Node27:colLiv:egrGar:chaVoc:pseHum:taeGut:corBra:melUnd:Node2	cryCin:tinGut:eudEle:calAnn:chaPel:Node27:colLiv:pygAde:egrGar:chaVoc:pseHum:taeGut:corBra:melUnd:Node2
1318	1318_1	415496	100226424	13.209	3.69269	0.09129	0	1	-0.035216	1	0	1	0	1	1	0.013	1	0.003	1	1.780127376	0.104659769	1	1	1	1	1	107	5	11	0.046728972	0.102803738	Node28:falPer_XM_005236414_1_geneISG20L2:Node48:chaPel_XM_010004060_1_geneLOC104394460:falPer_XM_005242415_1_geneAEN	galGal_XM_413869_4_geneAEN:Node28:cryCin_CCIN00015938_RA_geneCCIN00015938:falPer_XM_005236414_1_geneISG20L2:pseHum_XM_005532368_1_geneISG20L2:Node48:cucCan_XM_009561402_1_geneAEN:calAnn_XM_008492051_1_geneLOC103526906:chaPel_XM_010004060_1_geneLOC104394460:Node76:falPer_XM_005242415_1_geneAEN
1319	1319_2	417772	101234223	3.62985	2.86367	0.16964	7.061808	0.029278436	21.663692	1.98E-05	7.061808	0.007874449	15.102424	1.02E-04	0.99377769	0.009	4.61821	0.009	4.346	3.740830922	0.016352548	0.152889438	0.041272973	4.37E-05	4.69E-04	1	71	0	1	0	0.014084507	Node56
1320	1320_2	770790	100190468	2.07455	2.83325	0.05346	0	1	-0.001208	1	0	1	-0.406512	1	0.722084642	0	1	0	1	1.404502315	0.105783432	1	1	1	1	0.945941826	57	2	3	0.035087719	0.052631579	aptHaa:eudEle	picPub:aptHaa:eudEle
1321	1321_1	101751685	NA	11.81116	2.09071	0.10202	0	1	1.69574	0.428326296	0	1	1.08876	0.296746116	2.06E-10	0.027	1	0.009	1	3.816052646	0.104451675	1	1	0.56115535	0.529093915	7.33E-10	61	3	13	0.049180328	0.213114754	Node17:eudEle_EELE00011431_RA_geneEELE00011431:pygAde_XM_009321553_1_geneLOC103914839	nipNip_XM_009464785_1_geneLOC104012408:pseHum_XM_005534023_1_geneLOC102103706:ficAlb_XM_005062801_1_geneLOC101819026:serCan_XM_009100764_1_geneLOC103825502:Node17:Node24:eudEle_EELE00011431_RA_geneEELE00011431:cryCin_CCIN00017446_RA_geneCCIN00017446:Node27:Node23:Node22:falPer_XM_005233432_1_geneLOC101912438:pygAde_XM_009321553_1_geneLOC103914839
1324	1324_2	424039	100231943	5.23473	3.55588	0.45988	396.776734	0	1340.88698	0	396.776734	0	833.3524	0	8.32E-07	0.054	2.53271	0.108	1.957	4.140842714	0.037077438	0	0	0	0	2.44E-06	71	35	36	0.492957746	0.507042254	Node2:aptOwe:Node12:cryCin:notPer:eudEle:Node19:Node5:Node1:chaPel:egrGar:nipNip:Node35:Node34:fulGla:chaVoc:melUnd:corBra:geoFor:serCan:Node53:taeGut:pseHum:Node49:Node45:falPer:Node60:picPub:lepDis:Node59:anaPla:melGal:galGal:Node68:Node66	Node2:aptOwe:Node12:cryCin:notPer:eudEle:Node19:Node5:Node1:chaPel:cucCan:egrGar:nipNip:Node35:Node34:fulGla:chaVoc:melUnd:corBra:geoFor:serCan:Node53:taeGut:pseHum:Node49:Node45:falPer:Node60:picPub:lepDis:Node59:anaPla:melGal:galGal:Node68:Node66
1325	1325_1	428178	NA	5.50021	3.35341	0.18308	0.829224	0.660596542	11.898172	0.002608223	0.829224	0.362497013	-4.381988	1	0.007437169	0.001	5.00819	0.002	3.944	1.463732259	0.236785816	1	1	0.004494649	1	0.014629557	53	6	8	0.113207547	0.150943396	tinGut_XM_010216428_1_geneLOC104569463:Node25:Node31:melUnd_XM_005143277_1_geneLOC101877878:balReg_XM_010298348_1_geneLOC104632475:Node49	tinGut_XM_010216428_1_geneLOC104569463:Node25:notPer_NPER00003905_RA_geneNPER00003905:Node31:melUnd_XM_005143277_1_geneLOC101877878:balReg_XM_010298348_1_geneLOC104632475:Node49:Node35
1328	1328_2	NA	NA	1.52326	5.98808	0.05947	0	1	8.634852	0.013334162	0	1	1.169416	0.279521269	0.069032819	0	21.36277	0.029	1.502	10.74240679	0.007304606	1	1	0.020946498	0.508850005	0.116063557	43	0	1	0	0.023255814	rheAme
1329	1329_2	420560	105760629	2.49782	3.41129	0.06688	-6.00E-06	1	1.574672	0.45505545	-6.00E-06	1	1.959996	0.161513746	0.753846768	0	31.97114	0.018	1	2.995329096	0.007873885	1	1	0.594649499	0.338030352	0.980576786	69	7	10	0.101449275	0.144927536	corBra:chaPel:colLiv:chaVoc:Node49:Node41:galGal	Node9:corBra:Node32:chaPel:colLiv:Node54:chaVoc:Node49:Node41:galGal
1330	1330_2	424416	100219943	3.52684	2.83828	0.14372	2.00E-06	0.999999	26.74238	1.56E-06	0	1	4.297852	0.038160542	2.63E-06	0.064	1	0.073	1.289	26.17125561	0.004987191	1	1	3.90E-06	0.103908687	7.44E-06	71	2	5	0.028169014	0.070422535	geoFor:melGal	Node2:egrGar:taeGut:geoFor:melGal
1331	1331_2	770088	100232820	3.31108	4.27232	0.22586	24.145178	5.71E-06	56.777136	4.69E-13	24.145178	8.93E-07	40.547176	1.92E-10	1.68E-09	0.003	7.88465	0.003	7.39	10000	0.001171937	6.03E-05	9.45E-06	2.27E-12	1.71E-09	5.75E-09	63	3	6	0.047619048	0.095238095	cucCan:Node44:Node51	corBra:cucCan:Node44:Node51:Node47:melGal
1334	1334_1	417708	100230621	9.00297	3.01129	0.38481	22.94979	1.04E-05	77.588952	0	22.94979	1.66E-06	55.488344	9.40E-14	0.752393602	0.031	2.86969	0.039	2.456	1.333135122	0.237102694	1.05E-04	1.68E-05	0	1.10E-12	0.979026579	87	3	7	0.034482759	0.08045977	Node36:falPer_XM_005235274_1_geneLOC101912912:Node39	rhePen_RPEN00004793_RA_geneRPEN00004793:cryCin_CCIN00016926_RA_geneCCIN00016926:Node36:falPer_XM_005235274_1_geneLOC101912912:Node39:lepDis_XM_009947956_1_geneSYPL1:Node2
1336	1336_2	424300	101234197	4.87975	3.66313	0.3199	26.753902	1.55E-06	114.089548	0	26.753902	2.31E-07	68.064684	1.11E-16	2.93E-04	0.009	2.97673	0.036	1.874	45.14949988	9.23E-04	1.78E-05	2.67E-06	0	1.60E-15	6.90E-04	59	18	22	0.305084746	0.372881356	aptHaa:rhePen:Node11:cucCan:corBra:pseHum:taeGut:serCan:Node28:aptFor:fulGla:chaPel:egrGar:Node46:Node37:anaPla:Node54:strCam	casCas:aptHaa:rhePen:Node13:Node11:cucCan:corBra:pseHum:taeGut:serCan:ficAlb:Node28:chaVoc:aptFor:fulGla:chaPel:egrGar:Node46:Node37:anaPla:Node54:strCam
1338	1338_1	771528	NA	40.56956	1.2573	0.00155	6.00E-06	0.999997	-0.001468	1	8.00E-06	0.997743245	-0.14988	1	1	0.02	1	0	1	1.07267097	3.48E-16	1	1	1	1	1	41	0	0	0	0
1344	1344_2	420701	100231201	3.82001	4.20453	0.13539	0	1	4.02966	0.13334307	0	1	1.001304	0.316995184	0.030518292	0.005	1	0.034	1.333	6.940485681	0.009882628	1	1	0.185614081	0.553945589	0.054497707	59	1	4	0.016949153	0.06779661	Node54	Node38:colLiv:cryCin:Node54
1348	1348_2	768473	100217959	0.67313	1.86669	0.17637	4.769278	0.09212223	11.19994	0.003697975	4.769278	0.028971973	9.04354	0.002636247	0	0.008	6.71719	0.008	6.524	32.42578656	0.45870989	0.423626672	0.133665609	0.006251868	0.009592014	0	57	10	11	0.175438596	0.192982456	anaPla:chaVoc:serCan:corBra:taeGut:strCam:droNov:melUnd:Node2:colLiv	anaPla:chaVoc:serCan:corBra:taeGut:strCam:droNov:aptRow:melUnd:Node2:colLiv
1349	1349_2	426883	100227524	3.60668	3.31484	0.02533	-6.60E-05	1	-0.001748	1	-6.60E-05	1	1.314536	0.251575027	8.29E-08	0	33.55176	0	1	81.61896802	0.001416489	1	1	1	0.47259115	2.59E-07	67	11	13	0.164179104	0.194029851	rhePen:eudEle:anaPla:nipNip:egrGar:picPub:lepDis:Node38:melUnd:melGal:colLiv	rhePen:eudEle:Node12:anaPla:pygAde:nipNip:egrGar:picPub:lepDis:Node38:melUnd:melGal:colLiv
1355	1355_2	395454	100232234	4.34812	4.14749	0.06391	0	1	8.439792	0.014700173	0	1	1.124908	0.288864084	1.69E-07	0	1.00003	0.01	1	73.1528308	7.52E-04	1	1	0.022969944	0.520297804	5.19E-07	71	12	16	0.169014085	0.225352113	taeGut:ficAlb:chaVoc:notPer:tinGut:Node54:droNov:casCas:Node53:melUnd:picPub:Node66	taeGut:ficAlb:Node13:chaVoc:lepDis:notPer:tinGut:cryCin:Node54:droNov:casCas:Node53:melUnd:picPub:Node11:Node66
1356	1356_2	101748111	100229471	2.85224	3.2757	0.14165	0	1	1.547524	0.461274485	0	1	0.082356	0.774129662	4.64E-04	0.027	1	0.071	1	7.058794161	0.032500997	1	1	0.602496268	0.996512456	0.001071882	55	2	3	0.036363636	0.054545455	melUnd:taeGut	melUnd:taeGut:cucCan
1358	1358_1	418857	100227336	11.43002	2.4575	0.05306	2.00E-06	0.999999	58.69702	1.80E-13	2.00E-06	0.998871621	5.973876	0.014519333	0.965708261	0.032	1	0.008	2.26	1.330513295	0.03568806	1	1	8.99E-13	0.044858713	1	79	0	1	0	0.012658228	balReg_XM_010309122_1_geneSUCLA2
1359	1359_2	420679	100222580	3.79628	4.36294	0.04441	6.84E-04	0.999658058	-0.00308	1	0	1	-0.708256	1	0.94565281	0	1	0	5.983	1.970741784	0.006952913	1	1	1	1	1	71	1	1	0.014084507	0.014084507	melUnd	melUnd
1362	1362_2	430150	100232652	2.80146	5.19684	0.01534	-5.80E-05	1	43.169352	4.23E-10	-5.80E-05	1	13.902816	1.93E-04	1.95E-05	0	33.93672	0.001	3.884	465.5869056	3.86E-04	1	1	1.54E-09	8.53E-04	5.15E-05	61	8	15	0.131147541	0.245901639	halLeu:egrGar:eudEle:chaVoc:chaPel:calAnn:Node39:taeGut	halLeu:egrGar:aptRow:casCas:notPer:eudEle:Node29:Node28:chaVoc:chaPel:calAnn:Node39:taeGut:lepDis:Node44
1363	1363_1	418621	100229865	13.41169	2.4042	0.03048	-2.00E-06	1	-0.259552	1	-0.127658	1	-0.228724	1	1	0.011	1	0	2.923	1.475179733	0.037151922	1	1	1	1	1	77	2	2	0.025974026	0.025974026	casCas_CCAS00005789_RA_geneCCAS00005789:Node50	casCas_CCAS00005789_RA_geneCCAS00005789:Node50
1364	1364_2	429198	100222662	2.82506	3.19081	0.02845	-1.30E-04	1	-0.01084	1	-1.30E-04	1	-1.191752	1	3.33E-16	0	150.58676	0	2.239	138.9958168	0.005116303	1	1	1	1	1.42E-15	55	8	10	0.145454545	0.181818182	cucCan:colLiv:aptHaa:Node26:aptOwe:rheAme:Node25:eudEle	cucCan:colLiv:aptHaa:Node26:aptOwe:rheAme:Node25:tinGut:eudEle:lepDis
1368	1368_2	430409	NA	6.01835	4.062	0.02938	0	1	36.283912	1.32E-08	0	1	0.308896	0.578358435	1	0.015	1	0.015	1	1	0.021833308	1	1	4.13E-08	0.822786776	1	41	0	2	0	0.048780488	Node33:Node6
1372	1372_1	426088	NA	8.81666	2.59448	0.2744	0	1	40.922196	1.30E-09	0	1	4.805508	0.028368902	0.116249994	0.062	1	0.086	1.232	1.531223161	0.231521257	1	1	4.51E-09	0.080502666	0.187132512	57	3	5	0.052631579	0.087719298	anaPla_XM_005018225_1_geneDSN1:tinGut_XM_010221797_1_geneDSN1:Node10	anaPla_XM_005018225_1_geneDSN1:tinGut_XM_010221797_1_geneDSN1:Node10:Node46:Node34
1373	1373_2	101749230	105759294	1.18137	4.72325	0.04233	2.14E-04	0.999893006	-9.24E-04	1	0	1	-0.041348	1	1	0	1	0	1	1.079853086	9.53E-16	1	1	1	1	1	47	0	0	0	0
1374	1374_2	417260	100230070	2.31991	2.26647	0.0681	0	1	27.37872	1.13E-06	0	1	-0.270068	1	0.777978101	0	24.76907	0.026	1.053	3.618939457	0.004094037	1	1	2.88E-06	1	1	71	11	12	0.154929577	0.169014085	Node7:geoFor:ficAlb:Node35:calAnn:rheAme:cryCin:tinGut:eudEle:notPer:Node62	Node7:geoFor:ficAlb:Node35:calAnn:chaPel:rheAme:cryCin:tinGut:eudEle:notPer:Node62
1375	1375_2	426855	100232465	6.55219	2.16165	0.0689	0	1	35.268564	2.20E-08	0	1	3.458672	0.062920831	0.483041261	0	59.73393	0.016	1	1.557691814	0.019428146	1	1	6.69E-08	0.159113563	0.671465002	73	28	30	0.383561644	0.410958904	droNov:aptOwe:aptHaa:Node11:halLeu:egrGar:tinGut:cryCin:notPer:eudEle:Node37:Node33:picPub:Node42:taeGut:geoFor:pseHum:ficAlb:Node53:Node45:Node41:colLiv:Node31:chaPel:anaPla:melGal:Node14:strCam	droNov:aptOwe:aptHaa:Node11:halLeu:egrGar:tinGut:cryCin:notPer:eudEle:Node37:Node33:picPub:Node42:taeGut:geoFor:pseHum:ficAlb:Node53:Node45:Node41:colLiv:mesUni:Node31:chaPel:Node30:anaPla:melGal:Node14:strCam
1376	1376_2	417027	100226614	3.47122	3.04611	0.07707	-1.20E-04	1	7.253176	0.026606812	-1.20E-04	1	4.661468	0.030846807	6.83E-04	0	28.47722	0.013	1	79.42335615	2.11E-04	1	1	0.040228584	0.086572804	0.001544715	75	21	21	0.28	0.28	anaPla:aquChr:chaPel:corBra:ficAlb:geoFor:Node25:Node21:cucCan:colLiv:Node34:nipNip:egrGar:Node45:pygAde:balReg:eudEle:cryCin:strCam:Node4:Node2	anaPla:aquChr:chaPel:corBra:ficAlb:geoFor:Node25:Node21:cucCan:colLiv:Node34:nipNip:egrGar:Node45:pygAde:balReg:eudEle:cryCin:strCam:Node4:Node2
1377	1377_2	415797	100219561	2.62574	3.14041	0.03629	0	1	55.86054	7.41E-13	0	1	0.172244	0.678125146	0.523624135	0	2.92499	0.015	1.102	2.695292682	0.010768578	1	1	3.51E-12	0.911653834	0.720921552	75	3	5	0.04	0.066666667	corBra:ficAlb:geoFor	corBra:ficAlb:geoFor:picPub:chaVoc
1382	1382_2	418894	101233520	2.37717	5.27674	0.02237	6.00E-06	0.999997	-0.002592	1	0	1	3.41036	0.064788311	0.888762916	0	6.79351	0	2.982	2.21989837	0.008590111	1	1	1	0.163150717	1	63	2	3	0.031746032	0.047619048	Node53:Node59	calAnn:Node53:Node59
1384	1384_1	427637	100219454	2.55017	3.63706	0.00937	-2.60E-05	1	12.087108	0.00237311	-2.60E-05	1	3.149188	0.075964756	0.84078958	0	76.9032	0.006	1	3.489293762	0.001056582	1	1	0.004109639	0.185449097	1	77	0	1	0	0.012987013	strCam_XM_009685646_1_geneGLRA1
1385	1385_1	418638	100231797	4.92306	3.2872	0.31627	113.72447	0	282.966472	0	113.72441	0	194.605652	0	2.05E-10	0.027	2.79836	0.052	2.076	11.2273824	0.00897498	0	0	0	0	7.30E-10	91	3	8	0.032967033	0.087912088	Node6:Node11:Node88	Node6:Node11:eudEle_EELE00014615_RA_geneEELE00014615:Node24:aquChr_XM_011589508_1_geneLOC105408921:Node60:Node88:strCam_XM_009683661_1_geneTLR7
1389	1389_1	100857761	100226215	4.95669	3.31235	0.31151	22.852404	1.09E-05	154.837136	0	22.852404	1.75E-06	64.425816	9.99E-16	0	0.019	2.26092	0.079	1.534	7.788019088	0.202397155	1.09E-04	1.76E-05	0	1.35E-14	0	77	28	37	0.363636364	0.480519481	chaVoc_XM_009885183_1_geneMYBBP1A:aquChr_XM_011581540_1_geneMYBBP1A:halLeu_XM_010573896_1_geneMYBBP1A:Node8:fulGla_XM_009575544_1_geneMYBBP1A:aptFor_XM_009276452_1_geneMYBBP1A:Node5:melUnd_XM_005154433_1_geneLOC101873975:chaPel_XM_010006067_1_geneMYBBP1A:Node32:pseHum_XM_005525871_1_geneLOC102113758:Node40:Node39:Node35:Node31:cucCan_XM_009561976_1_geneMYBBP1A:Node25:eudEle_EELE00013584_RA_geneEE…	balReg_XM_010308026_1_geneMYBBP1A:chaVoc_XM_009885183_1_geneMYBBP1A:aquChr_XM_011581540_1_geneMYBBP1A:halLeu_XM_010573896_1_geneMYBBP1A:falPer_XM_005240585_1_geneLOC101912578:Node14:Node8:fulGla_XM_009575544_1_geneMYBBP1A:aptFor_XM_009276452_1_geneMYBBP1A:Node5:melUnd_XM_005154433_1_geneLOC101873975:calAnn_XM_008502712_1_geneMYBBP1A:chaPel_XM_010006067_1_geneMYBBP1A:Node32:pseHum_XM_005525871_1_g…
1390	1390_1	431449	100222512	4.5544	2.98599	0.24202	0	1	16.254744	2.95E-04	0	1	-0.029808	1	0.110547708	0.063	1	0.136	1	5.429867939	0.015476164	1	1	5.70E-04	1	0.179030564	101	3	7	0.02970297	0.069306931	melGal_XM_010727682_1_geneRFK:Node68:fulGla_XM_009584002_1_geneLOC104081307	Node22:melGal_XM_010727682_1_geneRFK:Node56:Node68:chaVoc_XM_009887717_1_geneLOC104288845:fulGla_XM_009584002_1_geneLOC104081307:calAnn_XM_008505891_1_geneRFK
1393	1393_2	771760	100223790	2.31739	3.35897	0.0331	-4.00E-06	1	31.271344	1.62E-07	-4.00E-06	1	0.263564	0.607682144	0.771821195	0	29.97008	0.016	1	3.573675098	0.001336524	1	1	4.51E-07	0.8480847	0.999444849	65	3	3	0.046153846	0.046153846	melUnd:colLiv:Node2	melUnd:colLiv:Node2
1395	1395_2	428455	100221630	3.29337	4.05551	0.18407	17.082026	1.95E-04	72.486264	2.22E-16	17.082026	3.58E-05	26.471936	2.67E-07	0	0.005	3.82649	0.019	2.018	2.974667181	0.269047615	0.001592928	2.93E-04	1.42E-15	1.73E-06	0	75	12	17	0.16	0.226666667	casCas:eudEle:melUnd:serCan:ficAlb:nipNip:calAnn:chaPel:Node66:cucCan:anaPla:melGal	casCas:eudEle:melUnd:aquChr:Node28:corBra:serCan:Node40:ficAlb:lepDis:nipNip:calAnn:chaPel:Node66:cucCan:anaPla:melGal
1396	1396_2	396076	100232151	4.61093	3.79805	0.28892	50.163068	1.28E-11	224.363068	0	50.163068	1.41E-12	110.824816	0	0	0.013	2.83247	0.039	1.864	2.472513684	0.448255696	2.73E-10	3.03E-11	0	0	0	61	14	17	0.229508197	0.278688525	anaPla:strCam:Node7:Node3:geoFor:melUnd:cucCan:pygAde:balReg:Node19:calAnn:chaPel:Node18:galGal	anaPla:strCam:Node7:tinGut:Node3:geoFor:melUnd:cucCan:Node33:mesUni:pygAde:balReg:Node19:calAnn:chaPel:Node18:galGal
1405	1405_2	416767	101234178	2.44203	3.35205	0.02805	-6.40E-05	1	31.250072	1.64E-07	-6.40E-05	1	3.01346	0.082575854	0.096223504	0	58.04977	0.007	1	11.75702374	3.38E-04	1	1	4.56E-07	0.198545836	0.157237826	75	12	13	0.16	0.173333333	tinGut:cryCin:Node3:cucCan:picPub:corBra:chaVoc:lepDis:Node49:egrGar:Node56:calAnn	tinGut:cryCin:Node3:cucCan:picPub:corBra:Node33:chaVoc:lepDis:Node49:egrGar:Node56:calAnn
1406	1406_1	404293	751993	49.88952	3.96109	0.00396	0.004792	0.997606868	-0.018008	1	-3.80E-05	1	0.03364	0.854474679	1.31E-13	0	13.89742	0	1	10000	1.44E-04	1	1	1	1	5.19E-13	75	5	5	0.066666667	0.066666667	fulGla_XM_009587024_1_geneLOC104083517:chaVoc_XM_009882418_1_geneLOC104284131:melUnd_XM_005145634_1_geneLOC101878563:rhePen_RPEN00005456_RA_geneRPEN00005456:pygAde_XM_009326354_1_geneSTXBP1	fulGla_XM_009587024_1_geneLOC104083517:chaVoc_XM_009882418_1_geneLOC104284131:melUnd_XM_005145634_1_geneLOC101878563:rhePen_RPEN00005456_RA_geneRPEN00005456:pygAde_XM_009326354_1_geneSTXBP1
1407	1407_2	420912	100232541	2.92641	3.21806	0.05587	0.767026	0.681463219	40.361336	1.72E-09	0.767026	0.381138658	2.812596	0.093526916	2.22E-16	0.001	2.44963	0.011	1.399	6941.751184	6.47E-04	1	1	5.90E-09	0.219387257	9.48E-16	69	2	2	0.028985507	0.028985507	rhePen:Node36	rhePen:Node36
1408	1408_2	101748792	NA	3.42937	5.17871	0.04707	-1.60E-05	1	10.190516	0.006125726	-1.40E-05	1	-1.89196	1	0.496129137	0	133.86597	0.006	1.139	3.910757882	0.00243949	1	1	0.010064268	1	0.687350792	43	6	7	0.139534884	0.162790698	strCam:egrGar:aptFor:Node33:colLiv:chaVoc	strCam:egrGar:aptFor:Node33:colLiv:chaVoc:Node20
1409	1409_2	NA	NA	3.26964	4.6823	0.06777	2.509914	0.285088107	53.312824	2.65E-12	2.509914	0.113132105	1.632504	0.20135706	0.022517344	0.004	3.27452	0.021	1.247	12.42602601	0.003711465	1	0.462899208	1.18E-11	0.399269387	0.041092233	49	3	3	0.06122449	0.06122449	falPer:strCam:cryCin	falPer:strCam:cryCin
1411	1411_2	769512	NA	4.30218	3.83738	0.29655	0	1	24.66988	4.40E-06	0	1	18.122576	2.07E-05	7.51E-07	0.083	1	0.033	1.988	2.450780716	0.155985191	1	1	1.05E-05	1.06E-04	2.21E-06	47	5	8	0.106382979	0.170212766	falPer:pseHum:balReg:aptOwe:droNov	falPer:pseHum:Node4:balReg:aptOwe:droNov:casCas:notPer
1412	1412_1	420744	100225434	14.87389	3.1295	0.08689	0	1	18.036304	1.21E-04	4.00E-06	0.998404232	0.669192	0.413333454	1.07E-04	0.05	1	0.029	1	1.616284251	0.18265834	1	1	2.44E-04	0.659204334	2.63E-04	79	7	9	0.088607595	0.113924051	fulGla_XM_009580941_1_geneLOC104071950:droNov_DNOV00014487_RA_geneDNOV00014487:Node57:rheAme_RAME00011579_RA_geneRAME00011579:aptHaa_AHAA00014554_RB_geneAHAA00014554:Node76:Node70	chaPel_XM_010007753_1_geneBMPER:fulGla_XM_009580941_1_geneLOC104071950:droNov_DNOV00014487_RA_geneDNOV00014487:Node57:eudEle_EELE00007364_RA_geneEELE00007364:rheAme_RAME00011579_RA_geneRAME00011579:aptHaa_AHAA00014554_RB_geneAHAA00014554:Node76:Node70
1413	1413_1	100859506	100222136	3.57439	7.90977	0.02182	0.001456	0.999272265	-0.003068	1	-2.00E-06	1	-0.256996	1	3.46E-06	0	24.9964	0	1	49.1106509	0.005454059	1	1	1	1	9.72E-06	55	2	3	0.036363636	0.054545455	tinGut_XM_010220447_1_geneCDC42SE1:fulGla_XM_009580789_1_geneCDC42SE1	tinGut_XM_010220447_1_geneCDC42SE1:rheAme_RAME00019275_RA_geneRAME00019275:fulGla_XM_009580789_1_geneCDC42SE1
1418	1418_2	431014	100228859	3.85083	7.58395	0.03676	-3.00E-05	1	58.764628	1.74E-13	-2.80E-05	1	4.987288	0.025534198	5.53E-04	0	157.59841	0.017	1	28.49017052	6.62E-04	1	1	8.70E-13	0.073705002	0.001265992	67	9	9	0.134328358	0.134328358	chaVoc:corBra:tinGut:notPer:Node50:rheAme:Node37:egrGar:pygAde	chaVoc:corBra:tinGut:notPer:Node50:rheAme:Node37:egrGar:pygAde
1423	1423_1	423202	100223904	9.29383	3.85781	0.02665	0	1	-0.01532	1	0	1	2.501264	0.113754965	1	0.005	1	0	2.784	1466.223756	0.017933032	1	1	1	0.256250666	1	87	23	27	0.264367816	0.310344828	taeGut_XM_012576852_1_geneLOC100219133:aptFor_XM_009274844_1_geneMAPK8IP2:halLeu_XM_010566060_1_geneMAPK8IP2:Node10:colLiv_XM_005504378_1_geneMAPK8IP2:calAnn_XM_008498812_1_geneMAPK8IP2:cucCan_XM_009561378_1_geneMAPK8IP2:falPer_XM_005243504_1_geneMAPK8IP2:Node5:anaPla_XM_013096279_1_geneMAPK8IP2:Node32:aptHaa_AHAA00011806_RD_geneAHAA00011806:serCan_XM_009102078_1_geneMAPK8IP1:Node48:eudEle_EELE00…	pseHum_XM_005533618_1_geneLOC102101199:taeGut_XM_012576852_1_geneLOC100219133:aptFor_XM_009274844_1_geneMAPK8IP2:halLeu_XM_010566060_1_geneMAPK8IP2:Node10:colLiv_XM_005504378_1_geneMAPK8IP2:melUnd_XM_005141311_1_geneLOC101872161:calAnn_XM_008498812_1_geneMAPK8IP2:cucCan_XM_009561378_1_geneMAPK8IP2:falPer_XM_005243504_1_geneMAPK8IP2:Node5:anaPla_XM_013096279_1_geneMAPK8IP2:Node32:aptHaa_AHAA000118…
1424	1424_2	419549	100227633	5.6669	2.80616	0.02639	-2.00E-06	1	-0.00268	1	-2.00E-06	1	0.417972	0.517950715	0.557344167	0	30.29079	0	3.05	1.60645757	0.034415673	1	1	1	0.763125405	0.760174686	63	0	2	0	0.031746032	Node4:lepDis
1425	1425_1	427460	100219998	3.17377	3.51163	0.16804	15.708206	3.88E-04	90.971952	0	15.707888	7.39E-05	25.45778	4.52E-07	0	0.005	3.2235	0.027	1.679	1.708716662	0.556857696	0.002998612	5.73E-04	0	2.85E-06	0	75	15	21	0.2	0.28	anaPla_XM_005017250_2_geneAGTPBP1:chaPel_XM_009995462_1_geneAGTPBP1:calAnn_XM_008505629_1_geneAGTPBP1:Node7:falPer_XM_005240680_1_geneAGTPBP1:ficAlb_XM_005060954_1_geneAGTPBP1:taeGut_XM_012577669_1_geneAGTPBP1:serCan_XM_009097987_1_geneAGTPBP1:Node40:melUnd_XM_005154932_1_geneAGTPBP1:picPub_XM_009907768_1_geneAGTPBP1:Node71:strCam_XM_009669638_1_geneLOC104140719:Node4:galGal_XM_004949215_1_geneAG…	anaPla_XM_005017250_2_geneAGTPBP1:chaPel_XM_009995462_1_geneAGTPBP1:calAnn_XM_008505629_1_geneAGTPBP1:Node7:Node16:falPer_XM_005240680_1_geneAGTPBP1:ficAlb_XM_005060954_1_geneAGTPBP1:taeGut_XM_012577669_1_geneAGTPBP1:serCan_XM_009097987_1_geneAGTPBP1:Node40:Node34:mesUni_XM_010194378_1_geneAGTPBP1:melUnd_XM_005154932_1_geneAGTPBP1:Node30:picPub_XM_009907768_1_geneAGTPBP1:rhePen_RPEN00004371_RA_ge…
1426	1426_2	417087	100223003	2.62368	4.08653	0.17084	2.82692	0.243300007	24.259916	5.40E-06	2.82692	0.09269598	2.455204	0.11713595	0	0.001	4.37978	0.03	1.347	4.179707522	0.223774526	1	0.385735992	1.28E-05	0.262551731	0	73	7	10	0.095890411	0.136986301	aptFor:corBra:pseHum:calAnn:casCas:tinGut:Node69	aptFor:corBra:pseHum:taeGut:calAnn:nipNip:casCas:tinGut:melGal:Node69
1427	1427_2	415789	100220547	3.40925	3.04594	0.04575	-4.00E-06	1	-7.28E-04	1	-4.00E-06	1	-0.654924	1	1	0	66.73022	0	1	1.856396264	0.007482742	1	1	1	1	1	73	0	0	0	0
1430	1430_2	415851	NA	2.39902	5.11827	0.01074	-6.00E-05	1	0.406292	0.816159074	-6.00E-05	1	3.07726	0.079394175	1	0	40.67514	0.002	1	2836.699334	0.003465424	1	1	1	0.192335426	1	53	9	15	0.169811321	0.283018868	anaPla:eudEle:aptHaa:aptOwe:melUnd:calAnn:chaPel:Node26:nipNip	anaPla:eudEle:Node12:aptHaa:aptOwe:Node5:melUnd:calAnn:chaPel:Node26:nipNip:pseHum:geoFor:Node47:corBra
1431	1431_1	100858576	NA	8.29229	2.12126	0.11533	0	1	5.740132	0.056695185	0	1	0.123452	0.725320261	0.997468779	0	1	0.015	1	1	0.040374751	1	1	0.082376492	0.952549433	1	69	5	7	0.072463768	0.101449275	Node23:calAnn_XM_008496436_1_geneLOC103530842:calAnn_XM_008505041_1_geneLOC103538635:Node29:chaPel_XM_009995159_1_geneLOC104386541	anaPla_XM_005014546_2_geneCLK1:Node23:calAnn_XM_008496436_1_geneLOC103530842:calAnn_XM_008505041_1_geneLOC103538635:Node29:chaPel_XM_009995159_1_geneLOC104386541:falPer_XM_005230946_1_geneCLK1
1432	1432_1	420486	100231542	4.9275	3.56186	0.34104	74.917234	0	321.022416	0	74.917208	0	145.064356	0	0	0.018	2.51737	0.08	1.572	3.240604067	0.224552158	0	0	0	0	0	83	11	18	0.13253012	0.21686747	ficAlb_XM_005040796_1_geneLOC101811239:geoFor_XM_005423900_1_geneLOC102038794:taeGut_XM_012572157_1_geneLOC100222288:melUnd_XM_005153087_1_geneLOC101880715:colLiv_XM_005504211_1_geneLOC102090768:egrGar_XM_009647019_1_geneLOC104133595:pygAde_XM_009329130_1_geneLOC103921203:eudEle_EELE00011897_RA_geneEELE00011897:Node66:Node58:picPub_XM_009898615_1_geneLOC104298531	pseHum_XM_005519103_1_geneLOC102103479:ficAlb_XM_005040796_1_geneLOC101811239:geoFor_XM_005423900_1_geneLOC102038794:taeGut_XM_012572157_1_geneLOC100222288:cucCan_XM_009569329_1_geneLOC104066679:melUnd_XM_005153087_1_geneLOC101880715:colLiv_XM_005504211_1_geneLOC102090768:egrGar_XM_009647019_1_geneLOC104133595:pygAde_XM_009329130_1_geneLOC103921203:casCas_CCAS00007628_RA_geneCCAS00007628:Node63:e…
1435	1435_2	418808	105759823	2.51505	3.6361	0.02397	-0.003968	1	38.461624	4.45E-09	-0.003968	1	0	1	0.0010864	0	185.18174	0.006	1	132.3853915	6.37E-05	1	1	1.46E-08	1	0.002395837	75	27	29	0.36	0.386666667	anaPla:fulGla:aptFor:lepDis:geoFor:ficAlb:pseHum:Node33:corBra:picPub:melUnd:falPer:Node38:colLiv:cucCan:Node44:mesUni:Node43:chaPel:balReg:Node41:aptRow:rhePen:notPer:Node53:Node4:melGal	anaPla:fulGla:aptFor:Node11:lepDis:geoFor:ficAlb:pseHum:Node33:Node27:corBra:picPub:melUnd:falPer:Node38:colLiv:cucCan:Node44:mesUni:Node43:chaPel:balReg:Node41:aptRow:rhePen:notPer:Node53:Node4:melGal
1436	1436_1	428663	100227161	7.61343	3.0982	0.49527	32.479926	8.85E-08	74.33816	1.11E-16	32.479926	1.20E-08	50.785648	1.03E-12	0	0.027	2.80204	0.058	2.087	2.655514886	0.2778894	1.19E-06	1.62E-07	7.18E-16	1.11E-11	0	73	7	14	0.095890411	0.191780822	chaPel_XM_010002232_1_genePRSS55:pseHum_XM_005528819_1_genePRSS55:aptFor_XM_009288987_1_genePRSS55:melUnd_XM_005146480_1_genePRSS55:strCam_XM_009666950_1_genePRSS55:Node45:Node70	chaPel_XM_010002232_1_genePRSS55:pseHum_XM_005528819_1_genePRSS55:Node18:aptFor_XM_009288987_1_genePRSS55:aquChr_XM_011590887_1_genePRSS55:melUnd_XM_005146480_1_genePRSS55:balReg_XM_010297769_1_geneLOC104632029:cryCin_CCIN00015605_RA_geneCCIN00015605:notPer_NPER00010413_RA_geneNPER00010413:strCam_XM_009666950_1_genePRSS55:Node45:melGal_XM_010708138_1_genePRSS55:Node70:Node68
1437	1437_2	101752124	100220131	5.34241	5.95733	0.21526	0	1	110.131348	0	0	1	31.675804	1.82E-08	1.26E-06	0.082	1	0.077	1.382	6.50765996	0.017126994	1	1	0	1.35E-07	3.66E-06	57	24	26	0.421052632	0.456140351	egrGar:nipNip:falPer:strCam:tinGut:eudEle:notPer:Node25:aptOwe:aptHaa:Node35:droNov:Node14:colLiv:cucCan:taeGut:geoFor:serCan:pseHum:Node45:Node11:halLeu:chaVoc:pygAde	egrGar:nipNip:falPer:strCam:tinGut:eudEle:notPer:Node25:rheAme:aptOwe:aptHaa:Node35:droNov:Node20:Node14:colLiv:cucCan:taeGut:geoFor:serCan:pseHum:Node45:Node11:halLeu:chaVoc:pygAde
1439	1439_2	770178	100219933	1.59702	2.18164	0.02204	0	1	5.836176	0.054036907	0	1	1.568772	0.210385439	1	0.014	1	0.019	1	1.299477752	2.50E-16	1	1	0.078809371	0.412443503	1	71	1	1	0.014084507	0.014084507	Node2	Node2
1444	1444_2	395896	100224613	2.68321	4.96654	0.02214	-2.00E-06	1	10.681772	0.004791623	-2.00E-06	1	0.218212	0.640405675	0.007364243	0	32.44516	0.006	1.184	23.42864276	7.62E-04	1	1	0.007980835	0.877859301	0.014506423	71	1	5	0.014084507	0.070422535	egrGar	notPer:pseHum:balReg:chaVoc:egrGar
1447	1447_1	101752326	100230190	2.85328	3.72316	0.14696	23.236094	9.00E-06	155.738468	0	23.23609	1.43E-06	48.801432	2.83E-12	0	0.002	3.69602	0.014	1.877	2.185642007	0.502758917	9.16E-05	1.46E-05	0	2.95E-11	0	77	20	25	0.25974026	0.324675325	Node13:Node16:Node12:Node8:notPer_NPER00007227_RA_geneNPER00007227:eudEle_EELE00001722_RA_geneEELE00001722:cryCin_CCIN00008989_RA_geneCCIN00008989:melUnd_XM_005148415_1_geneLRRK2:cucCan_XM_009557295_1_geneLRRK2:lepDis_XM_009954416_1_geneLRRK2:picPub_XM_009910184_1_geneLRRK2:Node38:corBra_XM_008642574_1_geneLRRK2:ficAlb_XM_005039221_1_geneLRRK2:taeGut_XM_012568887_1_geneLRRK2:colLiv_XM_005498129_1…	droNov_DNOV00009557_RA_geneDNOV00009557:Node13:aptRow_AROW00011674_RA_geneAROW00011674:Node16:Node12:Node8:notPer_NPER00007227_RA_geneNPER00007227:eudEle_EELE00001722_RA_geneEELE00001722:tinGut_XM_010228271_1_geneLRRK2:cryCin_CCIN00008989_RA_geneCCIN00008989:melUnd_XM_005148415_1_geneLRRK2:cucCan_XM_009557295_1_geneLRRK2:lepDis_XM_009954416_1_geneLRRK2:picPub_XM_009910184_1_geneLRRK2:Node38:corBr…
1448	1448_1	419624	105760390	8.55872	1.69495	0.11151	0	1	34.331308	3.51E-08	0	1	0.778796	0.377509619	9.79E-08	0.041	1	0.023	1.289	1.526263893	0.454867747	1	1	1.05E-07	0.621972545	3.05E-07	101	13	18	0.128712871	0.178217822	pseHum_XM_005529923_1_geneMAP7D1:halLeu_XM_010576307_1_geneMAP7D1:falPer_XM_005234871_1_geneMAP7D1:nipNip_XM_009470979_1_geneMAP7D1:colLiv_XM_005509706_1_geneMAP7D1:Node15:eudEle_EELE00001411_RA_geneEELE00001411:cryCin_CCIN00007539_RA_geneCCIN00007539:Node24:ficAlb_XM_005058301_1_geneMAP7D1:serCan_XM_009097635_1_geneMAP7D1:picPub_XM_009900788_1_geneMAP7D2:anaPla_XM_013107664_1_geneLOC101790829	pseHum_XM_005529923_1_geneMAP7D1:aquChr_XM_011583880_1_geneMAP7D1:halLeu_XM_010576307_1_geneMAP7D1:falPer_XM_005234871_1_geneMAP7D1:nipNip_XM_009470979_1_geneMAP7D1:colLiv_XM_005509706_1_geneMAP7D1:Node15:Node21:eudEle_EELE00001411_RA_geneEELE00001411:cryCin_CCIN00007539_RA_geneCCIN00007539:Node24:Node10:ficAlb_XM_005058301_1_geneMAP7D1:serCan_XM_009097635_1_geneMAP7D1:aptFor_XM_009276934_1_geneM…
1449	1449_2	419707	105758824	6.96037	3.27661	0.13786	0	1	1.0237	0.599385689	0	1	0.308028	0.578892812	5.23E-05	0.077	1	0.012	1	3.417877581	0.067211432	1	1	0.771510983	0.823130376	1.33E-04	49	4	8	0.081632653	0.163265306	geoFor:notPer:rhePen:anaPla	geoFor:corBra:Node36:notPer:rhePen:droNov:anaPla:Node46
1451	1451_1	423919	100226321	8.62973	2.68698	0.1849	0	1	101.970692	0	0	1	0.787152	0.37496269	0.010040206	0.086	1	0.12	1.068	1.202108444	0.365087427	1	1	0	0.619228191	0.019386793	87	9	11	0.103448276	0.126436782	rhePen_RPEN00007032_RA_geneRPEN00007032:droNov_DNOV00012258_RA_geneDNOV00012258:aptRow_AROW00012836_RA_geneAROW00012836:Node44:nipNip_XM_009474444_1_geneLOC104020959:falPer_XM_005239545_1_geneLOC101921916:Node51:Node49:colLiv_XM_005508192_1_geneKIAA1598	rhePen_RPEN00007032_RA_geneRPEN00007032:cryCin_CCIN00005938_RA_geneCCIN00005938:droNov_DNOV00012258_RA_geneDNOV00012258:casCas_CCAS00016594_RA_geneCCAS00016594:aptRow_AROW00012836_RA_geneAROW00012836:Node44:nipNip_XM_009474444_1_geneLOC104020959:falPer_XM_005239545_1_geneLOC101921916:Node51:Node49:colLiv_XM_005508192_1_geneKIAA1598
1457	1457_2	100857312	100218473	2.6627	2.20492	0.01881	0	1	-1.168296	1	-0.32501	1	-0.42926	1	0.999978353	0	25.40633	0	2.366	1	0.009156546	1	1	1	1	1	53	0	2	0	0.037735849	Node23:Node19
1458	1458_2	423331	100225814	3.39434	2.88655	0.46816	88.431206	0	208.575592	0	88.431206	0	175.4284	0	5.86E-08	0.097	3.13082	0.127	2.726	24.97943375	0.008813521	0	0	0	0	1.85E-07	75	11	20	0.146666667	0.266666667	ficAlb:falPer:balReg:mesUni:chaPel:droNov:aptRow:Node67:Node63:Node49:corBra	serCan:ficAlb:falPer:nipNip:balReg:fulGla:mesUni:chaPel:Node42:droNov:Node51:rheAme:Node54:aptRow:Node58:Node67:Node63:Node49:Node46:corBra
1461	1461_2	771745	100231415	1.26846	3.70293	0.03447	1.1411	0.565214485	17.611248	1.50E-04	1.14111	0.285417901	2.267748	0.132091722	0.696768435	0.017	1.58495	0.017	1.585	6.654450365	0.005503495	1	1	2.99E-04	0.288459849	0.918775982	67	0	0	0	0
1466	1466_1	428259	100225038	13.98683	2.72689	0.22428	0	1	-0.0058	1	0	1	-0.5088	1	0.005139551	0.08	1	0	5.887	2.04914157	0.092173244	1	1	1	1	0.010362103	111	4	9	0.036036036	0.081081081	cryCin_CCIN00005158_RA_geneCCIN00005158:pseHum_XM_005530220_1_geneLOC102109501:melUnd_XM_005142183_1_geneLOC101879001:Node66	eudEle_EELE00004219_RA_geneEELE00004219:cryCin_CCIN00005158_RA_geneCCIN00005158:Node49:pseHum_XM_005530220_1_geneLOC102109501:Node59:nipNip_XM_009471567_1_geneLOC104018436:melUnd_XM_005142183_1_geneLOC101879001:Node66:Node81
1469	1469_1	101748962	100228560	16.67822	3.72391	0.06348	-3.80E-05	1	4.475032	0.106723276	-3.80E-05	1	0.3864	0.534197811	1	0.008	1	0.014	1	1.069525574	6.55E-16	1	1	0.150402251	0.778500161	1	67	5	5	0.074626866	0.074626866	strCam_XM_009687600_1_geneLOC104152303:casCas_CCAS00020099_RA_geneCCAS00020099:falPer_XM_005232854_1_geneTHAP1:lepDis_XM_009954983_1_geneTHAP1:colLiv_XM_005514164_1_geneTHAP1	strCam_XM_009687600_1_geneLOC104152303:casCas_CCAS00020099_RA_geneCCAS00020099:falPer_XM_005232854_1_geneTHAP1:lepDis_XM_009954983_1_geneTHAP1:colLiv_XM_005514164_1_geneTHAP1
1470	1470_1	416877	100220881	7.19554	3.02329	0.07083	10.394212	0.005532552	199.800924	0	10.394214	0.001264108	13.138484	2.89E-04	1	0.006	3.216	0.027	1.56	1.001638748	3.95E-15	0.03374737	0.007744383	0	0.001241415	1	85	9	11	0.105882353	0.129411765	colLiv_XM_005498325_1_geneATXN2:aptRow_AROW00014989_RA_geneAROW00014989:aptOwe_AOWE00016573_RA_geneAOWE00016573:aptHaa_AHAA00018525_RA_geneAHAA00018525:Node37:Node35:falPer_XM_005237609_1_geneATXN2:Node70:melGal_XM_010720241_1_geneATXN2	colLiv_XM_005498325_1_geneATXN2:aptRow_AROW00014989_RA_geneAROW00014989:aptOwe_AOWE00016573_RA_geneAOWE00016573:aptHaa_AHAA00018525_RA_geneAHAA00018525:Node37:Node35:calAnn_XM_008493700_1_geneATXN2:fulGla_XM_009587754_1_geneLOC104084045:falPer_XM_005237609_1_geneATXN2:Node70:melGal_XM_010720241_1_geneATXN2
1471	1471_2	427978	100190209	3.36406	2.38379	0.23511	0	1	0.3851	0.824853075	0	1	0.422644	0.515620679	0.926861738	0.046	1	0.019	1.445	1.816566311	0.091812963	1	1	1	0.761176904	1	61	2	3	0.032786885	0.049180328	tinGut:Node46	melUnd:tinGut:Node46
1473	1473_2	396211	100230210	2.22189	2.48078	0.06631	1.80E-05	0.999991	87.37714	0	1.80E-05	0.996614873	3.467952	0.062568732	1.31E-10	0	23.81806	0.046	1.145	12.49170553	0.003735273	1	1	0	0.158508394	4.73E-10	71	17	20	0.23943662	0.281690141	picPub:corBra:calAnn:chaVoc:balReg:nipNip:egrGar:Node28:lepDis:cucCan:Node47:rheAme:strCam:galGal:Node66:Node14:colLiv	picPub:corBra:calAnn:Node17:chaVoc:balReg:nipNip:egrGar:Node28:lepDis:cucCan:Node47:rheAme:strCam:Node45:anaPla:galGal:Node66:Node14:colLiv
1474	1474_2	395990	100220514	5.57777	5.47361	0.02878	2.80E-05	0.999986	-0.011192	1	0	1	1.894676	0.168675457	0.0416442	0	33.27143	0	2.422	5.389338601	0.003160194	1	1	1	0.349570168	0.072804455	69	5	6	0.072463768	0.086956522	colLiv:chaPel:taeGut:tinGut:fulGla	colLiv:chaPel:taeGut:tinGut:aptRow:fulGla
1478	1478_1	408025	100218520	4.7248	2.65432	0.09029	9.08181	0.010663751	50.352628	1.16E-11	9.08181	0.002581644	0.60034	0.43844833	0.020831136	0.004	3.21794	0.053	1.066	1.6858516	0.086019646	0.060793653	0.014785302	4.89E-11	0.686174078	0.038280413	79	2	6	0.025316456	0.075949367	cryCin_CCIN00010825_RA_geneCCIN00010825:Node12	cryCin_CCIN00010825_RA_geneCCIN00010825:Node12:mesUni_XM_010180148_1_geneTOP1MT:Node59:melUnd_XM_005141019_1_geneTOP1MT:Node25
1481	1481_2	395330	105760428	5.32009	3.19616	0.3462	116.663656	0	274.454388	0	116.663656	0	199.094688	0	0	0.054	2.66173	0.085	2.067	19.70612519	0.00875385	0	0	0	0	0	73	21	22	0.287671233	0.301369863	tinGut:rhePen:Node7:Node5:corBra:serCan:geoFor:taeGut:Node46:picPub:Node40:chaVoc:cucCan:nipNip:halLeu:Node22:melUnd:anaPla:Node70:Node20:eudEle	tinGut:rhePen:Node7:Node5:corBra:serCan:geoFor:taeGut:Node46:picPub:lepDis:Node40:chaVoc:cucCan:nipNip:halLeu:Node22:melUnd:anaPla:Node70:Node20:eudEle
1485	1485_2	421853	100190384	0.74265	2.49854	0.1905	0.265266	0.875786447	1.539476	0.463134394	0.265266	0.606525205	0.523156	0.469498518	1	0.112	1.40439	0.111	1.408	1.001165678	3.25E-14	1	1	0.604855347	0.718600489	1	57	1	2	0.01754386	0.035087719	notPer	notPer:Node50
1486	1486_2	101751079	NA	3.89748	3.62704	0.03274	-1.72E-04	1	7.068032	0.029187463	-1.72E-04	1	1.19072	0.275184372	5.69E-06	0	66.87246	0.003	1	116.5247782	7.60E-04	1	1	0.043959048	0.503072828	1.57E-05	45	6	8	0.133333333	0.177777778	tinGut:eudEle:balReg:mesUni:falPer:Node2	tinGut:eudEle:balReg:mesUni:Node35:falPer:Node33:Node2
1491	1491_2	100857161	NA	3.35047	4.05201	0.05008	-1.80E-05	1	5.904908	0.052211422	-1.80E-05	1	-0.042936	1	0.435760469	0	140.0947	0.013	1	3.650617139	0.015231069	1	1	0.076338161	1	0.613098502	43	0	2	0	0.046511628	cucCan:eudEle
1492	1492_2	415881	100220847	3.53833	4.20754	0.17216	-6.00E-06	1	78.830076	0	0	1	31.317752	2.19E-08	0.488376993	0.023	1	0.023	1.652	2.623208376	0.02804598	1	1	0	1.60E-07	0.678043234	75	15	16	0.2	0.213333333	notPer:Node11:cucCan:corBra:geoFor:Node39:Node34:calAnn:chaPel:melUnd:Node51:falPer:nipNip:Node64:fulGla	notPer:Node11:cucCan:corBra:geoFor:Node39:Node34:calAnn:chaPel:Node48:melUnd:Node51:falPer:nipNip:Node64:fulGla
1493	1493_2	428903	NA	3.91589	4.09045	0.7516	0.106574	0.948107866	1.314004	0.51840318	0.106574	0.744078818	0.220836	0.638403665	0.012420337	0.662	1.07432	0.659	1.076	3.303482565	0.350580031	1	1	0.672274234	0.875983858	0.023617347	41	2	3	0.048780488	0.073170732	chaVoc:melUnd	rhePen:chaVoc:melUnd
1494	1494_2	769237	100222962	2.28694	3.8772	0.22298	0	1	26.144528	2.10E-06	0	1	20.667888	5.46E-06	0	0.056	1	0.009	2.769	3.810106654	0.615616478	1	1	5.18E-06	2.98E-05	0	51	10	11	0.196078431	0.215686275	aptFor:cucCan:halLeu:melGal:casCas:cryCin:falPer:Node43:corBra:egrGar	aptFor:cucCan:halLeu:melGal:casCas:Node29:cryCin:falPer:Node43:corBra:egrGar
1495	1495_1	420130	100220479	7.43565	3.84495	0.03308	-1.76E-04	1	81.479172	0	-1.76E-04	1	0	1	0	0	31.3631	0.012	1	3.217691539	0.137693954	1	1	0	1	0	77	22	23	0.285714286	0.298701299	strCam_XM_009677544_1_geneMAST3:notPer_NPER00005817_RC_geneNPER00005817:tinGut_XM_010225227_1_geneMAST3:taeGut_XM_012571206_1_geneMAST3:serCan_XM_009096965_1_geneMAST3:geoFor_XM_005429507_1_geneMAST3:Node35:pseHum_XM_005531294_1_geneMAST3:picPub_XM_009901110_1_geneMAST3:calAnn_XM_008500998_1_geneMAST3:chaPel_XM_009997807_1_geneMAST3:Node44:lepDis_XM_009957373_1_geneMAST3:pygAde_XM_009318412_1_gen…	strCam_XM_009677544_1_geneMAST3:notPer_NPER00005817_RC_geneNPER00005817:tinGut_XM_010225227_1_geneMAST3:taeGut_XM_012571206_1_geneMAST3:serCan_XM_009096965_1_geneMAST3:geoFor_XM_005429507_1_geneMAST3:Node35:pseHum_XM_005531294_1_geneMAST3:picPub_XM_009901110_1_geneMAST3:calAnn_XM_008500998_1_geneMAST3:chaPel_XM_009997807_1_geneMAST3:Node44:lepDis_XM_009957373_1_geneMAST3:pygAde_XM_009318412_1_gen…
1496	1496_1	395970	100190515	10.59449	2.59661	0.02845	0	1	-0.005716	1	0	1	1.436508	0.230705259	0.020241187	0.013	1	0	2.092	3.307339923	0.018765598	1	1	1	0.442329336	0.037289715	87	0	3	0	0.034482759	Node23:Node18:Node84
1499	1499_2	423540	100219049	6.0772	3.88644	0.47127	123.695062	0	399.394716	0	123.695062	0	263.925392	0	7.95E-08	0.043	2.57311	0.083	1.972	149.4447364	8.00E-04	0	0	0	0	2.49E-07	73	27	29	0.369863014	0.397260274	Node2:eudEle:notPer:cryCin:Node6:aptHaa:droNov:casCas:Node17:nipNip:egrGar:Node25:colLiv:chaPel:Node39:picPub:halLeu:corBra:pseHum:ficAlb:geoFor:serCan:taeGut:Node51:cucCan:Node65:galGal	Node2:eudEle:notPer:cryCin:Node6:aptHaa:droNov:casCas:Node17:nipNip:egrGar:Node25:colLiv:Node34:chaPel:Node39:picPub:halLeu:corBra:pseHum:ficAlb:geoFor:serCan:taeGut:Node51:cucCan:Node65:galGal:Node20
1500	1500_2	417555	105760716	3.42242	2.4391	0.02849	-2.00E-06	1	13.15448	0.001391685	-2.00E-06	1	1.293788	0.255351042	2.21E-07	0	46.90967	0.004	1	1.906459203	0.083102861	1	1	0.002481118	0.477054132	6.75E-07	73	3	3	0.04109589	0.04109589	casCas:eudEle:cryCin	casCas:eudEle:cryCin
1501	1501_2	421463	100225419	2.21981	3.96916	0.0317	-0.002622	1	116.91326	0	-0.002626	1	0.129008	0.719462804	7.65E-06	0	48.89994	0.006	1.045	78.99345219	1.12E-04	1	1	0	0.946515364	2.09E-05	75	19	22	0.253333333	0.293333333	galGal:strCam:Node12:casCas:rheAme:aptHaa:aptOwe:Node24:aptRow:Node23:Node15:pseHum:pygAde:egrGar:nipNip:Node63:melUnd:Node28:Node2	galGal:strCam:tinGut:Node12:casCas:rheAme:aptHaa:aptOwe:Node24:aptRow:Node23:Node15:calAnn:picPub:pseHum:pygAde:egrGar:nipNip:Node63:melUnd:Node28:Node2
1503	1503_2	NA	NA	3.1266	3.90664	0.61518	46.293492	8.86E-11	151.896676	0	46.293492	1.02E-11	93.480904	0	1.47E-06	0.08	2.62913	0.12	2.333	23.41946831	0.004553809	1.72E-09	1.98E-10	0	0	4.24E-06	45	13	15	0.288888889	0.333333333	lepDis:Node8:fulGla:balReg:Node14:chaVoc:rheAme:Node21:Node35:Node24:Node5:cucCan:Node2	nipNip:egrGar:lepDis:Node8:fulGla:balReg:Node14:chaVoc:rheAme:Node21:Node35:Node24:Node5:cucCan:Node2
1505	1505_2	NA	NA	3.85199	5.42806	0.59887	2.778298	0.249287358	20.480936	3.57E-05	2.778298	0.09554966	5.691796	0.017044402	4.66E-10	0.264	1.35054	0.259	1.358	3.669422842	0.361579841	1	0.39629151	7.69E-05	0.051763968	1.63E-09	37	8	10	0.216216216	0.27027027	Node4:halLeu:Node7:lepDis:Node15:anaPla:eudEle:calAnn	Node4:halLeu:aquChr:Node7:lepDis:Node15:anaPla:eudEle:casCas:calAnn
1507	1507_2	396074	100226396	2.52423	2.66401	0.02638	-2.60E-05	1	95.785284	0	-1.00E-05	1	3.261996	0.070902773	0.001249998	0.02	1	0.01	1.006	585.1388452	5.46E-05	1	1	0	0.175469927	0.002734081	73	15	17	0.205479452	0.232876712	Node8:cucCan:colLiv:picPub:calAnn:Node31:geoFor:chaPel:falPer:Node54:pygAde:nipNip:anaPla:Node70:Node68	Node8:cucCan:colLiv:picPub:calAnn:Node31:geoFor:Node42:chaPel:falPer:Node54:pygAde:nipNip:anaPla:Node70:Node68:Node20
1509	1509_2	NA	100221094	6.89679	3.65555	0.16522	14.235906	8.10E-04	40.07904	1.98E-09	14.235906	1.61E-04	11.366608	7.48E-04	1.26E-06	0.002	6.22987	0.021	1.591	26.64870656	0.006017579	0.005919253	0.001182462	6.76E-09	0.003020877	3.65E-06	47	15	20	0.319148936	0.425531915	rhePen:eudEle:cryCin:anaPla:chaPel:calAnn:Node23:colLiv:geoFor:serCan:Node31:picPub:Node19:aptFor:Node44	aptRow:rhePen:eudEle:cryCin:anaPla:chaPel:calAnn:Node23:cucCan:colLiv:geoFor:serCan:Node31:picPub:Node30:Node19:aptFor:nipNip:Node44:Node16
1511	1511_2	396416	100221659	2.66354	2.81863	0.02619	-6.60E-05	1	-0.04204	1	-6.60E-05	1	-9.563336	1	1	0	34.35861	0	7.772	1	0.001470617	1	1	1	1	1	69	12	13	0.173913043	0.188405797	rhePen:rheAme:Node8:cryCin:eudEle:notPer:Node16:aptFor:colLiv:calAnn:galGal:strCam	rhePen:rheAme:Node8:cryCin:eudEle:notPer:Node16:Node12:aptFor:colLiv:calAnn:galGal:strCam
1512	1512_2	419011	100223080	3.12719	3.59179	0.18847	8.083088	0.017570323	51.014444	8.36E-12	8.083088	0.004468025	24.311992	8.19E-07	7.92E-04	0.007	2.919	0.022	1.934	2.530990592	0.069377624	0.095844322	0.024467546	3.56E-11	4.98E-06	0.001777443	73	4	11	0.054794521	0.150684932	fulGla:picPub:rheAme:Node51	nipNip:aptFor:fulGla:Node15:falPer:picPub:Node35:calAnn:rheAme:Node53:Node51
1513	1513_2	395692	100227084	5.50517	4.14748	0.38513	0	1	18.267008	1.08E-04	0	1	3.553844	0.059407675	0.138124316	0.066	1	0.071	1.33	3.102688984	0.053416054	1	1	2.19E-04	0.151526072	0.218555811	67	5	8	0.074626866	0.119402985	falPer:colLiv:halLeu:calAnn:Node55	falPer:egrGar:colLiv:halLeu:pygAde:calAnn:Node55:Node50
1514	1514_2	772237	100038817	1.61534	0.70964	0.01901	0	1	3.748604	0.153462046	0	1	-0.00782	1	0.002780505	0.01	1	0.045	1	10000	0.005922889	1	1	0.212253618	1	0.005816747	41	0	1	0	0.024390244	rheAme
1515	1515_1	101747939	105760239	7.82043	2.77808	0.19104	0	1	4.63992	0.098277517	0	1	-6.48292	1	0.006392776	0.014	1	0.03	1.136	12.58732831	0.011265556	1	1	0.139127512	1	0.01270864	57	1	6	0.01754386	0.105263158	Node35	colLiv_XM_005510854_1_genePEBP4:melUnd_XM_005142620_1_genePEBP4:Node35:lepDis_XM_009958420_1_genePEBP4:pygAde_XM_009319556_1_genePEBP4:Node2
1519	1519_1	431544	NA	3.99395	3.70941	0.05882	0	1	-0.002836	1	0	1	2.077644	0.149470727	4.54E-07	0.01	1	0	1	5.062261557	0.025336547	1	1	1	0.317494688	1.36E-06	53	8	10	0.150943396	0.188679245	colLiv_XM_005509323_1_geneSLC5A5:rheAme_RAME00020695_RA_geneRAME00020695:mesUni_XM_010189292_1_geneSLC5A5:calAnn_XM_008499213_1_geneSLC5A5:corBra_XM_008641108_1_geneLOC103622207:geoFor_XM_005428595_1_geneSLC5A5:aptFor_XM_009279870_1_geneSLC5A5:Node4	colLiv_XM_005509323_1_geneSLC5A5:rheAme_RAME00020695_RA_geneRAME00020695:mesUni_XM_010189292_1_geneSLC5A5:calAnn_XM_008499213_1_geneSLC5A5:corBra_XM_008641108_1_geneLOC103622207:geoFor_XM_005428595_1_geneSLC5A5:Node38:melUnd_XM_005139570_1_geneSLC5A5:aptFor_XM_009279870_1_geneSLC5A5:Node4
1520	1520_1	100857155	100190623	11.12039	2.65176	0.14315	0	1	27.997248	8.33E-07	-2.00E-06	1	1.11686	0.290595583	1.38E-05	0.036	1	0.055	1.176	2.614822901	0.095443536	1	1	2.15E-06	0.521768098	3.69E-05	77	6	8	0.077922078	0.103896104	rheAme_RAME00018885_RA_geneRAME00018885:tinGut_XM_010226593_1_geneAPRT:notPer_NPER00006274_RA_geneNPER00006274:aptRow_AROW00006254_RA_geneAROW00006254:strCam_XM_009676854_1_geneAPRT:pseHum_XM_005531879_1_geneAPRT	rheAme_RAME00018885_RA_geneRAME00018885:tinGut_XM_010226593_1_geneAPRT:notPer_NPER00006274_RA_geneNPER00006274:Node40:aptRow_AROW00006254_RA_geneAROW00006254:strCam_XM_009676854_1_geneAPRT:pseHum_XM_005531879_1_geneAPRT:Node59
1521	1521_1	100857728	100228820	3.83143	4.25001	0.04182	0	1	3.8569	0.145373353	0	1	-0.258664	1	0.079424601	0.011	1	0.006	1	2.902533889	0.024361375	1	1	0.20166137	1	0.131760641	41	7	8	0.170731707	0.195121951	serCan_XM_009099255_1_geneSHE:Node13:eudEle_EELE00016085_RA_geneEELE00016085:rhePen_RPEN00007912_RA_geneRPEN00007912:aptRow_AROW00005692_RA_geneAROW00005692:galGal_XM_003643441_2_geneSHE:nipNip_XM_009464686_1_geneSHE	falPer_XM_005236435_1_geneSHE:serCan_XM_009099255_1_geneSHE:Node13:eudEle_EELE00016085_RA_geneEELE00016085:rhePen_RPEN00007912_RA_geneRPEN00007912:aptRow_AROW00005692_RA_geneAROW00005692:galGal_XM_003643441_2_geneSHE:nipNip_XM_009464686_1_geneSHE
1522	1522_2	416407	100231218	6.21697	4.04612	0.22586	13.119724	0.001416081	163.84216	0	13.119724	2.92E-04	48.5289	3.25E-12	1.09E-04	0.007	2.48052	0.047	1.458	69.32622401	4.10E-04	0.009886775	0.002047788	0	3.38E-11	2.69E-04	75	25	28	0.333333333	0.373333333	melGal:anaPla:notPer:tinGut:Node8:Node6:aptRow:pseHum:geoFor:serCan:corBra:colLiv:cucCan:Node59:egrGar:nipNip:Node64:chaVoc:Node67:mesUni:lepDis:Node70:falPer:Node4:Node2	melGal:anaPla:notPer:tinGut:Node8:Node6:aptRow:Node13:pseHum:geoFor:serCan:corBra:Node30:Node41:colLiv:cucCan:Node59:egrGar:nipNip:Node64:chaVoc:Node67:mesUni:lepDis:Node70:falPer:Node4:Node2
1523	1523_2	100858227	100219622	4.60515	1.75987	0.02593	-7.00E-05	1	32.048764	1.10E-07	-7.00E-05	1	0.49528	0.481581424	0.054878378	0	31.66072	0.012	1	4.819676134	0.003120233	1	1	3.11E-07	0.730592355	0.094010284	69	10	14	0.144927536	0.202898551	egrGar:casCas:ficAlb:serCan:Node56:taeGut:melGal:melUnd:chaPel:Node65	falPer:egrGar:casCas:chaVoc:mesUni:ficAlb:serCan:Node56:taeGut:melGal:Node49:melUnd:chaPel:Node65
1524	1524_2	419896	101233242	3.33651	4.07704	0.01611	0.002954	0.99852409	13.384468	0.001240508	-3.80E-05	1	2.32572	0.127251329	1.83E-05	0	17.49893	0.001	1.189	10000	3.42E-04	1	1	0.002220751	0.280471808	4.83E-05	65	17	19	0.261538462	0.292307692	eudEle:droNov:aptRow:aptHaa:Node28:egrGar:aptFor:pygAde:Node35:falPer:taeGut:geoFor:ficAlb:corBra:picPub:Node55:anaPla	rheAme:eudEle:droNov:aptRow:aptHaa:Node28:egrGar:aptFor:pygAde:Node35:falPer:taeGut:geoFor:ficAlb:corBra:picPub:calAnn:Node55:anaPla
1525	1525_2	418979	101233255	3.12203	3.60131	0.15667	36.254758	1.34E-08	300.876688	0	36.254758	1.73E-09	38.450392	5.62E-10	0.045475603	0.003	3.67515	0.029	1.502	4.325053187	0.01043404	2.00E-07	2.60E-08	0	4.82E-09	0.079059861	73	19	20	0.260273973	0.273972603	Node3:eudEle:casCas:droNov:Node15:aptRow:Node10:rhePen:rheAme:Node19:Node9:colLiv:aptFor:nipNip:Node36:picPub:calAnn:chaPel:Node48	Node3:eudEle:notPer:casCas:droNov:Node15:aptRow:Node10:rhePen:rheAme:Node19:Node9:colLiv:aptFor:nipNip:Node36:picPub:calAnn:chaPel:Node48
1526	1526_1	428581	100225169	8.34791	2.81266	0.43643	0	1	54.333668	1.59E-12	0	1	5.035088	0.024838825	0	0.176	1	0.146	1.203	13.74941745	0.167259395	1	1	7.25E-12	0.071919368	0	85	24	29	0.282352941	0.341176471	calAnn_XM_008494025_1_geneWDR64:Node5:Node4:lepDis_XM_009949145_1_geneWDR64:falPer_XM_005239159_1_geneWDR64:Node22:pseHum_XM_005518654_1_geneWDR64:geoFor_XM_005420123_1_geneWDR64:taeGut_XM_012572480_1_geneWDR64:strCam_XM_009681113_1_geneWDR64:casCas_CCAS00001127_RA_geneCCAS00001127:Node59:rheAme_RAME00008070_RA_geneRAME00008070:rhePen_RPEN00002102_RA_geneRPEN00002102:Node58:notPer_NPER00009332_RA…	calAnn_XM_008494025_1_geneWDR64:Node5:Node4:lepDis_XM_009949145_1_geneWDR64:falPer_XM_005239159_1_geneWDR64:Node22:pseHum_XM_005518654_1_geneWDR64:geoFor_XM_005420123_1_geneWDR64:taeGut_XM_012572480_1_geneWDR64:Node27:strCam_XM_009681113_1_geneWDR64:casCas_CCAS00001127_RA_geneCCAS00001127:Node59:rheAme_RAME00008070_RA_geneRAME00008070:rhePen_RPEN00002102_RA_geneRPEN00002102:Node64:Node58:notPer_N…
1527	1527_1	416745	100231511	9.49507	2.62544	0.14171	0	1	87.425104	0	0	1	11.813216	5.88E-04	0.019447018	0.039	1	0.048	1.325	10.70838568	0.00298807	1	1	0	0.002416742	0.03593269	89	8	11	0.08988764	0.123595506	anaPla_XM_005022549_2_geneADCK3:cryCin_CCIN00006445_RA_geneCCIN00006445:cryCin_CCIN00018057_RA_geneCCIN00018057:tinGut_XM_010216611_1_geneLOC104569633:notPer_NPER00017872_RA_geneNPER00017872:pseHum_XM_005533834_1_geneADCK4:halLeu_XM_010567194_1_geneADCK4:calAnn_XM_008493289_1_geneADCK3	anaPla_XM_005022549_2_geneADCK3:cryCin_CCIN00006445_RA_geneCCIN00006445:Node16:cryCin_CCIN00018057_RA_geneCCIN00018057:tinGut_XM_010216611_1_geneLOC104569633:notPer_NPER00017872_RA_geneNPER00017872:pseHum_XM_005533834_1_geneADCK4:halLeu_XM_010567194_1_geneADCK4:aquChr_XM_011599895_1_geneADCK4:calAnn_XM_008493289_1_geneADCK3:balReg_XM_010300663_1_geneADCK3
1528	1528_1	427583	101233699	4.6476	2.61555	0.0796	0	1	8.729584	0.0127173	0	1	0.865044	0.352331003	1	0.007	1	0.018	1	1	0.041875181	1	1	0.020022226	0.595140845	1	89	5	9	0.056179775	0.101123596	Node16:picPub_XM_009910875_1_geneFBLN2:ficAlb_XM_005052808_1_geneFBLN2:geoFor_XM_005428866_1_geneFBLN2:melUnd_XM_005149364_1_geneFBLN2	Node16:Node22:casCas_CCAS00011759_RA_geneCCAS00011759:Node19:picPub_XM_009910875_1_geneFBLN2:ficAlb_XM_005052808_1_geneFBLN2:geoFor_XM_005428866_1_geneFBLN2:melUnd_XM_005149364_1_geneFBLN2:mesUni_XM_010178560_1_geneLOC104536043
1529	1529_2	100859014	100232002	3.08174	5.25924	0.01558	0	1	-0.009684	1	0	1	0.483316	0.486924132	0.001238732	0	23.7332	0	1	1356.213103	0.001400929	1	1	1	0.735225358	0.002711023	37	4	8	0.108108108	0.216216216	mesUni:cucCan:colLiv:Node28	corBra:ficAlb:mesUni:nipNip:cucCan:colLiv:Node28:Node1
1532	1532_2	418393	100220475	5.03359	4.19372	0.39608	33.560336	5.16E-08	109.7776	0	33.560336	6.91E-09	78.204164	0	0.001308151	0.018	2.51602	0.052	1.765	4.695425214	0.031646284	7.15E-07	9.62E-08	0	0	0.002851286	73	33	36	0.452054795	0.493150685	mesUni:cucCan:chaPel:Node12:Node10:chaVoc:aquChr:halLeu:Node22:strCam:notPer:eudEle:Node39:Node35:casCas:droNov:Node44:Node47:Node52:picPub:corBra:ficAlb:geoFor:taeGut:pseHum:Node63:Node61:Node57:melUnd:Node56:lepDis:falPer:Node18	mesUni:cucCan:chaPel:Node12:Node10:chaVoc:aquChr:halLeu:Node22:Node29:strCam:notPer:eudEle:Node39:Node35:casCas:droNov:Node44:Node47:Node52:Node34:Node27:picPub:corBra:ficAlb:geoFor:taeGut:pseHum:Node63:Node61:Node57:melUnd:Node56:lepDis:falPer:Node18
1533	1533_1	423314	100221926	12.08201	3.58952	0.25388	-1.20E-05	1	73.744944	1.11E-16	-1.20E-05	1	51.630756	6.70E-13	0	0.05	1	0.026	1.94	4.438264122	0.158487118	1	1	7.18E-16	7.32E-12	0	87	11	17	0.126436782	0.195402299	notPer_NPER00004562_RA_geneNPER00004562:cryCin_CCIN00004664_RA_geneCCIN00004664:falPer_XM_005240889_1_geneAKAP6:melUnd_XM_005149346_1_geneAKAP6:colLiv_XM_005502308_1_geneAKAP6:corBra_XM_008639574_1_geneAKAP6:serCan_XM_009101924_1_geneAKAP6:ficAlb_XM_005047289_1_geneAKAP6:chaPel_XM_009993930_1_geneAKAP6:anaPla_XM_013102480_1_geneAKAP6:melGal_XM_010711662_1_geneAKAP6	notPer_NPER00004562_RA_geneNPER00004562:cryCin_CCIN00004664_RA_geneCCIN00004664:Node29:falPer_XM_005240889_1_geneAKAP6:melUnd_XM_005149346_1_geneAKAP6:halLeu_XM_010583985_1_geneLOC104841936:Node57:colLiv_XM_005502308_1_geneAKAP6:corBra_XM_008639574_1_geneAKAP6:serCan_XM_009101924_1_geneAKAP6:ficAlb_XM_005047289_1_geneAKAP6:Node64:balReg_XM_010307420_1_geneAKAP6:chaPel_XM_009993930_1_geneAKAP6:ana…
1534	1534_1	422866	100229489	4.59605	2.50859	0.07464	0	1	22.289552	1.45E-05	0	1	0.918256	0.337933307	0	0.029	1	0.045	1	5.737205352	0.160919319	1	1	3.26E-05	0.577933193	0	75	13	16	0.173333333	0.213333333	corBra_XM_008628657_1_geneABLIM2:ficAlb_XM_005045608_1_geneABLIM2:taeGut_XM_012573644_1_geneABLIM2:picPub_XM_009909044_1_geneABLIM2:melUnd_XM_005148509_1_geneABLIM2:calAnn_XM_008501876_1_geneABLIM2:Node46:Node54:notPer_NPER00005222_RC_geneNPER00005222:eudEle_EELE00003815_RA_geneEELE00003815:Node53:rhePen_RPEN00009193_RA_geneRPEN00009193:casCas_CCAS00002446_RA_geneCCAS00002446	corBra_XM_008628657_1_geneABLIM2:ficAlb_XM_005045608_1_geneABLIM2:taeGut_XM_012573644_1_geneABLIM2:geoFor_XM_005424741_1_geneABLIM2:Node20:picPub_XM_009909044_1_geneABLIM2:melUnd_XM_005148509_1_geneABLIM2:calAnn_XM_008501876_1_geneABLIM2:Node46:Node5:Node54:notPer_NPER00005222_RC_geneNPER00005222:eudEle_EELE00003815_RA_geneEELE00003815:Node53:rhePen_RPEN00009193_RA_geneRPEN00009193:casCas_CCAS000…
1535	1535_2	415367	100218363	3.03655	3.59787	0.03538	5.20E-05	0.999974	207.859348	0	-1.62E-04	1	-8.00E-06	1	1.02E-06	0.001	1	0.011	1	6639.259356	4.50E-05	1	1	0	1	2.98E-06	0	0	0	NaN	NaN
1537	1537_1	416661	100229360	10.77467	7.51223	0.02051	8.18E-04	0.999591084	-2.025788	1	0	1	-2.095064	1	1	0	1.66763	0	2.699	1	0.026262889	1	1	1	1	1	87	0	2	0	0.022988506	Node24:chaPel_XM_009996571_1_geneUBALD2
1539	1539_2	415937	100228772	3.48842	3.77836	0.15913	0	1	17.566592	1.53E-04	0	1	0.218536	0.640157684	0.765802401	0.022	1	0.042	1.109	1.770681473	0.047612498	1	1	3.06E-04	0.877718639	0.993812177	75	11	12	0.146666667	0.16	Node4:casCas:eudEle:cryCin:Node18:Node17:calAnn:mesUni:corBra:anaPla:Node72	Node4:casCas:eudEle:cryCin:Node18:Node17:calAnn:mesUni:corBra:geoFor:anaPla:Node72
1540	1540_1	431637	100232338	29.83455	2.75181	0.03059	0.001412	0.999294249	-0.005804	1	0	1	-0.293876	1	2.62E-07	0	2.63285	0	1.519	81.46436967	0.009844913	1	1	1	1	7.94E-07	55	6	7	0.109090909	0.127272727	colLiv_XM_005513427_1_geneKIAA1958:aptRow_AROW00011172_RA_geneAROW00011172:strCam_XM_009676809_1_geneLOC104145335:Node5:nipNip_XM_009473198_1_geneKIAA1958:Node2	taeGut_XM_012577478_1_geneKIAA1958:colLiv_XM_005513427_1_geneKIAA1958:aptRow_AROW00011172_RA_geneAROW00011172:strCam_XM_009676809_1_geneLOC104145335:Node5:nipNip_XM_009473198_1_geneKIAA1958:Node2
1541	1541_2	101751860	100217558	6.70374	5.24286	0.12361	0.602904	0.739743333	37.529212	7.09E-09	0.602904	0.437472159	12.793184	3.48E-04	1.66E-05	0.006	2.5087	0.023	1.784	16.91537368	0.008575435	1	1	2.29E-08	0.00147317	4.41E-05	55	3	8	0.054545455	0.145454545	Node2:colLiv:Node52	eudEle:Node2:colLiv:taeGut:geoFor:Node37:Node52:Node16
1543	1543_2	421911	101234139	3.69048	2.43459	0.2273	4.229692	0.120651869	13.819328	9.98E-04	4.229692	0.039722648	9.906948	0.001646559	0.358539976	0.011	2.95495	0.019	2.338	4.448082951	0.029428455	0.53831504	0.177937216	0.001806333	0.006258373	0.515490105	71	4	8	0.056338028	0.112676056	colLiv:aptHaa:rheAme:Node4	colLiv:Node17:aptFor:Node40:aptHaa:eudEle:rheAme:Node4
1545	1545_1	422843	100222762	14.37396	3.02133	0.15355	0	1	93.732528	0	0	1	0	1	0.016152428	0.07	1	0.087	1	15.8494233	0.002776429	1	1	0	1	0.030222928	79	3	5	0.037974684	0.063291139	melGal_XM_010727133_1_geneLOC104916152:aptRow_AROW00018988_RB_geneAROW00018988:rhePen_RPEN00020017_RA_geneRPEN00020017	melGal_XM_010727133_1_geneLOC104916152:Node11:aptRow_AROW00018988_RB_geneAROW00018988:rhePen_RPEN00020017_RA_geneRPEN00020017:strCam_XM_009686255_1_geneSLC2A9
1546	1546_2	420873	100231543	1.5727	1.88191	0.12959	0	1	4.216996	0.121420203	0	1	0.043404	0.834966416	0.402590841	0.027	1	0.057	1.089	22.47490314	0.001909416	1	1	0.170006424	1	0.570862026	59	0	1	0	0.016949153	Node48
1552	1552_1	101750812	NA	8.86903	3.73167	0.7689	129.83161	0	291.313736	0	129.83161	0	251.149136	0	0	0.118	2.38179	0.156	2.106	10.85200582	0.142242619	0	0	0	0	0	109	21	30	0.19266055	0.275229358	calAnn_XM_008495798_1_geneCSF2RB:picPub_XM_009902589_1_geneCSF2RB:Node17:colLiv_XM_005511277_1_geneCSF2RB:melUnd_XM_005150538_1_geneCSF2RB:aquChr_XM_011593892_1_geneLOC105411266:anaPla_XM_005015991_2_geneLOC101794299:cucCan_XM_009568435_1_geneLOC104065902:Node44:nipNip_XM_009475271_1_geneLOC104021674:Node37:Node32:aptFor_XM_009290083_1_geneLOC103907844:egrGar_XM_009647816_1_geneCSF2RB:nipNip_XM_0…	chaPel_XM_010005751_1_geneCSF2RB:calAnn_XM_008495798_1_geneCSF2RB:picPub_XM_009902589_1_geneCSF2RB:Node17:colLiv_XM_005511277_1_geneCSF2RB:melUnd_XM_005150538_1_geneCSF2RB:Node26:Node16:aquChr_XM_011593892_1_geneLOC105411266:anaPla_XM_005015991_2_geneLOC101794299:Node38:cucCan_XM_009568435_1_geneLOC104065902:Node44:nipNip_XM_009475271_1_geneLOC104021674:Node37:Node32:aptFor_XM_009290083_1_geneLOC…
1554	1554_2	419189	100220002	4.50201	3.71258	0.06919	-1.00E-05	1	-0.02452	1	-1.00E-05	1	-12.277608	1	1.46E-05	0	25.58559	0	4.017	47.73232254	7.99E-04	1	1	1	1	3.89E-05	73	17	22	0.232876712	0.301369863	tinGut:rhePen:droNov:aptHaa:Node16:Node12:strCam:fulGla:lepDis:picPub:ficAlb:calAnn:Node61:aquChr:melGal:galGal:Node68	tinGut:rhePen:droNov:casCas:aptHaa:Node16:Node12:strCam:balReg:fulGla:lepDis:picPub:Node54:Node52:ficAlb:calAnn:chaPel:Node61:aquChr:melGal:galGal:Node68
1557	1557_2	770637	101232964	6.06779	3.87881	0.4658	129.177852	0	353.038292	0	129.177812	0	267.913312	0	4.44E-16	0.028	2.6486	0.054	1.982	4.463053058	0.047916738	0	0	0	0	1.88E-15	67	43	44	0.641791045	0.656716418	Node3:Node7:aptRow:Node6:rhePen:rheAme:tinGut:cryCin:Node16:notPer:eudEle:Node15:Node11:colLiv:falPer:aquChr:Node33:balReg:lepDis:egrGar:nipNip:Node41:aptFor:pygAde:Node48:Node32:chaVoc:Node25:taeGut:ficAlb:Node53:chaPel:calAnn:Node52:picPub:melUnd:anaPla:melGal:galGal:Node64:Node62:Node22:strCam	Node3:Node7:aptRow:Node6:rhePen:rheAme:tinGut:cryCin:Node16:notPer:eudEle:Node15:Node11:colLiv:falPer:aquChr:Node33:balReg:lepDis:egrGar:nipNip:Node41:aptFor:pygAde:Node48:Node32:chaVoc:Node25:taeGut:ficAlb:Node53:chaPel:calAnn:Node52:Node24:picPub:melUnd:anaPla:melGal:galGal:Node64:Node62:Node22:strCam
1558	1558_2	424124	100231265	2.66701	3.56942	0.12145	0	1	2.191688	0.334257375	0	1	0.369088	0.543501806	1	0	24.97801	0.053	1	1.163208608	0.030513056	1	1	0.443389766	0.787650272	1	73	4	4	0.054794521	0.054794521	aptRow:Node25:anaPla:Node68	aptRow:Node25:anaPla:Node68
1559	1559_2	415705	100217954	4.53205	3.97133	0.07231	0	1	6.500624	0.038762112	0	1	0.668296	0.41364633	0.007401523	0	33.51765	0.007	1.011	11.96092366	0.003801366	1	1	0.057585035	0.659476134	0.014572194	69	11	12	0.15942029	0.173913043	pygAde:Node8:mesUni:chaPel:egrGar:lepDis:nipNip:corBra:colLiv:Node54:notPer	pygAde:Node8:mesUni:chaPel:egrGar:lepDis:nipNip:corBra:colLiv:casCas:Node54:notPer
1561	1561_2	408251	100225028	1.42963	2.12726	0.10956	0	1	-0.002068	1	0	1	0.01774	0.894041861	0.137734659	0	4.57397	0	2.791	2398.776691	9.80E-04	1	1	1	1	0.218092817	55	3	4	0.054545455	0.072727273	geoFor:cucCan:chaPel	geoFor:cucCan:chaPel:Node29
1563	1563_2	NA	101233716	4.04261	2.62389	0.28622	-0.004666	1	12.642388	0.001797796	-0.004666	1	0.011944	0.912973581	0.3771935	0.051	1	0.155	1	3.647046624	0.040381362	1	1	0.003159558	1	0.538930083	67	1	4	0.014925373	0.059701493	picPub	cryCin:picPub:chaPel:corBra
1564	1564_2	417198	100229985	3.35533	3.47014	0.05608	-1.74E-04	1	99.268496	0	-1.74E-04	1	1.822584	0.177006004	0.085535207	0	60.639	0.013	1.086	4.454584651	0.002716064	1	1	0	0.361700927	0.140961218	73	6	9	0.082191781	0.123287671	galGal:rhePen:notPer:eudEle:fulGla:Node2	galGal:strCam:rhePen:notPer:eudEle:balReg:ficAlb:fulGla:Node2
1567	1567_2	422078	NA	2.39728	4.50952	0.02278	0	1	-0.012612	1	0	1	0.952236	0.329150795	1.27E-04	0	20.22778	0	3.095	148.3743222	0.00161148	1	1	1	0.568105985	3.11E-04	47	1	5	0.021276596	0.106382979	aptFor	Node12:Node11:Node7:aptFor:lepDis
1570	1570_2	373925	101233528	2.57066	3.43324	0.14504	1.113086	0.573187151	51.433216	6.78E-12	1.113086	0.291412103	6.666048	0.009826685	0.051667084	0.005	2.34902	0.046	1.395	7.67325931	0.007349153	1	1	2.92E-11	0.03175666	0.08895669	75	8	10	0.106666667	0.133333333	Node3:rheAme:notPer:eudEle:cryCin:Node19:taeGut:melGal	Node3:rheAme:notPer:eudEle:cryCin:Node19:Node15:taeGut:nipNip:melGal
1573	1573_2	424221	100223704	0.88465	6.67072	0.02168	0.002274	0.998863646	-0.004532	1	0	1	-0.009964	1	1	0	44.88965	0	1	1.00040016	4.28E-15	1	1	1	1	1	69	3	4	0.043478261	0.057971014	rheAme:casCas:melGal	rheAme:casCas:melGal:anaPla
1574	1574_2	101751913	NA	3.75354	3.05662	0.40853	0	1	4.002216	0.135185415	0	1	2.561216	0.109514319	1	0.071	1	0.068	1.714	1.002142613	6.26E-14	1	1	0.18813206	0.248691071	1	55	1	1	0.018181818	0.018181818	fulGla	fulGla
1578	1578_2	428200	100231823	5.87697	4.98502	0.10059	-1.60E-04	1	-0.006488	1	-1.60E-04	1	0.926	0.335904484	0.676312404	0	24.57666	0	1	1.608626728	0.039269579	1	1	1	0.575785046	0.896219622	47	14	16	0.29787234	0.340425532	picPub:melUnd:chaPel:Node6:aptHaa:eudEle:cryCin:Node16:casCas:taeGut:pseHum:Node24:cucCan:galGal	picPub:melUnd:chaPel:Node6:aptHaa:eudEle:cryCin:Node18:Node16:casCas:Node11:taeGut:pseHum:Node24:cucCan:galGal
1579	1579_1	101751954	100222337	4.36245	4.26682	0.19969	28.214224	7.47E-07	204.674508	0	28.214226	1.09E-07	32.122036	1.45E-08	0	0.005	3.04555	0.037	1.498	820.161864	0.040462449	9.05E-06	1.32E-06	0	1.08E-07	0	77	27	31	0.350649351	0.402597403	anaPla_XM_013098036_1_geneLOC101792763:strCam_XM_009679285_1_geneLOC104146960:aptRow_AROW00000012_RC_geneAROW00000012:Node13:droNov_DNOV00006977_RA_geneDNOV00006977:casCas_CCAS00011584_RA_geneCCAS00011584:Node20:cryCin_CCIN00008607_RA_geneCCIN00008607:notPer_NPER00009431_RA_geneNPER00009431:eudEle_EELE00010155_RA_geneEELE00010155:Node27:Node19:cucCan_XM_009561018_1_geneLOC104059357:Node47:chaVoc_…	anaPla_XM_013098036_1_geneLOC101792763:strCam_XM_009679285_1_geneLOC104146960:aptRow_AROW00000012_RC_geneAROW00000012:Node13:droNov_DNOV00006977_RA_geneDNOV00006977:casCas_CCAS00011584_RA_geneCCAS00011584:Node20:cryCin_CCIN00008607_RA_geneCCIN00008607:notPer_NPER00009431_RA_geneNPER00009431:eudEle_EELE00010155_RA_geneEELE00010155:Node27:Node23:Node19:cucCan_XM_009561018_1_geneLOC104059357:Node47:…
1583	1583_2	417321	100217832	4.43762	3.39776	0.15079	0	1	16.834604	2.21E-04	0	1	3.422456	0.064315264	0.113477719	0.079	1	0.074	1.27	31.18060736	0.001623352	1	1	4.33E-04	0.162092918	0.18316846	67	4	11	0.059701493	0.164179104	aptRow:droNov:casCas:Node61	galGal:corBra:pseHum:geoFor:Node14:notPer:Node49:aptRow:droNov:casCas:Node61
1584	1584_1	374258	100225886	9.93158	2.44952	0.13241	0	1	52.44864	4.08E-12	0	1	1.142384	0.285149139	4.50E-10	0.047	1	0.047	1.093	1.487041976	0.363632719	1	1	1.79E-11	0.516199856	1.58E-09	81	9	16	0.111111111	0.197530864	melGal_XM_010715217_1_geneF9:mesUni_XM_010194930_1_geneF9:nipNip_XM_009465276_1_geneF9:chaVoc_XM_009881692_1_geneF9:colLiv_XM_005500523_1_geneF9:chaPel_XM_009997161_1_geneF9:taeGut_XM_004175774_1_geneF9:geoFor_XM_005423300_1_geneF9:eudEle_EELE00007951_RA_geneEELE00007951	melGal_XM_010715217_1_geneF9:galGal_NM_204343_1_geneF9:Node1:mesUni_XM_010194930_1_geneF9:nipNip_XM_009465276_1_geneF9:chaVoc_XM_009881692_1_geneF9:colLiv_XM_005500523_1_geneF9:calAnn_XM_008493668_1_geneF9:chaPel_XM_009997161_1_geneF9:ficAlb_XM_005045696_1_geneF9:taeGut_XM_004175774_1_geneF9:geoFor_XM_005423300_1_geneF9:pseHum_XM_005526221_1_geneF9:Node45:eudEle_EELE00007951_RA_geneEELE00007951:N…
1587	1587_1	416569	100220672	5.08583	2.64342	0.12719	0.4934	0.781375071	109.149132	0	0.4934	0.48241455	0.57112	0.449814201	0	0	3.5009	0.053	1.052	2.097707153	0.673953042	1	1	0	0.698395272	0	79	31	34	0.392405063	0.430379747	Node6:droNov_DNOV00008709_RB_geneDNOV00008709:notPer_NPER00001033_RB_geneNPER00001033:tinGut_XM_010222502_1_geneRBBP6:cryCin_CCIN00010198_RA_geneCCIN00010198:Node17:Node15:halLeu_XM_010570495_1_geneRBBP6:egrGar_XM_009648082_1_geneLOC104134525:fulGla_XM_009578171_1_geneLOC104077069:cucCan_XM_009567471_1_geneRBBP6:calAnn_XM_008490759_1_geneRBBP6:chaPel_XM_010002597_1_geneRBBP6:melUnd_XM_005141787_1…	Node6:droNov_DNOV00008709_RB_geneDNOV00008709:notPer_NPER00001033_RB_geneNPER00001033:tinGut_XM_010222502_1_geneRBBP6:cryCin_CCIN00010198_RA_geneCCIN00010198:Node19:Node17:Node15:halLeu_XM_010570495_1_geneRBBP6:Node25:Node24:egrGar_XM_009648082_1_geneLOC104134525:fulGla_XM_009578171_1_geneLOC104077069:cucCan_XM_009567471_1_geneRBBP6:calAnn_XM_008490759_1_geneRBBP6:chaPel_XM_010002597_1_geneRBBP6:…
1588	1588_1	100858582	100219175	14.79077	3.08482	0.05001	0	1	-0.00656	1	0	1	0.44252	0.50590866	1	0	85.75663	0	2.777	1	0.018157853	1	1	1	0.751874562	1	77	1	5	0.012987013	0.064935065	tinGut_XM_010222025_1_geneRAB25	Node34:tinGut_XM_010222025_1_geneRAB25:Node49:mesUni_XM_010190570_1_geneRAB25:Node74
1590	1590_2	101749996	NA	2.86951	2.198	0.05692	-4.00E-06	1	5.016808	0.081398047	-4.00E-06	1	-0.378776	1	1.49E-08	0	31.02145	0.018	1	2.775991242	0.136436193	1	1	0.116404175	1	4.85E-08	39	6	7	0.153846154	0.179487179	aptHaa:serCan:ficAlb:calAnn:aptFor:falPer	aptHaa:Node9:serCan:ficAlb:calAnn:aptFor:falPer
1591	1591_2	427517	100232796	4.48621	4.19539	0.07377	0	1	-0.009308	1	0	1	0.773548	0.379121683	1.10E-06	0	30.96474	0	2.854	65.36907933	0.003806355	1	1	1	0.623897114	3.20E-06	51	4	5	0.078431373	0.098039216	taeGut:pseHum:corBra:Node44	nipNip:taeGut:pseHum:corBra:Node44
1592	1592_2	416905	100228552	5.87346	3.28096	0.12846	-0.001086	1	71.731292	2.22E-16	-0.001086	1	1.413344	0.234502063	1.46E-09	0	80.36009	0.025	1.145	6.440136118	0.011799145	1	1	1.42E-15	0.44724835	4.99E-09	63	19	26	0.301587302	0.412698413	nipNip:cucCan:Node18:Node23:Node22:aptRow:droNov:corBra:taeGut:geoFor:serCan:Node50:ficAlb:pseHum:chaPel:calAnn:Node59:Node42:pygAde	nipNip:cucCan:melGal:Node18:Node23:Node22:rheAme:Node31:aptRow:droNov:Node39:Node29:Node21:corBra:taeGut:geoFor:serCan:Node50:ficAlb:pseHum:Node47:chaPel:calAnn:Node59:Node42:pygAde
1593	1593_2	770457	100228127	5.68005	4.07683	0.0535	0	1	-0.004836	1	0	1	-0.940364	1	0.685382477	0	16.32008	0	2.147	2.185526134	0.018035437	1	1	1	1	0.90674173	59	8	8	0.13559322	0.13559322	picPub:melUnd:taeGut:mesUni:Node29:rhePen:Node52:colLiv	picPub:melUnd:taeGut:mesUni:Node29:rhePen:Node52:colLiv
1594	1594_1	420499	100225870	2.24141	2.82272	0.05445	0	1	-0.0024	1	0	1	-0.832108	1	0.031438525	0	17.04814	0	1	14.02174295	0.001439564	1	1	1	1	0.056052566	75	2	2	0.026666667	0.026666667	picPub_XM_009899360_1_genePRTFDC1:melGal_XM_010712441_1_geneLOC104911351	picPub_XM_009899360_1_genePRTFDC1:melGal_XM_010712441_1_geneLOC104911351
1595	1595_2	771742	105760734	2.6334	2.74993	0.09572	1.20E-04	0.999940002	-0.00348	1	2.00E-06	0.998871621	-0.115296	1	0.006598663	0	1	0	3.462	10.29134666	0.007248632	1	1	1	1	0.013097081	61	1	4	0.016393443	0.06557377	anaPla	chaPel:taeGut:anaPla:eudEle
1597	1597_2	420122	105758951	5.64624	4.9368	0.11432	0	1	27.55372	1.04E-06	0	1	0.798972	0.371400902	0.006466479	0.039	1	0.053	1.158	34.82330577	0.005730544	1	1	2.65E-06	0.6152439	0.012843797	49	8	9	0.163265306	0.183673469	calAnn:egrGar:rhePen:rheAme:aptRow:Node24:chaVoc:serCan	calAnn:colLiv:egrGar:rhePen:rheAme:aptRow:Node24:chaVoc:serCan
1603	1603_2	416993	105758986	4.64545	4.24953	0.24405	2.91413	0.232918889	10.634108	0.004907189	2.91413	0.087806755	9.266588	0.00233372	0.750394442	0.01	3.33464	0.022	2.136	4.053992785	0.023082767	0.968529267	0.366747265	0.00816848	0.00859981	0.97687776	43	0	0	0	0
1608	1608_2	416553	100225143	4.5468	3.34718	0.13053	0	1	258.061808	0	0	1	22.726384	1.87E-06	5.34E-06	0	37.71049	0.034	1.262	10.47440884	0.002090532	1	1	0	1.08E-05	1.48E-05	73	28	33	0.383561644	0.452054795	rheAme:notPer:eudEle:tinGut:cryCin:Node17:droNov:strCam:chaVoc:pygAde:fulGla:egrGar:balReg:mesUni:corBra:ficAlb:serCan:geoFor:taeGut:pseHum:Node60:picPub:Node53:chaPel:calAnn:colLiv:Node51:lepDis	rheAme:Node11:notPer:eudEle:tinGut:cryCin:Node21:Node17:droNov:strCam:Node5:chaVoc:pygAde:fulGla:egrGar:balReg:Node45:mesUni:corBra:ficAlb:serCan:geoFor:taeGut:Node61:pseHum:Node60:picPub:Node53:chaPel:calAnn:colLiv:Node51:lepDis
1609	1609_2	420141	105758493	3.46275	2.7032	0.10852	0	1	-1.68E-04	1	0	1	-0.393884	1	1.73E-04	0.014	1	0	1.197	1466.292959	0.002293799	1	1	1	1	4.17E-04	63	1	4	0.015873016	0.063492063	balReg	aquChr:cryCin:tinGut:balReg
1611	1611_2	100857838	100217875	5.22106	3.95836	0.30923	29.293556	4.35E-07	187.4757	0	29.293556	6.22E-08	94.95976	0	0.031916625	0.009	2.43955	0.044	1.608	3.727229395	0.026618513	5.41E-06	7.75E-07	0	0	0.056850855	73	27	31	0.369863014	0.424657534	chaPel:calAnn:colLiv:Node5:lepDis:falPer:ficAlb:taeGut:Node24:pseHum:Node21:melUnd:picPub:Node30:cucCan:Node39:nipNip:Node43:aptHaa:aptOwe:cryCin:tinGut:notPer:Node48:anaPla:galGal:Node70	chaPel:calAnn:colLiv:Node5:lepDis:falPer:ficAlb:taeGut:geoFor:Node24:pseHum:Node21:melUnd:picPub:Node30:cucCan:balReg:Node39:nipNip:Node43:rhePen:droNov:aptHaa:aptOwe:cryCin:tinGut:notPer:Node48:anaPla:galGal:Node70
1614	1614_2	396317	100232729	3.98861	5.87424	0.02106	0.3768	0.828283328	35.238152	2.23E-08	0.3768	0.539320817	-0.358872	1	1.14E-08	0.003	2.04452	0.01	1.111	30.20013092	0.005192429	1	1	6.79E-08	1	3.71E-08	61	7	12	0.114754098	0.196721311	colLiv:Node30:Node33:mesUni:lepDis:Node53:picPub	colLiv:melGal:rhePen:droNov:Node30:eudEle:Node33:mesUni:lepDis:Node53:egrGar:picPub
1617	1617_1	416975	101232874	8.60282	2.73855	0.11499	0	1	23.21536	9.10E-06	0	1	4.369988	0.03657725	0.01049088	0.058	1	0.027	1.459	21.79489215	0.001891464	1	1	2.10E-05	0.100106625	0.020177256	77	3	4	0.038961039	0.051948052	corBra_XM_008641625_1_geneCOQ5:pseHum_XM_005524605_1_geneCOQ5:cucCan_XM_009566852_1_geneCOQ5	corBra_XM_008641625_1_geneCOQ5:pseHum_XM_005524605_1_geneCOQ5:Node45:cucCan_XM_009566852_1_geneCOQ5
1619	1619_2	770996	NA	4.84721	3.4056	0.06725	0	1	25.47578	2.94E-06	0	1	0.743292	0.38860837	0.011690309	0	5.4285	0.013	1	90.03247743	5.96E-04	1	1	7.13E-06	0.63462967	0.022346429	67	6	8	0.089552239	0.119402985	ficAlb:pseHum:droNov:aptOwe:Node55:Node43	ficAlb:pseHum:Node7:Node40:droNov:aptOwe:Node55:Node43
1620	1620_1	421438	NA	18.50214	4.7443	0.06666	0	1	48.264044	3.31E-11	0	1	0.57626	0.447782027	0.527693859	0.035	1	0.036	1	36.61481213	5.88E-04	1	1	1.33E-10	0.696130161	0.725724382	83	1	4	0.012048193	0.048192771	falPer_XM_005238746_1_geneNFKBIE	falPer_XM_005238746_1_geneNFKBIE:Node59:corBra_XM_008640337_1_geneNFKBIE:Node8
1622	1622_2	422954	NA	2.48074	3.44274	0.05232	-5.00E-05	1	-9.80E-04	1	-5.00E-05	1	2.49576	0.114153259	0.007421507	0.014	1	0	1	12.59035364	0.003786697	1	1	1	0.256993409	0.014606421	69	1	5	0.014492754	0.072463768	melUnd	anaPla:tinGut:cryCin:Node57:melUnd
1626	1626_2	415352	100224189	3.71411	3.07533	0.13826	7.533892	0.023122572	44.026532	2.75E-10	7.533892	0.006054896	16.64788	4.50E-05	0.002578632	0.002	3.23353	0.019	1.57	8.258204426	0.005259091	0.122970538	0.032323433	1.02E-09	2.18E-04	0.005417634	73	26	28	0.356164384	0.383561644	mesUni:chaPel:calAnn:Node3:pygAde:egrGar:colLiv:ficAlb:Node31:cucCan:Node30:picPub:Node27:strCam:rhePen:rheAme:Node48:Node52:aptHaa:Node56:tinGut:Node65:Node51:Node45:anaPla:Node6	mesUni:chaPel:calAnn:Node3:pygAde:Node10:egrGar:colLiv:ficAlb:Node35:Node31:cucCan:Node30:picPub:Node27:strCam:rhePen:rheAme:Node48:Node52:aptHaa:Node56:tinGut:Node65:Node51:Node45:anaPla:Node6
1628	1628_1	421658	100225059	3.17661	4.16918	0.06289	5.301544	0.070596691	97.468484	0	5.30154	0.021306579	0	1	0	0.001	3.34482	0.025	1	3.861603018	0.449484959	0.333363386	0.100950462	0	1	0	77	18	20	0.233766234	0.25974026	tinGut_XM_010226467_1_geneTULP4:eudEle_EELE00014719_RA_geneEELE00014719:notPer_NPER00009007_RA_geneNPER00009007:Node17:strCam_XM_009687164_1_geneTULP4:taeGut_XM_012572495_1_geneTULP4:Node30:Node28:corBra_XM_008637993_1_geneTULP4:halLeu_XM_010581928_1_geneTULP4:calAnn_XM_008496884_1_geneTULP4:chaPel_XM_009998558_1_geneTULP4:Node53:egrGar_XM_009644243_1_geneTULP4:balReg_XM_010312871_1_geneTULP4:pic…	rhePen_RPEN00018231_RA_geneRPEN00018231:tinGut_XM_010226467_1_geneTULP4:eudEle_EELE00014719_RA_geneEELE00014719:notPer_NPER00009007_RA_geneNPER00009007:Node17:strCam_XM_009687164_1_geneTULP4:ficAlb_XM_005043885_1_geneTULP4:taeGut_XM_012572495_1_geneTULP4:Node30:Node28:corBra_XM_008637993_1_geneTULP4:halLeu_XM_010581928_1_geneTULP4:calAnn_XM_008496884_1_geneTULP4:chaPel_XM_009998558_1_geneTULP4:No…
1629	1629_2	NA	100231773	3.08356	4.04307	0.37014	24.328854	5.21E-06	129.174652	0	24.328854	8.12E-07	59.027944	1.55E-14	0.022397582	0.02	2.6239	0.069	1.816	6.909937948	0.014636001	5.53E-05	8.63E-06	0	1.94E-13	0.040900249	57	23	24	0.403508772	0.421052632	Node8:aptHaa:aptOwe:aptRow:Node11:Node7:anaPla:chaPel:mesUni:Node21:lepDis:taeGut:Node29:pygAde:nipNip:Node51:Node44:Node38:falPer:colLiv:Node18:Node6:tinGut	Node8:aptHaa:aptOwe:aptRow:Node11:Node7:anaPla:chaPel:mesUni:Node21:lepDis:taeGut:Node35:Node29:pygAde:nipNip:Node51:Node44:Node38:falPer:colLiv:Node18:Node6:tinGut
1631	1631_1	395960	751778	8.19473	1.88106	0.05228	9.111836	0.010504852	-0.002196	1	1.00E-05	0.997476872	0.704716	0.401203573	0.009498785	0.013	1	0	5.323	20.04576832	0.012238399	0.059948543	1	1	0.646891846	0.018407788	95	0	7	0	0.073684211	pseHum_XM_005529244_1_geneNR6A1:ficAlb_XM_005055730_1_geneNR6A1:Node34:melGal_XM_010721158_1_geneNR5A1:Node31:Node29:Node13
1632	1632_2	776459	100232581	2.83722	3.15654	0.06166	0	1	33.038796	6.69E-08	0	1	1.503344	0.220157549	7.89E-04	0.012	1	0.027	1.072	93.55422603	2.89E-04	1	1	1.94E-07	0.426760643	0.001771875	75	16	19	0.213333333	0.253333333	cryCin:Node19:notPer:Node18:droNov:Node11:colLiv:calAnn:egrGar:fulGla:Node44:pygAde:ficAlb:Node60:melUnd:Node69	cryCin:Node19:notPer:Node18:droNov:Node11:colLiv:calAnn:Node38:egrGar:fulGla:Node44:pygAde:Node63:ficAlb:Node60:melUnd:Node69:Node30
1633	1633_1	NA	101234182	7.91473	3.09004	0.39956	0.684868	0.71003998	9.897064	0.007093815	0.684868	0.407915469	1.841352	0.174792567	0.434264202	0.062	1.76198	0.186	1.353	2.366852833	0.150115227	1	1	0.011543488	0.358350261	0.611452704	69	0	1	0	0.014492754	Node28
1634	1634_2	419943	NA	5.15786	3.5106	0.0836	2.124656	0.345650199	70.10446	5.55E-16	2.124656	0.14494532	1.46972	0.225389877	4.94E-09	0.001	3.08984	0.04	1.103	61.35918105	0.001157841	1	0.577522125	3.43E-15	0.434360367	1.65E-08	73	29	34	0.397260274	0.465753425	anaPla:Node6:strCam:droNov:Node17:aptRow:Node16:Node25:picPub:corBra:pseHum:geoFor:Node37:Node33:Node31:chaPel:calAnn:Node30:melUnd:pygAde:egrGar:falPer:nipNip:colLiv:cucCan:Node62:balReg:Node28:Node2	anaPla:Node6:strCam:droNov:Node17:aptRow:Node16:Node25:Node5:picPub:corBra:pseHum:ficAlb:geoFor:Node39:Node37:Node33:Node31:chaPel:calAnn:Node30:melUnd:fulGla:pygAde:egrGar:falPer:nipNip:colLiv:cucCan:Node62:balReg:Node28:Node4:Node2
1635	1635_2	396444	751982	1.12375	2.46851	0.00382	-0.314746	1	-0.005508	1	-0.317502	1	-0.640984	1	1	0	38.20384	0	1	2.375076522	0	1	1	1	1	1	71	1	1	0.014084507	0.014084507	cryCin	cryCin
1636	1636_2	395521	100224639	3.27931	3.62258	0.02534	0.003842	0.998080844	-0.011056	1	0	1	-0.069908	1	0.401435249	0	38.09419	0	2.598	11.12411908	7.85E-04	1	1	1	1	0.569510917	69	5	8	0.072463768	0.115942029	Node44:chaVoc:Node64:melUnd:Node49	Node44:chaVoc:Node52:taeGut:geoFor:Node64:melUnd:Node49
1637	1637_1	422890	100190457	1.44773	2.67167	0.03007	-6.90E-04	1	-6.88E-04	1	0	1	-0.14656	1	2.02E-04	0.007	1	0	1	5.017687642	0.019095951	1	1	1	1	4.86E-04	67	1	3	0.014925373	0.044776119	calAnn_XM_008501842_1_geneMXD4	tinGut_XM_010228228_1_geneMXD4:aptFor_XM_009285400_1_geneMXD4:calAnn_XM_008501842_1_geneMXD4
1638	1638_2	421236	100225776	3.66035	2.89042	0.04533	-0.310902	1	29.900068	3.22E-07	-0.310908	1	0.874464	0.349722442	9.51E-04	0	17.69308	0.012	1.048	16.22540555	0.001344843	1	1	8.64E-07	0.591914872	0.002111316	75	17	19	0.226666667	0.253333333	melGal:rheAme:strCam:Node12:Node10:cryCin:notPer:Node21:pygAde:falPer:geoFor:ficAlb:melUnd:picPub:Node68:egrGar:Node28	melGal:rheAme:strCam:Node12:Node10:cryCin:notPer:Node21:pygAde:falPer:geoFor:pseHum:ficAlb:melUnd:picPub:Node68:egrGar:Node28:Node4
1639	1639_1	427109	100222511	2.80441	2.35151	0.07978	-2.00E-06	1	0.292852	0.86378965	0	1	-0.224892	1	6.66E-16	0.006	1	0.007	1	120.5176923	0.002872332	1	1	1	1	2.81E-15	73	4	6	0.054794521	0.082191781	eudEle_EELE00012034_RA_geneEELE00012034:aptRow_AROW00016650_RC_geneAROW00016650:serCan_XM_009095780_1_geneFAM172A:melGal_XM_010726054_1_geneFAM172A	eudEle_EELE00012034_RA_geneEELE00012034:aptRow_AROW00016650_RC_geneAROW00016650:serCan_XM_009095780_1_geneFAM172A:melGal_XM_010726054_1_geneFAM172A:Node68:Node24
1640	1640_1	428421	100219050	6.64828	2.95077	0.37494	105.605228	0	294.809692	0	105.605228	0	173.040652	0	0	0.018	2.97184	0.05	1.944	10.75630422	0.381699128	0	0	0	0	0	77	20	24	0.25974026	0.311688312	nipNip_XM_009465806_1_geneLOC104013318:Node20:aquChr_XM_011595899_1_geneLOC105412301:lepDis_XM_009953255_1_geneLOC104348063:taeGut_XM_012571500_1_geneLOC100219050:Node30:falPer_XM_005228846_1_geneLOC101917081:casCas_CCAS00002181_RA_geneCCAS00002181:Node44:cryCin_CCIN00006284_RA_geneCCIN00006284:tinGut_XM_010227742_1_geneLOC104580267:eudEle_EELE00014122_RA_geneEELE00014122:Node62:aptOwe_AOWE000143…	cucCan_XM_009559093_1_geneLOC104057694:Node11:nipNip_XM_009465806_1_geneLOC104013318:Node20:halLeu_XM_010578268_1_geneLOC104838475:aquChr_XM_011595899_1_geneLOC105412301:lepDis_XM_009953255_1_geneLOC104348063:taeGut_XM_012571500_1_geneLOC100219050:Node37:Node30:falPer_XM_005228846_1_geneLOC101917081:casCas_CCAS00002181_RA_geneCCAS00002181:Node44:cryCin_CCIN00006284_RA_geneCCIN00006284:tinGut_XM_0…
1642	1642_1	100859339	100227153	3.95434	6.98587	0.02285	-2.00E-06	1	22.022612	1.65E-05	-2.00E-06	1	1.303808	0.253518818	0	0	34.60791	0.006	1	4.827270977	0.016813694	1	1	3.69E-05	0.475120221	0	69	8	9	0.115942029	0.130434783	chaPel_XM_010008787_1_geneNPR2:galGal_XM_004937139_1_geneNPR2:calAnn_XM_008498196_1_geneNPR2:taeGut_XM_012577557_1_geneNPR2:geoFor_XM_005430976_1_geneNPR2:corBra_XM_008629419_1_geneNPR2:picPub_XM_009905617_1_geneNPR2:pygAde_XM_009324863_1_geneNPR2	chaPel_XM_010008787_1_geneNPR2:galGal_XM_004937139_1_geneNPR2:calAnn_XM_008498196_1_geneNPR2:taeGut_XM_012577557_1_geneNPR2:geoFor_XM_005430976_1_geneNPR2:corBra_XM_008629419_1_geneNPR2:picPub_XM_009905617_1_geneNPR2:fulGla_XM_009582856_1_geneLOC104080458:pygAde_XM_009324863_1_geneNPR2
1643	1643_2	427547	100232129	4.34216	3.8175	0.23723	34.32944	3.51E-08	219.065868	0	34.32944	4.65E-09	104.225512	0	0.009683133	0.007	2.83986	0.031	1.758	16.41353195	0.00136453	5.01E-07	6.67E-08	0	0	0.018723057	71	14	20	0.197183099	0.281690141	eudEle:Node20:Node6:halLeu:melUnd:picPub:lepDis:cucCan:corBra:geoFor:chaPel:calAnn:Node63:Node68	nipNip:melGal:eudEle:Node13:Node20:Node6:halLeu:melUnd:picPub:lepDis:cucCan:corBra:geoFor:colLiv:chaPel:calAnn:Node63:aptFor:pygAde:Node68
1645	1645_2	419462	105758740	5.1772	2.35992	0.03855	-8.00E-06	1	-0.004704	1	-8.00E-06	1	-0.42826	1	0.028954326	0	36.29022	0	2.062	52.68798182	8.88E-04	1	1	1	1	0.051944885	75	1	3	0.013333333	0.04	corBra	geoFor:corBra:pygAde
1647	1647_2	429489	105758792	6.88364	2.94333	0.15218	0	1	43.815072	3.06E-10	0	1	0	1	7.14E-05	0.04	1	0.035	1	6.836667769	0.00474892	1	1	1.13E-09	1	1.79E-04	71	17	23	0.23943662	0.323943662	tinGut:notPer:nipNip:fulGla:aptFor:pygAde:Node30:mesUni:corBra:picPub:calAnn:colLiv:egrGar:chaVoc:halLeu:falPer:Node2	galGal:tinGut:notPer:nipNip:fulGla:aptFor:pygAde:Node30:mesUni:corBra:pseHum:Node48:picPub:calAnn:colLiv:egrGar:chaVoc:halLeu:falPer:Node64:Node4:Node2:melGal
1650	1650_2	421279	100218513	2.95684	3.31418	0.00492	-6.00E-06	1	12.747272	0.001705945	-6.00E-06	1	0.70176	0.40219294	1	0	35.97246	0.003	1	1.86908219	0	1	1	0.003009421	0.648201724	1	75	0	1	0	0.013333333	cucCan
1651	1651_2	396413	100227798	2.20419	4.49112	0.0138	0.000554	0.999723038	-0.002816	1	0	1	-0.004704	1	1	0	37.1734	0	1	1.032297566	3.15E-16	1	1	1	1	1	53	1	1	0.018867925	0.018867925	balReg	balReg
1653	1653_1	421323	100224861	6.40882	2.73957	0.03599	5.42E-04	0.999729037	-0.003952	1	0	1	-0.172032	1	1	0	6.66402	0	1	1	0.002456784	1	1	1	1	1	73	0	0	0	0
1658	1658_1	428761	NA	8.08221	3.8308	0.49849	13.637976	0.001092826	65.910564	4.88E-15	13.637976	2.22E-04	26.74104	2.33E-07	7.42E-05	0.049	2.3248	0.168	1.57	1.644008214	0.434526243	0.007740624	0.001575973	2.79E-14	1.51E-06	1.86E-04	61	3	9	0.049180328	0.147540984	Node43:Node40:chaVoc_XM_009881142_1_geneSTAP1	notPer_NPER00016146_RA_geneNPER00016146:Node29:aptRow_AROW00016589_RA_geneAROW00016589:Node43:Node40:aquChr_XM_011574585_1_geneSTAP1:chaVoc_XM_009881142_1_geneSTAP1:Node48:Node36
1659	1659_2	424412	100221799	3.37465	4.4879	0.03739	-1.54E-04	1	261.998704	0	-1.50E-04	1	13.758492	2.08E-04	1.55E-15	0	20.79734	0.018	1.278	82.83159076	5.83E-04	1	1	0	9.15E-04	6.49E-15	73	31	34	0.424657534	0.465753425	chaPel:calAnn:Node8:corBra:ficAlb:serCan:Node15:Node13:Node7:picPub:aquChr:egrGar:aptFor:pygAde:Node38:lepDis:tinGut:cryCin:Node47:eudEle:notPer:Node54:Node61:strCam:Node60:rheAme:rhePen:Node59:Node53:galGal:Node44	chaPel:calAnn:Node8:corBra:ficAlb:geoFor:serCan:Node15:Node13:Node7:picPub:aquChr:egrGar:aptFor:pygAde:Node38:lepDis:tinGut:cryCin:Node47:eudEle:notPer:Node46:Node54:Node61:strCam:Node60:rheAme:rhePen:Node59:Node53:galGal:Node70:Node44
1661	1661_1	424438	100229541	6.70976	2.83805	0.12988	-2.00E-06	1	92.26792	0	0	1	5.337692	0.020869086	0	0.043	1	0.047	1.247	6.951920368	0.125831598	1	1	0	0.061996843	0	73	16	20	0.219178082	0.273972603	tinGut_XM_010213380_1_geneRABGAP1L:Node14:strCam_XM_009672706_1_geneRABGAP1L:calAnn_XM_008494853_1_geneRABGAP1L:balReg_XM_010304183_1_geneLOC104631306:mesUni_XM_010181403_1_geneLOC104538261:ficAlb_XM_005049854_1_geneRABGAP1L:Node35:Node31:aptFor_XM_009275856_1_geneRABGAP1L:pygAde_XM_009324650_1_geneLOC103917507:Node47:colLiv_XM_005501082_1_geneRABGAP1L:nipNip_XM_009463592_1_geneRABGAP1L:Node54:pi…	tinGut_XM_010213380_1_geneRABGAP1L:Node14:strCam_XM_009672706_1_geneRABGAP1L:Node3:calAnn_XM_008494853_1_geneRABGAP1L:balReg_XM_010304183_1_geneLOC104631306:mesUni_XM_010181403_1_geneLOC104538261:corBra_XM_008636116_1_geneRABGAP1L:ficAlb_XM_005049854_1_geneRABGAP1L:Node37:Node35:Node31:aptFor_XM_009275856_1_geneRABGAP1L:pygAde_XM_009324650_1_geneLOC103917507:Node47:colLiv_XM_005501082_1_geneRABGA…
1665	1665_1	100859693	100226961	53.83296	3.30138	0.04349	8.00E-06	0.999996	19.368572	6.23E-05	2.00E-06	0.998871621	5.782004	0.016191071	0.650778388	0.034	1	0.021	1	2.399818127	0.012623444	1	1	1.30E-04	0.04949326	0.868013529	79	1	1	0.012658228	0.012658228	colLiv_XM_005499966_1_geneDLGAP1	colLiv_XM_005499966_1_geneDLGAP1
1666	1666_1	771179	101234114	10.79922	2.66792	0.19147	0	1	68.260888	1.55E-15	0	1	0.490696	0.483616999	1	0.065	1	0.085	1	1	0.458821689	1	1	9.31E-15	0.731673483	1	83	10	16	0.120481928	0.192771084	aptRow_AROW00003183_RA_geneAROW00003183:taeGut_XM_004175202_1_genePLEKHN1:geoFor_XM_005427707_1_genePLEKHN1:Node48:nipNip_XM_009461017_1_genePLEKHN1:chaPel_XM_010005257_1_genePLEKHN1:galGal_XM_004947436_1_genePLEKHN1:eudEle_EELE00010095_RA_geneEELE00010095:cryCin_CCIN00002053_RA_geneCCIN00002053:aptFor_XM_009274241_1_geneLOC103894785	aptRow_AROW00003183_RA_geneAROW00003183:corBra_XM_008641214_1_genePLEKHN1:taeGut_XM_004175202_1_genePLEKHN1:serCan_XM_009095672_1_genePLEKHN1:geoFor_XM_005427707_1_genePLEKHN1:egrGar_XM_009646783_1_genePLEKHN1:Node48:nipNip_XM_009461017_1_genePLEKHN1:chaPel_XM_010005257_1_genePLEKHN1:galGal_XM_004947436_1_genePLEKHN1:eudEle_EELE00010095_RA_geneEELE00010095:cryCin_CCIN00002053_RA_geneCCIN00002053:…
1668	1668_1	769028	NA	8.09264	3.47517	0.12142	0	1	28.889836	5.33E-07	0	1	0.788696	0.374494718	3.32E-06	0.066	1	0.079	1	12.52270953	0.009146754	1	1	1.40E-06	0.618754028	9.34E-06	83	8	10	0.096385542	0.120481928	cucCan_XM_009563225_1_genePABPN1L:notPer_NPER00006277_RA_geneNPER00006277:Node41:rhePen_RPEN00017945_RA_geneRPEN00017945:colLiv_XM_005504722_1_geneLOC102096608:aptRow_AROW00020373_RA_geneAROW00020373:droNov_DNOV00018839_RA_geneDNOV00018839:pygAde_XM_009326974_1_genePABPN1L	ficAlb_XM_005052296_1_geneLOC101817743:Node16:cucCan_XM_009563225_1_genePABPN1L:notPer_NPER00006277_RA_geneNPER00006277:Node41:rhePen_RPEN00017945_RA_geneRPEN00017945:colLiv_XM_005504722_1_geneLOC102096608:aptRow_AROW00020373_RA_geneAROW00020373:droNov_DNOV00018839_RA_geneDNOV00018839:pygAde_XM_009326974_1_genePABPN1L
1670	1670_2	101750469	100231253	2.76063	1.66936	0.03325	0	1	15.437544	4.44E-04	0	1	-0.129612	1	0.061136146	0	13.79094	0.018	1	6.294408033	0.006389326	1	1	8.39E-04	1	0.103890765	57	2	5	0.035087719	0.087719298	tinGut:fulGla	tinGut:colLiv:fulGla:corBra:Node49
1673	1673_1	101752055	105760081	8.8179	2.64081	0.15036	0	1	71.66756	2.22E-16	0	1	8.042688	0.004568769	1	0.049	1	0.019	1.408	2.217518199	0.634944288	1	1	1.42E-15	0.015814862	1	101	23	25	0.227722772	0.247524752	ficAlb_XM_005048821_1_geneFAM160B1:falPer_XM_005239265_1_geneFAM160B1:Node41:strCam_XM_009689536_1_geneFAM160B2:aptHaa_AHAA00005229_RA_geneAHAA00005229:aptRow_AROW00004270_RA_geneAROW00004270:cryCin_CCIN00008660_RA_geneCCIN00008660:corBra_XM_008633110_1_geneFAM160B2:geoFor_XM_005431377_1_geneLOC102032583:ficAlb_XM_005061582_1_geneLOC101819405:calAnn_XM_008501444_1_geneFAM160B2:mesUni_XM_010193025…	ficAlb_XM_005048821_1_geneFAM160B1:Node10:falPer_XM_005239265_1_geneFAM160B1:Node41:strCam_XM_009689536_1_geneFAM160B2:aptHaa_AHAA00005229_RA_geneAHAA00005229:aptRow_AROW00004270_RA_geneAROW00004270:cryCin_CCIN00008660_RA_geneCCIN00008660:corBra_XM_008633110_1_geneFAM160B2:geoFor_XM_005431377_1_geneLOC102032583:ficAlb_XM_005061582_1_geneLOC101819405:calAnn_XM_008501444_1_geneFAM160B2:mesUni_XM_01…
1675	1675_1	421747	100228210	6.20586	3.32211	0.37967	11.57438	0.003066587	55.240976	1.01E-12	11.57438	6.69E-04	27.36096	1.69E-07	5.82E-14	0.045	2.08005	0.112	1.561	5.043199502	0.086377427	0.019778081	0.004327485	4.72E-12	1.11E-06	2.33E-13	77	7	11	0.090909091	0.142857143	anaPla_XM_005025229_2_geneFRK:picPub_XM_009897388_1_geneFRK:lepDis_XM_009961334_1_geneFRK:egrGar_XM_009645214_1_geneFRK:Node59:strCam_XM_009681699_1_geneFRK:tinGut_XM_010211073_1_geneFRK	anaPla_XM_005025229_2_geneFRK:picPub_XM_009897388_1_geneFRK:lepDis_XM_009961334_1_geneFRK:Node49:egrGar_XM_009645214_1_geneFRK:Node5:Node59:strCam_XM_009681699_1_geneFRK:tinGut_XM_010211073_1_geneFRK:notPer_NPER00017123_RA_geneNPER00017123:Node56
1677	1677_1	427663	100220277	52.03647	3.01996	0.00428	0.003154	0.998424243	-0.006516	1	0	1	0.008324	0.927305104	0.974980558	0	5.63505	0	1	3.009570222	0.001344704	1	1	1	1	1	65	0	0	0	0
1678	1678_2	101749400	100217861	14.27132	4.55103	0.00522	0.00204	0.99898052	-0.0044	1	0	1	0.332844	0.563989217	1	0	1	0	2.581	1.093766438	5.16E-16	1	1	1	0.80972007	1	49	0	1	0	0.020408163	Node37
1680	1680_2	415576	100228919	4.45743	2.4995	0.00623	-4.00E-06	1	-0.007332	1	-4.00E-06	1	-0.0214	1	2.43E-04	0	14.36322	0	1	2.560853842	0.025373221	1	1	1	1	5.79E-04	71	7	7	0.098591549	0.098591549	strCam:taeGut:ficAlb:geoFor:chaVoc:egrGar:tinGut	strCam:taeGut:ficAlb:geoFor:chaVoc:egrGar:tinGut
1681	1681_2	415769	101233335	4.82078	3.11483	0.43141	48.53978	2.88E-11	170.671412	0	48.53978	3.24E-12	75.651228	0	0.34507732	0.031	2.70058	0.103	1.785	3.673345729	0.036177019	5.93E-10	6.68E-11	0	0	0.498366165	73	21	23	0.287671233	0.315068493	casCas:Node7:Node5:Node15:Node11:cucCan:Node24:Node22:egrGar:pygAde:aquChr:falPer:serCan:taeGut:pseHum:Node51:mesUni:colLiv:anaPla:melGal:Node68	casCas:Node7:Node5:Node15:Node11:cucCan:calAnn:Node24:Node22:egrGar:pygAde:aquChr:falPer:corBra:serCan:taeGut:pseHum:Node51:mesUni:colLiv:anaPla:melGal:Node68
1682	1682_2	770496	101233756	2.0512	2.73606	0.26638	0	1	23.349808	8.50E-06	0	1	23.361044	1.34E-06	0.023035966	0.081	1	0.014	11.317	101.9675068	0.002719579	1	1	1.97E-05	7.95E-06	0.0419569	71	1	2	0.014084507	0.028169014	casCas	casCas:ficAlb
1683	1683_2	374075	100219452	3.94318	3.00095	0.05894	0	1	26.914472	1.43E-06	0	1	-0.459552	1	3.43E-04	0	29.39858	0.012	1	14.7497505	0.002309405	1	1	3.59E-06	1	8.03E-04	71	15	16	0.211267606	0.225352113	geoFor:corBra:melUnd:cucCan:picPub:calAnn:chaPel:droNov:aptHaa:tinGut:cryCin:notPer:Node60:Node58:galGal	geoFor:corBra:melUnd:cucCan:picPub:calAnn:chaPel:Node47:droNov:aptHaa:tinGut:cryCin:notPer:Node60:Node58:galGal
1684	1684_2	430723	100222018	5.34145	5.11586	0.09984	0	1	23.17816	9.27E-06	0	1	0.66228	0.41575617	3.57E-10	0	53.45801	0.017	1	4.822826447	0.01098274	1	1	2.13E-05	0.660965302	1.26E-09	53	24	29	0.452830189	0.547169811	Node2:notPer:Node11:cryCin:galGal:melGal:Node16:calAnn:chaPel:Node23:ficAlb:taeGut:Node32:Node26:Node22:egrGar:nipNip:falPer:halLeu:Node45:Node21:Node9:Node1:strCam	Node2:rhePen:notPer:Node11:cryCin:Node10:galGal:melGal:Node16:calAnn:chaPel:Node23:ficAlb:taeGut:Node32:Node26:Node22:cucCan:Node38:egrGar:nipNip:falPer:halLeu:Node47:Node45:Node21:Node9:Node1:strCam
1686	1686_1	420002	100219803	9.26948	2.70362	0.04688	0	1	19.47618	5.90E-05	0	1	0.736908	0.39065316	1	0.027	1	0.033	1	1.001942265	6.65E-14	1	1	1.24E-04	0.636879876	1	69	8	11	0.115942029	0.15942029	tinGut_XM_010215055_1_geneLASP1:Node29:fulGla_XM_009572926_1_geneLASP1:nipNip_XM_009475842_1_geneLASP1:corBra_XM_008642500_1_geneLASP1:geoFor_XM_005431162_1_geneLASP1:ficAlb_XM_005059820_1_geneLASP1:Node53	tinGut_XM_010215055_1_geneLASP1:Node6:Node29:fulGla_XM_009572926_1_geneLASP1:anaPla_XM_013107496_1_geneLASP1:nipNip_XM_009475842_1_geneLASP1:corBra_XM_008642500_1_geneLASP1:taeGut_XM_012571080_1_geneLASP1:geoFor_XM_005431162_1_geneLASP1:ficAlb_XM_005059820_1_geneLASP1:Node53
1687	1687_1	NA	100227378	5.21707	2.63303	0.04518	-8.40E-05	1	3.570392	0.167764176	-4.60E-05	1	-0.030604	1	0.030215204	0.019	1	0.009	1	1.871997594	0.058677217	1	1	0.230899024	1	0.054017189	71	5	9	0.070422535	0.126760563	aptHaa_AHAA00020202_RA_geneAHAA00020202:cryCin_CCIN00002700_RA_geneCCIN00002700:aptOwe_AOWE00000197_RA_geneAOWE00000197:strCam_XM_009681610_1_geneONECUT1:aptOwe_AOWE00010793_RA_geneAOWE00010793	aptHaa_AHAA00020202_RA_geneAHAA00020202:eudEle_EELE00001784_RA_geneEELE00001784:cryCin_CCIN00002700_RA_geneCCIN00002700:aptOwe_AOWE00000197_RA_geneAOWE00000197:strCam_XM_009681610_1_geneONECUT1:cucCan_XM_009556354_1_geneONECUT1:falPer_XM_005241489_1_geneONECUT1:lepDis_XM_009945874_1_geneLOC104342296:aptOwe_AOWE00010793_RA_geneAOWE00010793
1689	1689_2	772176	NA	6.64943	3.81702	0.38433	0	1	4.662016	0.097197722	0	1	0.689304	0.406401217	0.02572524	0.144	1	0.123	1.143	1.797755312	0.252989279	1	1	0.137720245	0.652086326	0.046523225	51	1	4	0.019607843	0.078431373	fulGla	Node14:chaVoc:fulGla:cucCan
1693	1693_1	395343	100190043	40.35287	1.86122	0.01461	8.22E-04	0.999589084	-0.0017	1	0	1	1.142088	0.285211555	0.142607432	0	16.68851	0	1	180.8728147	0.003868474	1	1	1	0.516199856	0.224731711	55	0	2	0	0.036363636	cucCan_XM_009570244_1_geneDAD1:pygAde_XM_009324517_1_geneDAD1
1694	1694_2	423722	NA	1.4373	2.65473	0.01336	0.09973	0.951357849	2.61858	0.270011697	0	1	-0.006032	1	0.005473717	0.005	1	0.009	1	3333.959725	4.57E-04	1	1	0.36305016	1	0.010994401	69	0	2	0	0.028985507	cryCin:Node17
1695	1695_1	769461	100224558	14.30271	3.19486	0.09461	0	1	1.202252	0.548194022	0	1	0.388296	0.533196459	0.380519971	0.05	1	0.008	1	5.161698969	0.006952799	1	1	0.709027024	0.777828959	0.543544673	73	2	3	0.02739726	0.04109589	rheAme_RAME00011833_RA_geneRAME00011833:aquChr_XM_011587801_1_geneLRRC20	rheAme_RAME00011833_RA_geneRAME00011833:aquChr_XM_011587801_1_geneLRRC20:Node57
1698	1698_1	428688	100226409	4.04618	3.43043	0.06702	-0.00178	1	17.189196	1.85E-04	-0.00179	1	1.010984	0.314667218	0.261491113	0	8.58737	0.05	1	7.029556449	0.004358769	1	1	3.65E-04	0.551526164	0.388279919	75	1	2	0.013333333	0.026666667	taeGut_XM_012573154_1_geneAIFM1	taeGut_XM_012573154_1_geneAIFM1:Node28
1700	1700_2	422830	105759592	3.85955	3.63915	0.232	70.763552	4.44E-16	208.088012	0	70.763552	0	132.330716	0	0.080142663	0.009	3.42001	0.015	2.638	4.976361834	0.014806139	1.40E-14	0	0	0	0.13279501	75	28	29	0.373333333	0.386666667	cryCin:eudEle:aptHaa:aptOwe:Node13:Node11:aquChr:Node31:serCan:Node40:Node35:falPer:Node34:egrGar:fulGla:Node56:Node51:chaVoc:melUnd:cucCan:Node24:chaPel:calAnn:anaPla:galGal:melGal:Node72:Node22	tinGut:cryCin:eudEle:aptHaa:aptOwe:Node13:Node11:aquChr:Node31:serCan:Node40:Node35:falPer:Node34:egrGar:fulGla:Node56:Node51:chaVoc:melUnd:cucCan:Node24:chaPel:calAnn:anaPla:galGal:melGal:Node72:Node22
1701	1701_2	769927	100232411	7.50088	5.55838	0.06814	0	1	25.407908	3.04E-06	0	1	-0.357464	1	4.56E-05	0.016	1	0.013	1.122	13.14762189	0.003810968	1	1	7.36E-06	1	1.17E-04	65	13	16	0.2	0.246153846	Node15:aptRow:aptHaa:aptOwe:Node29:Node27:rhePen:Node37:eudEle:notPer:calAnn:cucCan:balReg	Node15:aptRow:aptHaa:aptOwe:Node29:Node27:rhePen:Node37:eudEle:notPer:Node41:Node40:calAnn:cucCan:balReg:egrGar
1702	1702_2	373960	100230154	3.49299	3.41324	0.07513	-6.00E-06	1	28.949768	5.17E-07	-6.00E-06	1	-0.558804	1	0.816151081	0	30.71218	0.023	1.154	2.704064909	0.011030291	1	1	1.36E-06	1	1	73	9	10	0.123287671	0.136986301	eudEle:Node16:Node8:strCam:Node7:picPub:taeGut:corBra:melUnd	eudEle:Node16:Node8:strCam:Node7:falPer:picPub:taeGut:corBra:melUnd
1703	1703_2	421406	100219102	1.09468	3.67004	0.32007	22.418034	1.36E-05	45.676868	1.21E-10	22.418034	2.19E-06	44.872504	2.10E-11	0.019073303	0.132	2.6347	0.132	2.64	895.1907648	3.24E-04	1.34E-04	2.18E-05	4.63E-10	2.05E-10	0.035306035	65	2	3	0.030769231	0.046153846	rhePen:casCas	rhePen:casCas:Node6
1705	1705_2	420800	100231796	2.23959	3.35123	0.1261	0	1	11.151772	0.003788118	0	1	2.103424	0.146969699	0.995767913	0.058	1	0.052	1.339	1	0.055159227	1	1	0.006389856	0.313425706	1	69	1	2	0.014492754	0.028985507	ficAlb	ficAlb:falPer
1706	1706_1	418572	100228894	2.2428	4.21368	0.02947	-3.60E-05	1	47.311472	5.33E-11	-1.20E-05	1	0.417012	0.518431776	0	0.007	1	0.01	1	1.663792855	0.207584313	1	1	2.10E-10	0.763622227	0	79	9	10	0.113924051	0.126582278	pseHum_XM_005526490_1_geneMED14:casCas_CCAS00018004_RA_geneCCAS00018004:Node55:rhePen_RPEN00011995_RA_geneRPEN00011995:notPer_NPER00015760_RA_geneNPER00015760:Node69:eudEle_EELE00007725_RA_geneEELE00007725:Node64:Node76	pseHum_XM_005526490_1_geneMED14:lepDis_XM_009960714_1_geneMED14:casCas_CCAS00018004_RA_geneCCAS00018004:Node55:rhePen_RPEN00011995_RA_geneRPEN00011995:notPer_NPER00015760_RA_geneNPER00015760:Node69:eudEle_EELE00007725_RA_geneEELE00007725:Node64:Node76
1707	1707_2	418781	100220900	2.22567	3.70626	0.09589	7.47017	0.023871142	37.06792	8.93E-09	7.47017	0.006272963	3.74182	0.053066614	2.09E-06	0.001	3.64527	0.015	1.544	1466.292969	2.29E-04	0.126592459	0.033392468	2.85E-08	0.137725747	5.96E-06	73	11	13	0.150684932	0.178082192	anaPla:melUnd:ficAlb:Node31:Node23:aptOwe:droNov:rhePen:Node70:Node66:melGal	anaPla:melUnd:ficAlb:Node31:Node23:falPer:aptOwe:droNov:rhePen:Node70:Node66:Node4:melGal
1708	1708_2	NA	100221984	5.44952	3.32548	0.27134	54.047332	1.84E-12	123.959152	0	54.047332	1.96E-13	77.22334	0	1.59E-07	0.013	3.62402	0.027	2.347	20.85634562	0.003642709	4.26E-11	4.56E-12	0	0	4.90E-07	71	12	17	0.169014085	0.23943662	mesUni:chaVoc:picPub:corBra:taeGut:ficAlb:Node28:anaPla:cryCin:eudEle:strCam:casCas	mesUni:Node1:chaVoc:calAnn:picPub:Node29:corBra:taeGut:Node37:ficAlb:Node28:anaPla:cryCin:eudEle:notPer:strCam:casCas
1709	1709_1	100859242	100218991	16.01445	2.75536	0.06236	3.00E-05	0.999985	91.575856	0	1.12E-04	0.991556141	0.524284	0.469019949	1.21E-11	0.053	1	0.046	1	20.94824629	0.003506895	1	1	0	0.71822273	4.52E-11	89	3	4	0.033707865	0.04494382	melUnd_XM_005144926_1_geneSLC7A5:calAnn_XM_008491349_1_geneSLC7A5:galGal_NM_001030579_1_geneSLC7A5	melUnd_XM_005144926_1_geneSLC7A5:calAnn_XM_008491349_1_geneSLC7A5:Node58:galGal_NM_001030579_1_geneSLC7A5
1711	1711_2	420976	100190289	2.6051	2.84138	0.05112	0	1	-3.50474	1	0	1	-4.608016	1	0.002976624	0	6.30185	0.001	1	28.88009728	0.003559399	1	1	1	1	0.00620853	75	1	2	0.013333333	0.026666667	galGal	galGal:chaVoc
1712	1712_2	417154	101233097	6.22425	3.4529	0.52813	43.580808	3.44E-10	118.538076	0	43.580808	4.07E-11	82.439768	0	0.054806738	0.031	2.63255	0.061	2.016	2.951078495	0.08593736	6.21E-09	7.38E-10	0	0	0.093916197	75	9	16	0.12	0.213333333	eudEle:Node6:rheAme:Node17:Node43:lepDis:picPub:chaPel:melGal	eudEle:Node6:rheAme:Node17:colLiv:balReg:Node43:lepDis:picPub:geoFor:Node53:chaPel:Node67:melGal:Node70:Node22
1713	1713_2	429807	100223835	4.00496	5.29717	0.01454	-1.00E-05	1	-0.01768	1	-1.00E-05	1	-4.556116	1	5.43E-07	0	68.52565	0	5.233	41.08325712	9.60E-04	1	1	1	1	1.62E-06	63	4	6	0.063492063	0.095238095	mesUni:picPub:taeGut:strCam	mesUni:picPub:taeGut:notPer:droNov:strCam
1717	1717_1	417022	100218670	10.12677	2.33041	0.07168	0	1	24.157204	5.68E-06	0	1	3.075384	0.079485821	5.06E-05	0	1	0.002	1.584	1.467784565	0.228239278	1	1	1.34E-05	0.192391622	1.28E-04	83	16	18	0.192771084	0.21686747	Node12:balReg_XM_010306241_1_geneEWSR1:egrGar_XM_009642910_1_geneEWSR1:chaVoc_XM_009879994_1_geneEWSR1:corBra_XM_008642969_1_geneEWSR1:ficAlb_XM_005055206_1_geneEWSR1:serCan_XM_009092525_1_geneEWSR1:geoFor_XM_005431284_1_geneEWSR1:taeGut_XM_012578152_1_geneEWSR1:Node45:pseHum_XM_005524509_1_geneEWSR1:Node40:galGal_NM_001001531_1_geneFUS:aptOwe_AOWE00019569_RA_geneAOWE00019569:Node61:pygAde_XM_009…	notPer_NPER00014128_RA_geneNPER00014128:Node12:balReg_XM_010306241_1_geneEWSR1:egrGar_XM_009642910_1_geneEWSR1:chaVoc_XM_009879994_1_geneEWSR1:picPub_XM_009909763_1_geneEWSR1:corBra_XM_008642969_1_geneEWSR1:ficAlb_XM_005055206_1_geneEWSR1:serCan_XM_009092525_1_geneEWSR1:geoFor_XM_005431284_1_geneEWSR1:taeGut_XM_012578152_1_geneEWSR1:Node45:pseHum_XM_005524509_1_geneEWSR1:Node40:galGal_NM_00100153…
1719	1719_1	420238	100228840	3.8759	3.73762	0.21777	10.660678	0.004842428	51.370488	7.00E-12	10.660678	0.001094373	17.05872	3.62E-05	2.15E-06	0.009	2.93561	0.05	1.664	12.1708692	0.008888996	0.02986164	0.006774631	3.01E-11	1.78E-04	6.13E-06	69	3	5	0.043478261	0.072463768	eudEle_EELE00002759_RA_geneEELE00002759:notPer_NPER00008732_RA_geneNPER00008732:casCas_CCAS00005589_RA_geneCCAS00005589	corBra_XM_008630694_1_geneCPQ:eudEle_EELE00002759_RA_geneEELE00002759:notPer_NPER00008732_RA_geneNPER00008732:casCas_CCAS00005589_RA_geneCCAS00005589:Node43
1722	1722_2	423793	100217953	5.52925	3.22198	0.39901	205.62011	0	573.232112	0	205.62011	0	359.27722	0	0	0.038	2.97069	0.064	2.25	8343.598018	6.34E-04	0	0	0	0	0	69	41	43	0.594202899	0.623188406	corBra:taeGut:geoFor:serCan:pseHum:ficAlb:Node9:fulGla:Node6:egrGar:galGal:strCam:Node28:casCas:droNov:Node27:rheAme:rhePen:tinGut:cryCin:Node41:eudEle:Node44:Node36:Node26:Node20:calAnn:chaPel:Node53:chaVoc:picPub:Node52:Node51:cucCan:lepDis:Node60:falPer:melUnd:Node63:Node47:pygAde	aptFor:corBra:taeGut:geoFor:serCan:pseHum:ficAlb:Node9:fulGla:Node6:egrGar:galGal:strCam:Node28:casCas:droNov:Node27:rheAme:rhePen:tinGut:cryCin:Node41:eudEle:Node44:Node36:Node26:Node20:calAnn:chaPel:Node53:chaVoc:picPub:Node52:balReg:Node51:cucCan:lepDis:Node60:falPer:melUnd:Node63:Node47:pygAde
1724	1724_2	424283	NA	4.04271	3.85352	0.3363	33.007012	6.80E-08	180.858408	0	33.007012	9.18E-09	69.015076	1.11E-16	1	0.01	2.68998	0.071	1.569	1.779376967	0.114335981	9.27E-07	1.26E-07	0	1.60E-15	1	67	22	24	0.328358209	0.358208955	Node3:aptFor:pygAde:Node8:cucCan:chaPel:picPub:Node26:Node24:melUnd:ficAlb:Node33:Node31:rhePen:notPer:eudEle:Node55:tinGut:strCam:anaPla:Node64:Node62	Node3:aptFor:pygAde:Node8:fulGla:cucCan:chaPel:picPub:Node26:Node24:melUnd:ficAlb:Node33:Node31:rhePen:Node45:notPer:eudEle:Node55:tinGut:strCam:anaPla:Node64:Node62
1726	1726_1	423760	100230809	4.19229	5.13862	0.09959	0	1	23.310448	8.67E-06	0	1	12.066036	5.13E-04	3.97E-10	0.027	1	0.006	2.037	2.405640158	0.116332838	1	1	2.00E-05	0.002127171	1.39E-09	71	14	20	0.197183099	0.281690141	melUnd_XM_005154112_1_genePSD:halLeu_XM_010567912_1_genePSD:picPub_XM_009897765_1_genePSD:aptFor_XM_009277990_1_genePSD:Node33:cucCan_XM_009570790_1_genePSD:chaPel_XM_010000822_1_genePSD:calAnn_XM_008504020_1_genePSD:Node37:notPer_NPER00009361_RA_geneNPER00009361:Node48:anaPla_XM_013104757_1_genePSD:melGal_XM_010714526_1_geneLOC104911965:corBra_XM_008643883_1_genePSD	melUnd_XM_005154112_1_genePSD:colLiv_XM_005500120_1_genePSD:falPer_XM_005234598_1_genePSD:halLeu_XM_010567912_1_genePSD:picPub_XM_009897765_1_genePSD:aptFor_XM_009277990_1_genePSD:pygAde_XM_009322472_1_genePSD:Node33:egrGar_XM_009641883_1_genePSD:cucCan_XM_009570790_1_genePSD:chaPel_XM_010000822_1_genePSD:calAnn_XM_008504020_1_genePSD:Node37:notPer_NPER00009361_RA_geneNPER00009361:Node48:Node52:a…
1727	1727_2	395966	105760297	2.16756	2.88854	0.04435	-2.72E-04	1	54.931352	1.18E-12	-2.72E-04	1	1.880664	0.170258699	5.30E-04	0	30.14671	0.018	1.045	130.8073901	1.63E-04	1	1	5.48E-12	0.351991124	0.001215704	73	10	12	0.136986301	0.164383562	droNov:rhePen:rheAme:Node8:eudEle:cryCin:corBra:nipNip:pygAde:calAnn	droNov:rhePen:rheAme:Node8:Node4:eudEle:cryCin:corBra:nipNip:pygAde:calAnn:chaVoc
1730	1730_2	NA	101233100	3.83358	2.77935	0.17739	0.002382	0.998809709	10.021768	0.006665009	0.002382	0.96107411	0.271908	0.602054732	0.974318958	0.024	1	0.09	1.121	1.146192387	0.209478789	1	1	0.010896161	0.843093996	1	43	0	0	0	0
1731	1731_1	421584	100229480	8.49138	3.5593	0.20438	6.928952	0.031289397	83.124224	0	6.928952	0.008481137	19.138768	1.22E-05	0.002366644	0.007	2.25154	0.038	1.319	1.260248647	0.264985767	0.161887367	0.044042396	0	6.37E-05	0.004992793	109	13	18	0.119266055	0.165137615	corBra_XM_008637976_1_geneLOC103619438:Node18:fulGla_XM_009576103_1_geneLOC104075560:aptFor_XM_009289966_1_geneLOC103907736:egrGar_XM_009637185_1_geneLOC104124811:colLiv_XM_005507618_1_geneLOC102089755:chaVoc_XM_009895534_1_geneSLC22A2:balReg_XM_010304468_1_geneLOC104637106:colLiv_XM_005507692_1_geneSLC22A2:melGal_XM_010707121_1_geneLOC100549764:Node83:notPer_NPER00008873_RA_geneNPER00008873:Node…	corBra_XM_008637976_1_geneLOC103619438:Node7:Node18:fulGla_XM_009576103_1_geneLOC104075560:aptFor_XM_009289966_1_geneLOC103907736:egrGar_XM_009637185_1_geneLOC104124811:colLiv_XM_005507618_1_geneLOC102089755:Node56:chaVoc_XM_009895534_1_geneSLC22A2:balReg_XM_010304468_1_geneLOC104637106:Node53:colLiv_XM_005507692_1_geneSLC22A2:melGal_XM_010707121_1_geneLOC100549764:Node83:notPer_NPER00008873_RA_g…
1732	1732_1	100857269	100226468	3.11671	2.09927	0.03206	0	1	11.575176	0.003065367	0	1	0.868412	0.35139531	0.37299181	0	49.5063	0.004	1.115	3.936919985	0.001354492	1	1	0.005241465	0.593917238	0.533605294	77	4	4	0.051948052	0.051948052	egrGar_XM_009639932_1_geneRAB11FIP3:Node29:cucCan_XM_009570985_1_geneRAB11FIP3:anaPla_XM_013102025_1_geneRAB11FIP3	egrGar_XM_009639932_1_geneRAB11FIP3:Node29:cucCan_XM_009570985_1_geneRAB11FIP3:anaPla_XM_013102025_1_geneRAB11FIP3
1733	1733_1	407091	100222297	4.05967	4.1786	0.26617	2.00E-06	0.999999	51.217852	7.55E-12	0	1	28.394384	9.90E-08	0	0.056	1	0.006	2.885	4.73190988	0.417357284	1	1	3.23E-11	6.71E-07	0	93	18	20	0.193548387	0.215053763	galGal_NM_001277105_1_geneLOC407092:halLeu_XM_010569315_1_geneUBAP2:cucCan_XM_009557799_1_geneUBAP2:falPer_XM_005239475_1_geneUBAP2:calAnn_XM_008503791_1_geneLOC103537500:Node33:serCan_XM_009095378_1_geneUBAP2:Node47:corBra_XM_008643011_1_geneUBAP2:Node38:Node26:picPub_XM_009907801_1_geneUBAP2:casCas_CCAS00017795_RA_geneCCAS00017795:rheAme_RAME00014145_RA_geneRAME00014145:rhePen_RPEN00014200_RA_g…	galGal_NM_001277105_1_geneLOC407092:halLeu_XM_010569315_1_geneUBAP2:cucCan_XM_009557799_1_geneUBAP2:falPer_XM_005239475_1_geneUBAP2:calAnn_XM_008503791_1_geneLOC103537500:Node33:geoFor_XM_005424981_1_geneUBAP2:serCan_XM_009095378_1_geneUBAP2:Node47:corBra_XM_008643011_1_geneUBAP2:Node38:Node26:picPub_XM_009907801_1_geneUBAP2:casCas_CCAS00017795_RA_geneCCAS00017795:rheAme_RAME00014145_RA_geneRAME0…
1736	1736_2	445340	100219562	2.20972	3.77388	0.06962	-1.20E-05	1	9.250276	0.009802302	-1.20E-05	1	0.381052	0.537040761	0.250697524	0	22.08666	0.011	1.004	12.69487757	0.001567208	1	1	0.01562979	0.781611557	0.373486791	75	5	6	0.066666667	0.08	calAnn:Node39:chaVoc:Node47:chaPel	calAnn:Node39:chaVoc:Node47:chaPel:corBra
1739	1739_1	431122	100231566	9.93283	2.55041	0.12815	1.00E-05	0.999995	-0.001632	1	4.00E-06	0.998404232	-0.013364	1	0.35938791	0	15.01079	0	2.578	6.914294186	0.01179703	1	1	1	1	0.516312819	99	0	1	0	0.01010101	Node28
1740	1740_1	421431	100219729	2.92274	5.4541	0.04429	0	1	101.325608	0	0	1	-0.018028	1	0	0	5.4604	0.017	1.063	1654.522652	0.016116875	1	1	0	1	0	77	5	10	0.064935065	0.12987013	cryCin_CCIN00005027_RA_geneCCIN00005027:aptHaa_AHAA00013589_RB_geneAHAA00013589:Node9:serCan_XM_009092228_1_geneMDGA1:egrGar_XM_009637226_1_geneMDGA1	tinGut_XM_010225208_1_geneMDGA1:cryCin_CCIN00005027_RA_geneCCIN00005027:aptHaa_AHAA00013589_RB_geneAHAA00013589:aptRow_AROW00012819_RB_geneAROW00012819:Node9:Node16:serCan_XM_009092228_1_geneMDGA1:egrGar_XM_009637226_1_geneMDGA1:Node6:eudEle_EELE00004700_RA_geneEELE00004700
1743	1743_1	101748302	100220880	11.38799	2.81775	0.12639	0	1	14.889216	5.85E-04	0	1	1.662236	0.197301694	0.09644733	0.042	1	0.01	1.84	1.915906657	0.096088874	1	1	0.001087911	0.394007628	0.15755775	83	1	2	0.012048193	0.024096386	taeGut_XM_012573875_1_genePPP1R14D	Node22:taeGut_XM_012573875_1_genePPP1R14D
1745	1745_2	101748755	NA	2.23766	4.60366	0.02018	-4.20E-05	1	-0.011992	1	-4.20E-05	1	2.054936	0.151713629	0.416536143	0	134.68505	0	1	3.667325668	0.003142762	1	1	1	0.321166698	0.588926652	37	7	11	0.189189189	0.297297297	notPer:casCas:nipNip:cucCan:rhePen:aptRow:Node34	notPer:tinGut:Node3:casCas:nipNip:cucCan:Node27:rhePen:aptRow:Node34:aptOwe
1746	1746_1	NA	100221761	13.97181	3.44937	0.13286	0	1	-0.003008	1	0	1	0.248244	0.618314254	0.978488264	0.042	1	0	1	1.238201758	0.202997481	1	1	1	0.857600192	1	53	7	12	0.132075472	0.226415094	melGal_XM_010723060_1_geneLOC100541326:mesUni_XM_010189114_1_geneLOC104544287:pseHum_XM_005532359_1_geneADAM15:corBra_XM_008628784_1_geneADAM15:Node43:rhePen_RPEN00007926_RA_geneRPEN00007926:falPer_XM_005236825_1_geneADAM15	pseHum_XM_005534513_1_geneLOC102099486:melGal_XM_010723060_1_geneLOC100541326:mesUni_XM_010189114_1_geneLOC104544287:pseHum_XM_005532359_1_geneADAM15:corBra_XM_008628784_1_geneADAM15:picPub_XM_009911673_1_geneADAM15:notPer_NPER00011674_RA_geneNPER00011674:cryCin_CCIN00013835_RA_geneCCIN00013835:Node43:rhePen_RPEN00007926_RA_geneRPEN00007926:droNov_DNOV00012708_RA_geneDNOV00012708:falPer_XM_005236…
1750	1750_1	396371	100227889	6.34662	2.77544	0.11089	0	1	7.425424	0.02441123	0	1	-0.30312	1	0.014246907	0.058	1	0.038	1	37.69268958	0.001276781	1	1	0.037063412	1	0.026863273	79	4	5	0.050632911	0.063291139	rhePen_RPEN00008807_RA_geneRPEN00008807:geoFor_XM_005429779_1_geneYBX3:rhePen_RPEN00023041_RA_geneRPEN00023041:Node56	rhePen_RPEN00008807_RA_geneRPEN00008807:geoFor_XM_005429779_1_geneYBX3:rhePen_RPEN00023041_RA_geneRPEN00023041:Node56:galGal_NM_205406_1_geneYBX3
1754	1754_2	NA	NA	2.91119	3.95036	0.02765	-4.00E-06	1	-0.006892	1	-4.00E-06	1	0.314912	0.574681512	1.24E-06	0	28.07528	0	1	61.56944144	0.001733898	1	1	1	0.819501923	3.58E-06	47	2	3	0.042553191	0.063829787	picPub:aptRow	Node9:picPub:aptRow
1755	1755_2	100859829	100219967	2.46431	5.09693	0.01025	-0.027614	1	-0.008096	1	-0.027612	1	0.927568	0.335495677	6.75E-09	0.006	1	0	1	98.54482758	0.001784164	1	1	1	0.575347452	2.23E-08	53	7	10	0.132075472	0.188679245	chaVoc:picPub:corBra:geoFor:taeGut:anaPla:Node2	galGal:chaVoc:picPub:Node13:corBra:geoFor:taeGut:anaPla:Node2:melGal
1761	1761_1	NA	100228279	4.52382	2.51125	0.06117	-6.00E-06	1	-0.004228	1	-6.00E-06	1	-0.431268	1	0.041565438	0	10.09332	0	2.652	812.9481858	2.70E-04	1	1	1	1	0.072678067	63	1	5	0.015873016	0.079365079	tinGut_XM_010223652_1_geneIL17D	Node4:taeGut_XM_002190313_2_geneLOC100228279:tinGut_XM_010223652_1_geneIL17D:rheAme_RAME00011143_RA_geneRAME00011143:strCam_XM_009686584_1_geneIL17D
1762	1762_2	422038	100217567	3.91032	2.96116	0.06168	-4.20E-05	1	23.241036	8.98E-06	-4.20E-05	1	-1.970132	1	0.470290675	0	96.07403	0.015	1	3.87433447	0.009377944	1	1	2.07E-05	1	0.655118525	73	0	2	0	0.02739726	Node4:Node48
1763	1763_2	423461	100221269	2.42476	3.48479	0.00828	-0.067328	1	130.860552	0	-0.06731	1	941.6963	0	1.79E-12	0	14.37242	0.004	1	7948.283376	5.34E-05	1	1	0	0	6.86E-12	75	14	16	0.186666667	0.213333333	picPub:corBra:fulGla:nipNip:egrGar:Node32:pygAde:Node43:casCas:tinGut:notPer:eudEle:Node63:strCam	picPub:corBra:fulGla:nipNip:egrGar:Node32:pygAde:Node43:casCas:tinGut:notPer:eudEle:Node63:rhePen:strCam:Node47
1765	1765_2	421493	100189939	3.16218	3.28564	0.21553	0	1	4.553188	0.102633181	0	1	0.095912	0.756791669	0.999499271	0.069	1	0.132	1	1.173672682	0.059680252	1	1	0.14501982	0.980706401	1	65	1	3	0.015384615	0.046153846	casCas	fulGla:cryCin:casCas
1766	1766_2	772260	100229691	4.91617	2.47457	0.38386	14.756938	6.25E-04	38.61942	4.11E-09	14.756938	1.22E-04	34.585708	4.08E-09	0.270202327	0.075	2.83492	0.09	2.435	2.006695605	0.18494099	0.00463697	9.12E-04	1.36E-08	3.23E-08	0.400104553	59	1	7	0.016949153	0.118644068	geoFor	balReg:cryCin:Node50:geoFor:Node43:Node23:mesUni
1768	1768_2	414835	100226996	4.73179	3.93942	0.19855	9.016366	0.011018463	92.98186	0	9.016364	0.002675731	9.608128	0.00193718	0.205675459	0.001	4.63075	0.04	1.253	2.814437484	0.023838857	0.062669907	0.015288647	0	0.007257486	0.312377596	75	13	14	0.173333333	0.186666667	anaPla:strCam:rheAme:notPer:tinGut:eudEle:aptOwe:casCas:pseHum:picPub:calAnn:Node4:Node2	anaPla:strCam:rheAme:notPer:tinGut:eudEle:aptOwe:Node20:casCas:pseHum:picPub:calAnn:Node4:Node2
1770	1770_1	426795	100220170	6.73359	3.20465	0.57136	67.13094	2.66E-15	176.559276	0	67.13094	2.22E-16	108.803784	0	0	0.094	2.47436	0.149	1.97	8.211420509	0.333029994	7.85E-14	6.50E-15	0	0	0	79	21	21	0.265822785	0.265822785	Node1:cucCan_XM_009562961_1_geneSRFBP1:corBra_XM_008629181_1_geneSRFBP1:ficAlb_XM_005061826_1_geneSRFBP1:taeGut_XM_012577451_1_geneSRFBP1:serCan_XM_009096354_1_geneSRFBP1:Node20:aquChr_XM_011595554_1_geneSRFBP1:halLeu_XM_010561694_1_geneSRFBP1:Node13:melUnd_XM_005142393_1_geneSRFBP1:picPub_XM_009900654_1_geneSRFBP1:falPer_XM_005234959_1_geneSRFBP1:Node39:chaPel_XM_010001207_1_geneSRFBP1:colLiv_XM…	Node1:cucCan_XM_009562961_1_geneSRFBP1:corBra_XM_008629181_1_geneSRFBP1:ficAlb_XM_005061826_1_geneSRFBP1:taeGut_XM_012577451_1_geneSRFBP1:serCan_XM_009096354_1_geneSRFBP1:Node20:aquChr_XM_011595554_1_geneSRFBP1:halLeu_XM_010561694_1_geneSRFBP1:Node13:melUnd_XM_005142393_1_geneSRFBP1:picPub_XM_009900654_1_geneSRFBP1:falPer_XM_005234959_1_geneSRFBP1:Node39:chaPel_XM_010001207_1_geneSRFBP1:colLiv_XM…
1771	1771_1	415121	100230859	5.61445	3.06446	0.33739	75.24345	0	177.106864	0	75.24345	0	141.285624	0	3.13E-04	0.036	2.67606	0.055	2.111	1.456497158	0.287314626	0	0	0	0	7.35E-04	75	5	11	0.066666667	0.146666667	droNov_DNOV00008627_RA_geneDNOV00008627:tinGut_XM_010222674_1_geneLOC104575333:Node26:egrGar_XM_009642419_1_geneLOC104129484:taeGut_XM_002191035_3_geneLOC100230859	droNov_DNOV00008627_RA_geneDNOV00008627:notPer_NPER00006202_RA_geneNPER00006202:tinGut_XM_010222674_1_geneLOC104575333:mesUni_XM_010192486_1_geneLOC104546959:Node35:chaPel_XM_010002468_1_geneLOC104393017:Node26:egrGar_XM_009642419_1_geneLOC104129484:taeGut_XM_002191035_3_geneLOC100230859:Node23:Node4
1773	1773_1	420751	100190552	6.0078	2.89913	0.08022	-2.00E-06	1	-1.314644	1	-2.00E-06	1	0.119632	0.729433958	3.13E-06	0.053	1	0	2.878	10000	0.002798301	1	1	1	0.956053392	8.83E-06	79	0	3	0	0.037974684	Node15:notPer_NPER00011928_RB_geneNPER00011928:Node71
1775	1775_1	101751828	100232515	3.00608	3.2654	0.03496	-2.00E-06	1	-0.006896	1	-2.00E-06	1	-0.802364	1	0.004829047	0	31.86441	0	1	8.802897169	0.006638783	1	1	1	1	0.009758845	73	5	7	0.068493151	0.095890411	melGal_XM_010727347_1_geneLOC104916298:Node48:droNov_DNOV00010274_RA_geneDNOV00010274:Node41:Node39	taeGut_XM_004174461_1_geneZFP36L1:melUnd_XM_005142203_1_geneLOC101868520:melGal_XM_010727347_1_geneLOC104916298:Node48:droNov_DNOV00010274_RA_geneDNOV00010274:Node41:Node39
1777	1777_2	768809	100218364	1.43928	2.83208	0.02258	0	1	12.635952	0.00180359	0	1	1.4691	0.225487747	0.816017842	0	9.84789	0.004	1.572	2.329697678	0.012906277	1	1	0.003168751	0.434400058	1	67	1	1	0.014925373	0.014925373	rheAme	rheAme
1779	1779_2	427829	100223335	4.2301	5.45253	0.08769	-2.00E-06	1	-0.011152	1	-2.00E-06	1	0.875076	0.34955388	1.70E-05	0	22.75516	0	5.059	125.6189718	0.001656471	1	1	1	0.591872631	4.51E-05	59	15	19	0.254237288	0.322033898	picPub:ficAlb:aptFor:nipNip:Node17:mesUni:melUnd:Node32:calAnn:rheAme:cryCin:eudEle:aptOwe:Node55:falPer	picPub:ficAlb:aptFor:nipNip:Node17:mesUni:melUnd:Node32:calAnn:melGal:galGal:rheAme:cryCin:eudEle:Node45:aptHaa:aptOwe:Node55:falPer
1780	1780_1	422057	100228423	13.24952	4.39441	0.03272	2.00E-06	0.999999	10.777212	0.004568337	2.00E-06	0.998871621	-0.0802	1	8.29E-04	0.026	1	0.019	1	304.4739718	6.20E-04	1	1	0.007630405	1	0.001854767	75	1	1	0.013333333	0.013333333	melGal_XM_010708193_1_geneRCAN2	melGal_XM_010708193_1_geneRCAN2
1781	1781_2	NA	101232890	4.78382	3.23321	0.38988	335.198588	0	989.203948	0	335.198586	0	658.738788	0	0.095719388	0.038	2.927	0.069	2.221	2.200519349	0.096977586	0	0	0	0	0.156459564	71	30	32	0.422535211	0.450704225	anaPla:strCam:Node6:Node12:aptRow:Node11:cryCin:eudEle:Node16:balReg:cucCan:chaPel:calAnn:Node31:Node29:mesUni:chaVoc:melUnd:picPub:corBra:pseHum:Node53:Node45:fulGla:aptFor:pygAde:Node68:Node62:Node2:melGal	anaPla:strCam:Node6:Node12:aptRow:Node11:cryCin:eudEle:Node16:Node23:Node9:balReg:cucCan:chaPel:calAnn:Node31:Node29:mesUni:chaVoc:melUnd:picPub:corBra:pseHum:Node53:Node45:fulGla:aptFor:pygAde:Node68:Node62:Node2:melGal
1782	1782_2	421033	100225985	2.66312	3.29634	0.06125	-2.00E-06	1	12.084684	0.002375988	-2.00E-06	1	0.493428	0.482402124	0.965764068	0	41.55239	0.028	1	2.136768531	0.005098932	1	1	0.004113356	0.730995467	1	75	13	15	0.173333333	0.2	picPub:ficAlb:geoFor:serCan:aptOwe:aptRow:Node50:droNov:strCam:Node48:Node63:anaPla:Node46	picPub:ficAlb:geoFor:serCan:Node23:aptHaa:aptOwe:aptRow:Node50:droNov:strCam:Node48:Node63:anaPla:Node46
1783	1783_2	417379	105760984	3.76884	3.78236	0.73082	18.188304	1.12E-04	57.561668	3.17E-13	18.188304	2.00E-05	36.37974	1.62E-09	1.50E-14	0.084	2.40089	0.159	1.999	97.30907486	0.005146333	9.56E-04	1.71E-04	1.56E-12	1.33E-08	6.09E-14	37	1	2	0.027027027	0.054054054	halLeu	Node2:halLeu
1785	1785_1	419026	100230691	9.22532	2.99628	0.13408	0	1	22.904532	1.06E-05	0	1	2.061528	0.151058629	1.45E-12	0.105	1	0.027	1.338	2.98315212	0.136517541	1	1	2.43E-05	0.320322929	5.60E-12	81	4	5	0.049382716	0.061728395	melUnd_XM_005144774_1_geneNARS2:mesUni_XM_010187861_1_geneLOC104543285:rhePen_RPEN00020249_RA_geneRPEN00020249:eudEle_EELE00016007_RA_geneEELE00016007	melUnd_XM_005144774_1_geneNARS2:mesUni_XM_010187861_1_geneLOC104543285:pygAde_XM_009323484_1_geneNARS2:rhePen_RPEN00020249_RA_geneRPEN00020249:eudEle_EELE00016007_RA_geneEELE00016007
1786	1786_2	419297	100221987	3.77037	2.03303	0.0756	0	1	-0.001564	1	0	1	0.360608	0.548168762	0.364392795	0.023	1	0	1	6.013620613	0.013378125	1	1	1	0.792676706	0.522434278	53	4	6	0.075471698	0.113207547	droNov:Node26:geoFor:anaPla	droNov:Node12:lepDis:Node26:geoFor:anaPla
1787	1787_1	423001	100226170	3.41659	2.41624	0.19112	7.419576	0.024482713	44.2606	2.45E-10	7.419576	0.006451802	13.962292	1.87E-04	0	0.016	2.71507	0.055	1.774	8.810464071	0.063851374	0.129530365	0.034263393	9.16E-10	8.28E-04	0	73	7	10	0.095890411	0.136986301	droNov_DNOV00012324_RC_geneDNOV00012324:Node10:notPer_NPER00005600_RA_geneNPER00005600:cryCin_CCIN00014460_RA_geneCCIN00014460:Node17:geoFor_XM_005427373_1_geneLOC102045364:melUnd_XM_005150716_1_geneLUZP2	casCas_CCAS00012443_RA_geneCCAS00012443:droNov_DNOV00012324_RC_geneDNOV00012324:aptRow_AROW00014555_RA_geneAROW00014555:Node10:notPer_NPER00005600_RA_geneNPER00005600:tinGut_XM_010225130_1_geneLUZP2:cryCin_CCIN00014460_RA_geneCCIN00014460:Node17:geoFor_XM_005427373_1_geneLOC102045364:melUnd_XM_005150716_1_geneLUZP2
1789	1789_1	430990	100227916	52.54785	2.87949	0.00378	0.002512	0.998744788	-0.005216	1	0	1	-0.010012	1	1	0	25.92155	0	2.325	2.077323022	0	1	1	1	1	1	73	0	1	0	0.01369863	cryCin_CCIN00018517_RA_geneCCIN00018517
1791	1791_2	395999	100190242	3.20874	2.51133	0.26422	3.66298	0.16017473	18.56918	9.28E-05	3.66298	0.055634043	9.9939	0.001570596	1	0.132	1.96152	0.218	1.71	1.021693682	7.72E-15	0.692407901	0.241610702	1.90E-04	0.005987865	1	63	0	0	0	0
1793	1793_1	416115	100221400	11.85361	2.65559	0.01971	-8.02E-04	1	66.320668	4.00E-15	-7.64E-04	1	1.004264	0.31628094	2.30E-09	0	22.44252	0.007	1	70.490331	3.59E-04	1	1	2.30E-14	0.553196423	7.81E-09	81	6	9	0.074074074	0.111111111	fulGla_XM_009579522_1_geneLOC104078044:Node37:egrGar_XM_009633829_1_geneSRGAP3:corBra_XM_008634477_1_geneSRGAP3:taeGut_XM_012573625_1_geneSRGAP3:melGal_XM_010718768_1_geneLOC100544459	fulGla_XM_009579522_1_geneLOC104078044:lepDis_XM_009959604_1_geneSRGAP3:corBra_XM_008644824_1_geneLOC103625407:Node37:egrGar_XM_009633829_1_geneSRGAP3:corBra_XM_008634477_1_geneSRGAP3:taeGut_XM_012573625_1_geneSRGAP3:melGal_XM_010718768_1_geneLOC100544459:Node18
1794	1794_1	395974	100227671	2.15369	3.631	0.06598	-2.00E-06	1	12.936692	0.00155179	-2.00E-06	1	0.445516	0.504472062	1.69E-05	0	31.28085	0.03	1	3333.503635	2.14E-04	1	1	0.002752158	0.750433897	4.48E-05	77	3	3	0.038961039	0.038961039	Node27:balReg_XM_010303044_1_geneLOC104636016:calAnn_XM_008491324_1_geneIKZF1	Node27:balReg_XM_010303044_1_geneLOC104636016:calAnn_XM_008491324_1_geneIKZF1
1796	1796_2	419100	100231950	2.18949	2.33732	0.02716	-6.60E-05	1	116.623024	0	-6.60E-05	1	0.086968	0.768067694	0.001657065	0	4.29505	0.016	1	44.58726555	2.87E-04	1	1	0	0.99154726	0.003566817	75	4	4	0.053333333	0.053333333	Node15:egrGar:calAnn:Node23	Node15:egrGar:calAnn:Node23
1799	1799_2	430492	100221690	4.73891	3.68846	0.28911	12.466912	0.001962657	60.880428	6.03E-14	12.466926	4.14E-04	22.870968	1.73E-06	1.28E-05	0.005	3.16572	0.037	1.611	196.662139	3.56E-04	0.013227063	0.00280166	3.15E-13	1.01E-05	3.42E-05	75	15	19	0.2	0.253333333	galGal:anaPla:Node17:pseHum:chaPel:fulGla:egrGar:Node5:rhePen:Node59:notPer:Node64:aptRow:Node54:Node2	galGal:anaPla:Node17:pseHum:calAnn:chaPel:Node25:fulGla:egrGar:Node5:Node56:rhePen:Node59:notPer:Node64:aptRow:Node62:Node54:Node2
1803	1803_2	419536	100219969	2.86601	3.80362	0.02347	-4.20E-05	1	59.251168	1.36E-13	-4.00E-05	1	5.570888	0.018261497	8.70E-07	0	34.2786	0.007	1.026	874.7122434	4.74E-04	1	1	6.90E-13	0.055029219	2.54E-06	73	9	13	0.123287671	0.178082192	Node9:ficAlb:geoFor:aptRow:tinGut:chaVoc:pygAde:egrGar:balReg	picPub:Node9:ficAlb:geoFor:corBra:aptRow:tinGut:chaVoc:pygAde:cucCan:egrGar:nipNip:balReg
1804	1804_1	426890	100231968	6.60552	4.17747	0.54247	40.694604	1.46E-09	124.795148	0	40.694604	1.78E-10	87.753792	0	0	0.036	2.6197	0.079	2.03	2.777730366	0.361869583	2.41E-08	2.96E-09	0	0	0	75	8	10	0.106666667	0.133333333	eudEle_EELE00015272_RA_geneEELE00015272:Node5:Node4:Node12:Node32:chaVoc_XM_009886423_1_geneKIAA1328:melGal_XM_010725187_1_geneKIAA1328:casCas_CCAS00017946_RA_geneCCAS00017946	eudEle_EELE00015272_RA_geneEELE00015272:Node5:Node4:Node12:Node32:geoFor_XM_005424991_1_geneKIAA1328:chaVoc_XM_009886423_1_geneKIAA1328:cucCan_XM_009566637_1_geneKIAA1328:melGal_XM_010725187_1_geneKIAA1328:casCas_CCAS00017946_RA_geneCCAS00017946
1806	1806_1	NA	NA	5.81499	2.1432	0.11261	0	1	8.480544	0.014403674	0	1	0.0217	0.882887972	8.38E-07	0.018	1	0.021	1	1.816510687	0.156464369	1	1	0.022538432	1	2.45E-06	81	11	11	0.135802469	0.135802469	notPer_NPER00016171_RA_geneNPER00016171:Node8:Node16:pygAde_XM_009327292_1_geneCARM1:Node35:aptRow_AROW00013817_RA_geneAROW00013817:cucCan_XM_009570490_1_geneCARM1:tinGut_XM_010211209_1_geneLOC104564567:corBra_XM_008631648_1_geneCARM1:rheAme_RAME00020128_RA_geneRAME00020128:melUnd_XM_005155111_1_geneLOC101875172	notPer_NPER00016171_RA_geneNPER00016171:Node8:Node16:pygAde_XM_009327292_1_geneCARM1:Node35:aptRow_AROW00013817_RA_geneAROW00013817:cucCan_XM_009570490_1_geneCARM1:tinGut_XM_010211209_1_geneLOC104564567:corBra_XM_008631648_1_geneCARM1:rheAme_RAME00020128_RA_geneRAME00020128:melUnd_XM_005155111_1_geneLOC101875172
1810	1810_2	395450	100226286	2.86302	3.97382	0.02316	-2.00E-05	1	7.505628	0.02345166	-2.00E-05	1	-2.122292	1	0.020115575	0	29.9986	0.009	1	46.61963302	7.62E-04	1	1	0.035717412	1	0.037076542	73	3	3	0.04109589	0.04109589	anaPla:strCam:Node70	anaPla:strCam:Node70
1811	1811_2	100857889	100231900	2.80888	3.5733	0.01898	0	1	-0.009472	1	0	1	-2.941864	1	1	0	17.17442	0	3.439	1.556997383	0	1	1	1	1	1	75	0	0	0	0
1812	1812_1	421105	100227855	8.68157	2.09225	0.04026	5.60E-05	0.999972	-0.010312	1	0	1	0.832404	0.361578307	1.71E-06	0	6.63572	0	2.845	6.264138336	0.010028769	1	1	1	0.604944183	4.91E-06	113	8	12	0.07079646	0.10619469	corBra_XM_008642646_1_geneMAPRE3:falPer_XM_005232019_1_geneMAPRE3:colLiv_XM_005514499_1_geneMAPRE3:rheAme_RAME00020733_RA_geneRAME00020733:balReg_XM_010312226_1_geneMAPRE2:geoFor_XM_005418301_1_geneMAPRE2:strCam_XM_009683092_1_geneMAPRE2:tinGut_XM_010222091_1_geneMAPRE2	galGal_XM_004935821_1_geneLOC100857732:corBra_XM_008642646_1_geneMAPRE3:falPer_XM_005232019_1_geneMAPRE3:colLiv_XM_005514499_1_geneMAPRE3:rheAme_RAME00020733_RA_geneRAME00020733:rhePen_RPEN00021376_RA_geneRPEN00021376:balReg_XM_010312226_1_geneMAPRE2:fulGla_XM_009586502_1_geneMAPRE2:geoFor_XM_005418301_1_geneMAPRE2:strCam_XM_009683092_1_geneMAPRE2:tinGut_XM_010222091_1_geneMAPRE2:melGal_XM_010708…
1813	1813_2	424889	100219223	2.1225	2.31582	0.01743	0	1	-0.003076	1	0	1	-0.406024	1	1	0	9.45494	0	1	1.678267671	0	1	1	1	1	1	59	0	1	0	0.016949153	strCam
1815	1815_2	428787	100226700	0.82514	7.98043	0.00729	-2.00E-06	1	2.445228	0.294459443	-2.00E-06	1	0.010564	0.91813653	1	0	31.31133	0.007	1	1.11860392	2.07E-15	1	1	0.393662731	1	1	73	3	3	0.04109589	0.04109589	rheAme:Node55:Node48	rheAme:Node55:Node48
1816	1816_2	NA	NA	8.13958	3.24266	0.09235	0	1	50.19914	1.26E-11	0	1	2.85128	0.091301219	0.002179355	0	65.57282	0.028	1	9.772502888	0.003927444	1	1	5.27E-11	0.214883736	0.004616749	51	20	21	0.392156863	0.411764706	halLeu:falPer:ficAlb:serCan:geoFor:Node9:Node7:chaPel:calAnn:picPub:cucCan:aptFor:aptHaa:strCam:lepDis:balReg:notPer:Node41:Node2:aquChr	halLeu:falPer:ficAlb:serCan:geoFor:Node9:Node7:chaPel:calAnn:picPub:Node14:cucCan:aptFor:aptHaa:strCam:lepDis:balReg:notPer:Node41:Node2:aquChr
1818	1818_2	771348	100218605	3.25471	2.58973	0.0541	-2.00E-06	1	-0.005512	1	-2.00E-06	1	0.162816	0.686577017	0.988098138	0	22.44962	0	1.945	1.977495049	0.026452863	1	1	1	0.918661587	1	53	3	3	0.056603774	0.056603774	pygAde:geoFor:cucCan	pygAde:geoFor:cucCan
1820	1820_2	418915	100221519	2.18319	3.56976	0.03446	2.63933	0.267224807	209.355752	0	2.635208	0.104518372	0	1	2.20E-05	0	3.2704	0.02	1	591.3090857	4.38E-05	1	0.43000097	0	1	5.77E-05	75	11	17	0.146666667	0.226666667	eudEle:notPer:Node7:droNov:rheAme:strCam:cucCan:picPub:chaVoc:calAnn:chaPel	tinGut:eudEle:notPer:Node7:droNov:rheAme:rhePen:Node24:strCam:cucCan:fulGla:halLeu:picPub:chaVoc:calAnn:chaPel:Node28
1821	1821_1	428477	100222700	12.02805	3.55216	0.17536	0	1	1.332476	0.513637251	0	1	0.010472	0.918492529	0.730075355	0.068	1	0.012	1	1.334594472	0.106760096	1	1	0.666862679	1	0.954628964	71	1	5	0.014084507	0.070422535	calAnn_XM_008497174_1_geneNHLRC1	tinGut_XM_010225336_1_geneNHLRC1:aptOwe_AOWE00013992_RA_geneAOWE00013992:melUnd_XM_005149967_1_geneNHLRC1:melUnd_XM_005140295_1_geneLOC101879214:calAnn_XM_008497174_1_geneNHLRC1
1822	1822_1	419847	NA	25.71909	3.66933	0.00349	-2.00E-06	1	-0.012236	1	0	1	0.836544	0.360387063	0.007078779	0	10.25375	0	2.302	10.98951164	0.012556329	1	1	1	0.603647201	0.013980868	59	2	3	0.033898305	0.050847458	egrGar_XM_009648064_1_geneMAPKAPK2:picPub_XM_009897169_1_geneMAPKAPK2	egrGar_XM_009648064_1_geneMAPKAPK2:picPub_XM_009897169_1_geneMAPKAPK2:chaPel_XM_009997516_1_geneMAPKAPK2
1823	1823_2	NA	100218748	3.83845	4.47196	0.10169	0	1	-4.80E-04	1	0	1	0.506764	0.476543061	0.129285239	0.004	1	0	1	3.717110772	0.029856368	1	1	1	0.725114555	0.205757641	49	1	4	0.020408163	0.081632653	taeGut	Node12:colLiv:taeGut:Node41
1824	1824_1	418901	100224372	10.88553	2.87015	0.24437	10.395232	0.005529732	111.90214	0	10.395232	0.001263411	41.625544	1.11E-10	0.675048027	0.029	2.22616	0.048	1.941	3.052097223	0.033620701	0.03374737	0.007744332	0	1.02E-09	0.894649638	91	3	3	0.032967033	0.032967033	eudEle_EELE00015167_RA_geneEELE00015167:melGal_XM_010727772_1_geneCCNO:Node66	eudEle_EELE00015167_RA_geneEELE00015167:melGal_XM_010727772_1_geneCCNO:Node66
1825	1825_2	NA	NA	6.48044	4.18913	0.04021	0.002448	0.998776749	-0.00508	1	-4.00E-06	1	-0.505916	1	0.001981605	0	29.65882	0	1.233	2142.525555	0.001937358	1	1	1	1	0.004222514	55	0	3	0	0.054545455	serCan:Node38:Node46
1826	1826_1	395160	NA	9.00373	3.31103	0.02507	0.002162	0.998919584	-0.00436	1	0	1	-0.4044	1	1	0	22.35924	0	2.67	1.001638748	4.93E-16	1	1	1	1	1	57	6	8	0.105263158	0.140350877	Node22:casCas_CCAS00018632_RA_geneCCAS00018632:cryCin_CCIN00016889_RA_geneCCIN00016889:Node34:falPer_XM_005232445_1_geneOTX1:lepDis_XM_009956984_1_geneLOC104351002	Node22:casCas_CCAS00018632_RA_geneCCAS00018632:cryCin_CCIN00016889_RA_geneCCIN00016889:Node34:Node28:falPer_XM_005232445_1_geneOTX1:lepDis_XM_009956984_1_geneLOC104351002:mesUni_XM_010178796_1_geneLOC104536237
1829	1829_2	100859444	100227946	6.14478	3.59476	0.18023	0	1	5.236188	0.072941757	0	1	-0.169144	1	0.154023189	0.053	1	0.072	1	3.402340018	0.060055803	1	1	0.104831055	1	0.240562212	55	8	13	0.145454545	0.236363636	nipNip:aptOwe:aptRow:notPer:eudEle:ficAlb:melUnd:chaVoc	nipNip:aptOwe:aptRow:cryCin:notPer:eudEle:taeGut:ficAlb:melUnd:Node44:egrGar:Node52:chaVoc
1830	1830_2	421786	100221494	2.81081	3.64207	0.12986	0	1	0.018292	0.990895697	2.00E-06	0.998871621	0.010496	0.918399508	8.57E-04	0.015	1	0.012	1	3333.959523	0.001522095	1	1	1	1	0.001915468	65	4	8	0.061538462	0.123076923	chaVoc:ficAlb:fulGla:balReg	picPub:chaVoc:ficAlb:Node11:egrGar:fulGla:balReg:Node51
1831	1831_2	429304	NA	4.83143	6.14009	0.11718	0	1	1.037368	0.595303452	0	1	0.067092	0.795618857	0.032767163	0.057	1	0.02	1.069	5.208870537	0.017988745	1	1	0.76651965	1	0.058301162	49	7	10	0.142857143	0.204081633	casCas:notPer:chaVoc:geoFor:falPer:mesUni:Node2	casCas:notPer:chaVoc:corBra:ficAlb:geoFor:falPer:calAnn:mesUni:Node2
1834	1834_1	418205	101233718	6.26635	3.72681	0.26767	25.937446	2.33E-06	93.861664	0	25.937446	3.53E-07	37.588752	8.73E-10	0	0.018	2.90675	0.047	1.979	2.689387133	0.255300128	2.63E-05	3.99E-06	0	7.37E-09	0	75	10	13	0.133333333	0.173333333	eudEle_EELE00010750_RA_geneEELE00010750:notPer_NPER00015494_RB_geneNPER00015494:Node19:Node26:melUnd_XM_005148204_1_geneLRMP:falPer_XM_005240135_1_geneLOC101922090:calAnn_XM_008490266_1_geneLRMP:cucCan_XM_009570112_1_geneLRMP:Node63:fulGla_XM_009583205_1_geneLRMP	eudEle_EELE00010750_RA_geneEELE00010750:notPer_NPER00015494_RB_geneNPER00015494:Node19:Node26:Node18:melUnd_XM_005148204_1_geneLRMP:falPer_XM_005240135_1_geneLOC101922090:balReg_XM_010302752_1_geneLOC104635796:calAnn_XM_008490266_1_geneLRMP:cucCan_XM_009570112_1_geneLRMP:Node63:fulGla_XM_009583205_1_geneLRMP:pygAde_XM_009333007_1_geneLRMP
1838	1838_2	428926	100226858	4.35234	2.19672	0.11665	0	1	81.552792	0	0	1	19.754448	8.81E-06	0.006192657	0.029	1	0.019	1.535	5.330820906	0.007768495	1	1	0	4.68E-05	0.012352333	71	39	41	0.549295775	0.577464789	anaPla:chaPel:calAnn:corBra:pseHum:geoFor:Node16:ficAlb:Node15:Node11:picPub:egrGar:melUnd:falPer:Node30:balReg:pygAde:colLiv:mesUni:Node45:Node26:Node24:cucCan:Node23:Node5:strCam:rhePen:aptOwe:aptHaa:casCas:droNov:Node61:Node57:Node53:eudEle:cryCin:tinGut:Node66:Node64	anaPla:chaPel:calAnn:corBra:pseHum:geoFor:Node16:ficAlb:Node15:Node11:picPub:Node10:egrGar:melUnd:falPer:Node30:balReg:pygAde:colLiv:mesUni:Node45:Node26:Node24:cucCan:Node23:Node5:strCam:rhePen:aptOwe:aptHaa:casCas:droNov:Node61:Node57:Node53:eudEle:cryCin:tinGut:notPer:Node66:Node64
1839	1839_2	420086	100229988	4.33446	3.26038	0.07454	0	1	15.84402	3.63E-04	0	1	1.019128	0.312725939	0.465967808	0	1	0.017	1.146	3.804728504	0.00615965	1	1	6.93E-04	0.548856968	0.649791327	73	8	10	0.109589041	0.136986301	balReg:egrGar:mesUni:calAnn:Node43:eudEle:cryCin:Node65	balReg:egrGar:mesUni:calAnn:Node43:eudEle:cryCin:Node65:anaPla:cucCan
1840	1840_2	101751192	NA	4.28901	4.92523	0.07858	0	1	10.202412	0.006089398	0	1	0.9512	0.329414036	0.001429525	0	88.41479	0.011	1	3.557054091	0.022831196	1	1	0.010006045	0.568211415	0.003099603	41	15	18	0.365853659	0.43902439	melGal:eudEle:notPer:Node11:cryCin:Node10:aptHaa:rhePen:Node15:cucCan:pseHum:ficAlb:geoFor:Node35:Node33	melGal:eudEle:notPer:Node11:cryCin:Node10:aptHaa:Node20:rhePen:rheAme:Node15:Node9:cucCan:pseHum:ficAlb:geoFor:Node35:Node33
[truncated: 10,486 more rows]
