# Supplementary material for: Immune genes are hotspots of shared positive selection across birds and mammals
Source: eLife. 2019 Jan 8;8:e41815. doi: 10.7554/eLife.41815 (PMC6338464; doi:10.7554/eLife.41815)
Supplement: Supplementary file 1. [file elife-41815-supp1.zip › Supp_Table_7_chicken_genetree_pathway_lengths.csv]

Description	median_length	sd_length	n_genes	sig_pathway	immune	recomb	chance_sig	n_prob_sig	n_sig	sig_diff_length
Cytokine-cytokine receptor interaction	975	697.7915208796753	121	TRUE	TRUE	FALSE	0.10875807918869826	13	37	2.1234691574943768e-4
Fanconi anemia pathway	2358	2203.8797206465065	40	TRUE	FALSE	TRUE	0.16512970505491575	7	20	0.004106912722051844
Influenza A	1269	976.3197707395065	76	TRUE	TRUE	FALSE	0.11911634135471831	9	24	0.005355393431841245
Necroptosis	1119	790.2544074988944	71	TRUE	TRUE	FALSE	0.11372893218416284	8	21	0.011617836490561822
Homologous recombination	1800	1931.78279499675	33	TRUE	FALSE	TRUE	0.13998684687928314	5	15	0.014797502158670884
Herpes simplex infection	1233	1064.7258867562518	83	TRUE	TRUE	FALSE	0.11780357472066234	10	22	0.029373042820771026
Toll-like receptor signaling pathway	1173	736.2706592111502	44	TRUE	TRUE	FALSE	0.11564349043170485	5	13	0.06239776774646469
Base excision repair	978	1460.7452256590518	21	TRUE	FALSE	TRUE	0.10885966468979964	2	7	0.13001369098930074
Apoptosis	1011	1413.351096713285	63	TRUE	TRUE	FALSE	0.10998261228427579	7	14	0.150355282898857
ECM-receptor interaction	2967	2420.2469844185416	39	TRUE	TRUE	FALSE	0.19656837013647224	8	14	0.20789729621877898
Cell adhesion molecules (CAMs)	858	935.7077707586191	63	TRUE	TRUE	FALSE	0.10486070882784258	7	13	0.22230029387995692
Steroid hormone biosynthesis	1134	416.2298926427699	18	TRUE	FALSE	FALSE	0.11425796514510897	2	6	0.22847608453837592
Phagosome	1288.5	2204.4514157850317	68	TRUE	TRUE	FALSE	0.11983269258972122	8	14	0.24393424091501545
Linoleic acid metabolism	535.5	800.8735230983729	10	TRUE	FALSE	FALSE	0.09475047746801767	1	4	0.3034055727554178
RIG-I-like receptor signaling pathway	1506	741.2993714178612	32	TRUE	TRUE	FALSE	0.128077580114595	4	8	0.3371964462157507
Non-homologous end-joining	1845	3130.4928453113343	12	TRUE	FALSE	TRUE	0.1418893925153864	2	5	0.3707093821510297
Mismatch repair	1800	1174.746306959203	15	TRUE	FALSE	TRUE	0.13998684687928314	2	5	0.3898467432950192
Phototransduction	1050	819.1262592368947	15	TRUE	FALSE	FALSE	0.11132280933615632	2	5	0.3898467432950192
MAPK signaling pathway	1089	1258.7309020182404	161	FALSE	FALSE	FALSE	0.11267726988047914	18	5	0.008093957682235323
Wnt signaling pathway	1129.5	1075.193491491448	80	FALSE	FALSE	FALSE	0.11409903058907507	9	1	0.01776436381710319
mTOR signaling pathway	1146	1275.5763759138351	96	FALSE	FALSE	FALSE	0.11468273360129869	11	2	0.0182517719847783
Ubiquitin mediated proteolysis	1476	2606.565075812312	81	FALSE	FALSE	FALSE	0.12691223447673067	10	2	0.03177509352859079
RNA transport	1318.5	1454.9992914106147	106	FALSE	FALSE	FALSE	0.12094203661780636	13	4	0.04030035043487904
ErbB signaling pathway	1267.5	1403.0255876681538	42	FALSE	FALSE	FALSE	0.11906139108223156	5	0	0.05510932619366355
Insulin signaling pathway	1260	1416.0814064209928	74	FALSE	FALSE	FALSE	0.11878696847935356	9	2	0.05571170103265208
FoxO signaling pathway	1095	793.0213056296167	77	FALSE	FALSE	FALSE	0.11288692087857383	9	2	0.05608675495529607
Autophagy - animal	1192.5	1407.3288624583927	84	FALSE	FALSE	FALSE	0.11634171476531234	10	3	0.07979434190646689
Protein processing in endoplasmic reticulum	1239	965.4569278381628	109	FALSE	FALSE	FALSE	0.11802149523052846	13	5	0.08256502498979323
Carbon metabolism	1245	613.4759034669703	65	FALSE	FALSE	FALSE	0.11823976483341937	8	2	0.09576085445969491
Spliceosome	784.5	1214.8327774047598	80	FALSE	FALSE	FALSE	0.10247586378898499	8	2	0.09832605965815663
Gap junction	1329	1477.1551685222146	37	FALSE	FALSE	FALSE	0.12133239451316744	4	0	0.11479837931699782
GnRH signaling pathway	1107	1527.0868486249376	37	FALSE	FALSE	FALSE	0.11330724433420042	4	0	0.11479837931699782
mRNA surveillance pathway	1281	1582.6529402876329	58	FALSE	FALSE	FALSE	0.11955673349592688	7	2	0.16234783696298535
N-Glycan biosynthesis	1314	536.6597773256259	39	FALSE	FALSE	FALSE	0.12077507219468751	5	1	0.2002490660024907
Pyruvate metabolism	1371	584.5839179646129	22	FALSE	FALSE	FALSE	0.1229046997111001	3	0	0.23255813953488375
Citrate cycle (TCA cycle)	1189.5	824.2089596036366	22	FALSE	FALSE	FALSE	0.11623405787012651	3	0	0.23255813953488375
Autophagy - other	1182	1880.53826812049	23	FALSE	FALSE	FALSE	0.11596529409615014	3	0	0.23333333333333342
Glyoxylate and dicarboxylate metabolism	1194	620.0785933706483	24	FALSE	FALSE	FALSE	0.1163955756753312	3	0	0.23404255319148937
Alanine, aspartate and glutamate metabolism	1281	387.76405196975134	25	FALSE	FALSE	FALSE	0.11955673349592688	3	0	0.2346938775510203
Glycine, serine and threonine metabolism	1248	517.087950660184	27	FALSE	FALSE	FALSE	0.11834903065703424	3	0	0.23584905660377356
Cysteine and methionine metabolism	1041	779.4848115445043	28	FALSE	FALSE	FALSE	0.11101227080206591	3	0	0.23636363636363633
Endocytosis	1119	1123.0487117881464	155	FALSE	FALSE	FALSE	0.11372893218416284	18	11	0.2415405857974128
Ribosome	417	234.5947360171917	99	FALSE	FALSE	FALSE	0.09126019953479178	9	4	0.2505238238699835
Regulation of actin cytoskeleton	1323	1431.137870637361	113	FALSE	FALSE	FALSE	0.12110920006521857	14	8	0.2615732540421455
Progesterone-mediated oocyte maturation	1347	977.0880295942214	47	FALSE	FALSE	FALSE	0.12200410590874347	6	2	0.2673074759912821
Melanogenesis	1059	604.0550931160836	56	FALSE	FALSE	FALSE	0.11163410746659921	6	2	0.2709168055133931
Oxidative phosphorylation	433.5	567.6215282216657	78	FALSE	FALSE	FALSE	0.0917391637283453	7	3	0.3274510281840063
Aminoacyl-tRNA biosynthesis	1545	895.9533758030623	31	FALSE	FALSE	FALSE	0.1296061648342271	4	1	0.35398721867185323
Valine, leucine and isoleucine degradation	1363.5	433.67112093040305	32	FALSE	FALSE	FALSE	0.12262265177655138	4	1	0.3546708300806661
Glycolysis / Gluconeogenesis	1317	541.5933482223629	32	FALSE	FALSE	FALSE	0.12088635970366714	4	1	0.3546708300806661
RNA degradation	1518	1066.0302476867394	60	FALSE	FALSE	FALSE	0.1285462686017286	8	4	0.3621334424354059
Lysosome	1173	1312.8302495889423	78	FALSE	FALSE	FALSE	0.11564349043170485	9	14	0.3666976649161926
Phosphatidylinositol signaling system	1912.5	1518.510992363431	64	FALSE	FALSE	FALSE	0.14478362552545357	9	5	0.3964446440497556
Tight junction	1249.5	1182.64832154261	78	FALSE	FALSE	FALSE	0.11840369634401957	9	5	0.40165175824855665
Neuroactive ligand-receptor interaction	1161	470.01866181568465	198	FALSE	FALSE	FALSE	0.11521562657524452	23	17	0.4046673538960456
Intestinal immune network for IgA production	723	587.162131290032	19	FALSE	FALSE	FALSE	0.10051742627632121	2	5	0.40479115479115496
Biosynthesis of amino acids	1188	630.7136985290514	41	FALSE	FALSE	FALSE	0.11618026187363449	5	2	0.4320845586668374
TGF-beta signaling pathway	942	822.0792166039067	44	FALSE	FALSE	FALSE	0.10764612216850876	5	2	0.43358830860969233
Selenocompound metabolism	1434	690.8716901912339	13	FALSE	FALSE	FALSE	0.12529598515590978	2	0	0.48000000000000004
Histidine metabolism	1284	414.13351884213796	15	FALSE	FALSE	FALSE	0.11966705116950299	2	0	0.4827586206896552
RNA polymerase	738	1453.7404563008195	15	FALSE	FALSE	FALSE	0.1009920062714774	2	0	0.4827586206896552
Glycosaminoglycan biosynthesis - chondroitin sulfate / dermatan sulfate	1560	637.1267073168967	17	FALSE	FALSE	FALSE	0.13019820404882937	2	0	0.4848484848484849
Terpenoid backbone biosynthesis	966	529.6518279242783	17	FALSE	FALSE	FALSE	0.1084538219314958	2	0	0.4848484848484849
Glycosaminoglycan biosynthesis - heparan sulfate / heparin	954	805.5349565204918	17	FALSE	FALSE	FALSE	0.10804930875405545	2	0	0.4848484848484849
Other types of O-glycan biosynthesis	1135.5	577.9778135371429	18	FALSE	FALSE	FALSE	0.11431098616623175	2	0	0.48571428571428565
Fructose and mannose metabolism	1104	708.8223647267642	20	FALSE	FALSE	FALSE	0.11320203567303473	2	0	0.48717948717948717
Mannose type O-glycan biosynthesis	1096.5	550.9222387577894	20	FALSE	FALSE	FALSE	0.1129393867956093	2	0	0.48717948717948717
SNARE interactions in vesicular transport	592.5	179.8456047793261	22	FALSE	FALSE	FALSE	0.09647156434091918	2	0	0.4883720930232559
Purine metabolism	1260	1080.9064078325132	107	FALSE	FALSE	FALSE	0.11878696847935356	13	9	0.500328817277676
NOD-like receptor signaling pathway	1476	1172.4155200879056	77	FALSE	FALSE	FALSE	0.12691223447673067	10	14	0.5057583007585115
Glycosphingolipid biosynthesis - globo and isoglobo series	1027.5	219.01963382308904	10	FALSE	FALSE	FALSE	0.11054788451192668	1	3	0.5820433436532508
VEGF signaling pathway	1107	1097.6331556284986	29	FALSE	FALSE	FALSE	0.11330724433420042	3	1	0.6114832535885167
Basal transcription factors	927	779.1487662827941	31	FALSE	FALSE	FALSE	0.10714399989702404	3	1	0.612392331203112
Proteasome	735	935.7754072977265	31	FALSE	FALSE	FALSE	0.10089693143027441	3	1	0.612392331203112
Ribosome biogenesis in eukaryotes	1599	2294.374628585002	59	FALSE	FALSE	FALSE	0.13174827380643322	8	11	0.6173479683907639
Retinol metabolism	1176	295.4929295745863	14	FALSE	FALSE	FALSE	0.1157506719801255	2	4	0.6483091787439613
Calcium signaling pathway	1281	1402.411924089588	108	FALSE	FALSE	FALSE	0.11955673349592688	13	10	0.6598966961250606
Arachidonic acid metabolism	597	604.7611594671073	25	FALSE	FALSE	FALSE	0.09660862233930309	2	4	0.667100882906354
Notch signaling pathway	1407	1470.5919035538138	29	FALSE	FALSE	FALSE	0.12426630446077762	4	2	0.670127290782703
Amino sugar and nucleotide sugar metabolism	1093.5	572.9103297980452	34	FALSE	FALSE	FALSE	0.11283447623428866	4	2	0.6728445683669565
Cytosolic DNA-sensing pathway	895.5	968.6602524184549	26	FALSE	FALSE	FALSE	0.10609624882318552	3	5	0.70300176808312
Ferroptosis	1311	656.4696388253668	29	FALSE	FALSE	FALSE	0.12066387307453007	3	5	0.7057017986394704
Adherens junction	1444.5	1211.8343121070643	36	FALSE	FALSE	FALSE	0.12569838658082116	5	3	0.7101015718430786
Mitophagy - animal	1153.5	829.4600917879784	44	FALSE	FALSE	FALSE	0.11494891139010216	5	3	0.7132977858394739
C-type lectin receptor signaling pathway	1291.5	1272.967226538227	48	FALSE	FALSE	FALSE	0.11994323020806086	6	4	0.7400705581120248
Salmonella infection	1152	2625.8593248501415	41	FALSE	FALSE	FALSE	0.11489563286341997	5	7	0.7559701425709334
Inositol phosphate metabolism	1857	1476.1955271188551	50	FALSE	FALSE	FALSE	0.1424003695162278	7	5	0.759606544229139
Adrenergic signaling in cardiomyocytes	1090.5	971.4385477667201	58	FALSE	FALSE	FALSE	0.11272965074098809	7	5	0.761813932012635
Glycerophospholipid metabolism	1101	819.0516039627277	63	FALSE	FALSE	FALSE	0.11309691224065024	7	5	0.7628876534232407
p53 signaling pathway	888	879.4345751366052	52	FALSE	FALSE	FALSE	0.1058481187865881	6	8	0.7749078408325735
Lysine degradation	2055	3252.0241026606377	36	FALSE	FALSE	FALSE	0.15105466700970888	5	4	0.9999999999999999
Vascular smooth muscle contraction	1396.5	1285.4619942121315	48	FALSE	FALSE	FALSE	0.12386783807287938	6	6	0.9999999999999999
Fatty acid metabolism	1122	1174.4603137490137	36	FALSE	FALSE	FALSE	0.11383456767718089	4	5	0.9999999999999999
Apelin signaling pathway	1030.5	1520.4482264648564	62	FALSE	FALSE	FALSE	0.1106509342248876	7	6	0.9999999999999999
Metabolism of xenobiotics by cytochrome P450	625.5	383.78154297369844	12	FALSE	FALSE	FALSE	0.09748070063045353	1	1	0.9999999999999999
ABC transporters	1972.5	1583.8698691811774	16	FALSE	FALSE	FALSE	0.14739729320716835	2	2	1
Focal adhesion	1800	1927.3643052419004	99	FALSE	FALSE	FALSE	0.13998684687928314	14	15	1
Starch and sucrose metabolism	1740	975.7427500554203	21	FALSE	FALSE	FALSE	0.13748339326391434	3	2	1
One carbon pool by folate	1690.5	1056.4882394044905	16	FALSE	FALSE	FALSE	0.13544647037507893	2	1	1
Hedgehog signaling pathway	1534.5	1093.5244875231804	34	FALSE	FALSE	FALSE	0.1291931019178654	4	4	1
Pentose phosphate pathway	1479	648.9925243816732	14	FALSE	FALSE	FALSE	0.12702836001037016	2	1	1
Adipocytokine signaling pathway	1432.5	1224.4461832882778	40	FALSE	FALSE	FALSE	0.12523858941957522	5	5	1
beta-Alanine metabolism	1410	325.98001562708606	18	FALSE	FALSE	FALSE	0.12438035385356058	2	3	1
Glycosaminoglycan degradation	1410	210.59366635227258	13	FALSE	FALSE	FALSE	0.12438035385356058	2	3	1
Primary bile acid biosynthesis	1398	354.3793037256703	11	FALSE	FALSE	FALSE	0.12392469460158158	1	0	1
Fatty acid degradation	1377	477.8456588525321	19	FALSE	FALSE	FALSE	0.12313073954114209	2	3	1
Mucin type O-glycan biosynthesis	1374	372.3323349469648	17	FALSE	FALSE	FALSE	0.12301767499143157	2	1	1
Propanoate metabolism	1366.5	460.3947848257372	20	FALSE	FALSE	FALSE	0.12273540407495322	2	1	1
PPAR signaling pathway	1356	661.5658807965737	42	FALSE	FALSE	FALSE	0.12234116081748343	5	5	1
Tryptophan metabolism	1332	514.9210230705288	25	FALSE	FALSE	FALSE	0.12144412463004291	3	2	1
Other glycan degradation	1308	763.9094036095361	13	FALSE	FALSE	FALSE	0.12055276229888019	2	3	1
Oocyte meiosis	1291.5	1339.1005281473085	62	FALSE	FALSE	FALSE	0.11994323020806086	7	8	1
Arginine and proline metabolism	1284	810.5824397466403	29	FALSE	FALSE	FALSE	0.11966705116950299	3	2	1
Tyrosine metabolism	1284	472.4496345038878	21	FALSE	FALSE	FALSE	0.11966705116950299	3	2	1
Glycerolipid metabolism	1257	830.7801771243115	37	FALSE	FALSE	FALSE	0.11867735275494781	4	3	1
Phenylalanine metabolism	1257	396.73026100866065	10	FALSE	FALSE	FALSE	0.11867735275494781	1	0	1
DNA replication	1212	1380.6354869501533	24	FALSE	FALSE	FALSE	0.1170435968479085	3	4	1
Galactose metabolism	1212	632.9291970047302	19	FALSE	FALSE	FALSE	0.1170435968479085	2	1	1
Butanoate metabolism	1209	408.5569295776078	17	FALSE	FALSE	FALSE	0.11693537641287273	2	1	1
Cell cycle	1209	1520.9428808607588	83	FALSE	FALSE	FALSE	0.11693537641287273	10	9	1
2-Oxocarboxylic acid metabolism	1179	574.1079721066096	11	FALSE	FALSE	FALSE	0.11585793985314108	1	0	1
Arginine biosynthesis	1173	1130.9499386075245	11	FALSE	FALSE	FALSE	0.11564349043170485	1	1	1
Glycosylphosphatidylinositol (GPI)-anchor biosynthesis	1164	827.7697179061053	18	FALSE	FALSE	FALSE	0.11532246327970253	2	2	1
Glycosaminoglycan biosynthesis - keratan sulfate	1116	235.76953307684335	11	FALSE	FALSE	FALSE	0.11362338214917674	1	0	1
Pantothenate and CoA biosynthesis	1111.5	620.4545701551191	14	FALSE	FALSE	FALSE	0.11346521723029022	2	3	1
AGE-RAGE signaling pathway in diabetic complications	1110	1553.9526453465664	49	FALSE	FALSE	FALSE	0.11341253827003613	6	6	1
Peroxisome	1095	749.3832839408684	65	FALSE	FALSE	FALSE	0.11288692087857383	7	7	1
Sphingolipid metabolism	1095	484.7227692456897	35	FALSE	FALSE	FALSE	0.11288692087857383	4	3	1
Steroid biosynthesis	1089	350.2146045366601	13	FALSE	FALSE	FALSE	0.11267726988047914	1	0	1
Glycosphingolipid biosynthesis - lacto and neolacto series	1053	229.67121640958587	17	FALSE	FALSE	FALSE	0.11142649091841281	2	2	1
Ether lipid metabolism	1033.5	718.8020043298235	28	FALSE	FALSE	FALSE	0.11075406803661969	3	3	1
Nucleotide excision repair	1030.5	1423.1855817144863	30	FALSE	FALSE	FALSE	0.1106509342248876	3	4	1
Cellular senescence	1026	1345.845530958652	84	FALSE	FALSE	FALSE	0.11049639117800306	9	8	1
Pentose and glucuronate interconversions	993	377.25270045421803	10	FALSE	FALSE	FALSE	0.10936884240821167	1	1	1
Porphyrin and chlorophyll metabolism	927	1036.2491822177997	17	FALSE	FALSE	FALSE	0.10714399989702404	2	1	1
Glycosphingolipid biosynthesis - ganglio series	909	270.76631991442366	10	FALSE	FALSE	FALSE	0.10654417485318242	1	0	1
Nicotinate and nicotinamide metabolism	900	683.8569525286258	24	FALSE	FALSE	FALSE	0.10624537279260671	3	2	1
Pyrimidine metabolism	891	1160.3842036153371	69	FALSE	FALSE	FALSE	0.10594730934961079	7	7	1
Biosynthesis of unsaturated fatty acids	885	396.4057985737054	21	FALSE	FALSE	FALSE	0.10574901010420364	2	1	1
Folate biosynthesis	883.5	457.0938904375388	22	FALSE	FALSE	FALSE	0.10569948645355487	2	3	1
Nitrogen metabolism	838.5	183.35890764014988	14	FALSE	FALSE	FALSE	0.10422326090162565	1	2	1
Fatty acid elongation	810	121.02774180209381	15	FALSE	FALSE	FALSE	0.10329776648915272	2	1	1
Thiamine metabolism	738	544.2203764853151	12	FALSE	FALSE	FALSE	0.1009920062714774	1	2	1
Drug metabolism - other enzymes	685.5	760.4181916572015	34	FALSE	FALSE	FALSE	0.09933963435640404	3	4	1
Glutathione metabolism	667.5	630.7490128738841	30	FALSE	FALSE	FALSE	0.09877866688985526	3	2	1
alpha-Linolenic acid metabolism	594	771.0879680979691	11	FALSE	FALSE	FALSE	0.09651723103147261	1	2	1
Cardiac muscle contraction	579	1158.2461735147406	26	FALSE	FALSE	FALSE	0.09606143195116021	2	2	1
Protein export	444	699.7279203376123	16	FALSE	FALSE	FALSE	0.09204513461990238	1	0	1
