# Supplementary material for: Immune genes are hotspots of shared positive selection across birds and mammals
Source: eLife. 2019 Jan 8;8:e41815. doi: 10.7554/eLife.41815 (PMC6338464; doi:10.7554/eLife.41815)
Supplement: Supplementary file 1. [file elife-41815-supp1.zip › Supp_Table_6_human_speciestree_pathwayres_nocutoff.csv]

ID	Description	GeneRatio	BgRatio	pvalue	p.adjust	qvalue	geneID	Count
hsa04610	Complement and coagulation cascades	23/408	39/3744	2.9107749228754753e-13	7.829984542535028e-11	6.526263774447118e-11	3075/2153/727/714/3827/729/5328/2157/730/2149/5327/732/2243/3426/731/719/3689/716/712/2244/2147/713/7448	23
hsa04060	Cytokine-cytokine receptor interaction	37/408	114/3744	2.3962343735456185e-10	3.222935232418857e-8	2.6863048503432463e-8	1439/59067/8797/2690/3597/3600/8809/268/3455/133396/10344/8784/8792/163702/282618/1237/3572/3977/58985/355/2829/920/1235/7066/8807/6846/3460/3458/959/7132/3454/7850/53832/3459/3593/1236/9180	37
hsa03460	Fanconi anemia pathway	19/408	39/3744	2.9882488998835156e-9	2.679463180228886e-7	2.2333228620182067e-7	353497/2175/51426/57697/672/641/79728/2176/675/84464/55215/5980/83990/84126/2187/9894/5429/80010/146956	19
hsa05322	Systemic lupus erythematosus	14/408	25/3744	3.882145066670909e-8	2.610742557336186e-6	2.176044471581325e-6	727/942/714/729/730/6738/732/731/3458/959/716/712/713/941	14
hsa04974	Protein digestion and absorption	17/408	38/3744	1.0284975077736331e-7	5.533316591822146e-6	4.6119993506480815e-6	255631/1297/1281/1506/1284/1288/4225/6564/1308/4224/1803/1360/6550/1292/54407/481/483	17
hsa03440	Homologous recombination	15/408	33/3744	4.6033220914546834e-7	2.06382273766885e-5	1.720188781543592e-5	4361/672/641/11073/79728/10111/4683/675/5893/10714/580/83990/51720/25788/146956	15
hsa05150	Staphylococcus aureus infection	10/408	16/3744	9.302591345462422e-7	3.574852959899131e-5	2.979627002381197e-5	3075/727/1828/714/3426/719/3689/716/712/713	10
hsa05133	Pertussis	14/408	35/3744	7.191931117234891e-6	2.327516280375208e-4	1.9399763949126174e-4	729238/4790/727/714/840/929/7099/3689/716/712/148022/713/4843/3593	14
hsa05164	Influenza A	22/408	75/3744	8.042123410117509e-6	2.327516280375208e-4	1.9399763949126174e-4	51284/8797/4790/6041/3455/57506/5610/64135/355/4599/7099/27102/3460/3458/7098/7132/148022/7706/842/3454/3459/3593	22
hsa05146	Amoebiasis	15/408	40/3744	8.652476878718246e-6	2.327516280375208e-4	1.9399763949126174e-4	22798/1281/1284/4790/1288/3910/929/732/7099/731/3458/3689/4843/7850/3593	15
hsa05142	Chagas disease (American trypanosomiasis)	16/408	47/3744	1.818590644932294e-5	4.447280758970791e-4	3.7067924150294607e-4	4790/714/916/915/355/7099/3460/3458/8772/712/7132/148022/713/4843/3459/3593	16
hsa05168	Herpes simplex infection	22/408	80/3744	2.504067006297312e-5	5.613283539116474e-4	4.6786515117660306e-4	387332/4790/727/3600/6041/3455/57506/8863/5610/64135/972/355/27102/3460/3458/7098/8772/7132/148022/3454/3459/3593	22
hsa04640	Hematopoietic cell lineage	11/408	26/3744	3.8057652163798156e-5	7.875006486201311e-4	6.56378940152956e-4	2322/290/7037/929/916/915/920/7066/948/928/7850	11
hsa05162	Measles	18/408	64/3744	1.0002561999088328e-4	0.0019219208412534002	0.0016019140645156496	51284/8797/4790/3455/57506/5610/64135/916/915/355/4599/7099/27102/3460/3458/3454/3459/3593	18
hsa04512	ECM-receptor interaction	12/408	34/3744	1.392795062702269e-4	0.002497745812446069	0.0020818620937233918	1297/22798/1284/1288/3910/8516/961/1292/948/6696/7448/63923	12
hsa04620	Toll-like receptor signaling pathway	14/408	45/3744	1.8491562662723145e-4	0.003108893972670329	0.002591251873131599	51284/4790/942/3455/929/7099/7098/6696/8772/148022/3454/941/8737/3593	14
hsa04630	Jak-STAT signaling pathway	19/408	74/3744	2.4283082790223042e-4	0.0038424407473941166	0.0032026604546857634	1439/59067/2690/3597/3600/3455/163702/282618/3572/3977/58985/7066/3460/3458/3454/53832/3459/3593/9180	19
hsa05020	Prion diseases	9/408	22/3744	2.696329254871882e-4	0.0040295142753363124	0.0033585855630860286	6647/727/714/729/730/732/731/712/713	9
hsa04217	Necroptosis	17/408	65/3744	4.0587434739257166e-4	0.005746326286768514	0.004789542160366636	8797/3455/5610/143/355/7099/3460/3458/7098/8772/7132/148022/3454/8737/637/3459/9525	17
hsa05330	Allograft rejection	6/408	11/3744	4.6252634306375015e-4	0.006220979314207439	0.005185163740662042	942/355/3458/959/941/3593	6
hsa05321	Inflammatory bowel disease (IBD)	9/408	24/3744	5.806065079568964e-4	0.007437292887638339	0.006198956701494685	59067/4790/8809/8807/7099/3460/3458/3459/3593	9
hsa01524	Platinum drug resistance	10/408	30/3744	8.497296019659441e-4	0.010389875587674497	0.008659923694676847	4437/672/7153/540/5980/355/8772/842/5429/637	10
hsa04215	Apoptosis - multiple species	7/408	19/3744	0.0027178441577898277	0.031786959932411464	0.02649431604618917	840/56616/8772/7132/842/637/112401	7
hsa05152	Tuberculosis	17/408	79/3744	0.004107713607794471	0.0460406233540297	0.038374692914922036	4360/4790/3920/929/972/7099/3460/3458/8772/3689/7132/50617/842/4843/637/3459/3593	17
hsa04210	Apoptosis	14/408	61/3744	0.0048662837043635335	0.0521158938487403	0.0434384088819475	1439/8797/4790/840/56616/143/355/8772/7132/1514/842/8737/637/4000	14
hsa05145	Toxoplasmosis	13/408	55/3744	0.005037223940770438	0.0521158938487403	0.0434384088819475	22798/4790/3910/7099/3460/3458/959/7132/842/4843/3459/3593/112401	13
hsa03450	Non-homologous end-joining	5/408	12/3744	0.006196396820693792	0.06173447202839371	0.05145545897886074	4361/5591/10111/27343/64421	5
hsa05416	Viral myocarditis	7/408	22/3744	0.006888023921893678	0.06515489254495167	0.05430636709870752	942/1982/3689/959/842/941/637	7
hsa04972	Pancreatic secretion	9/408	33/3744	0.007024133397039399	0.06515489254495167	0.05430636709870752	22802/1506/5408/683/5319/1360/1811/481/483	9
hsa05340	Primary immunodeficiency	7/408	23/3744	0.008994783191735621	0.0806532226192294	0.06722416911718201	64421/5788/5897/916/915/920/959	7
hsa05161	Hepatitis B	13/408	61/3744	0.012439001888102178	0.10014018934922969	0.0834664853507569	4790/4775/57506/64135/355/7099/7098/8772/148022/842/3454/90993/10488	13
hsa04622	RIG-I-like receptor signaling pathway	8/408	30/3744	0.012498299313718677	0.10014018934922969	0.0834664853507569	4790/57506/10010/64135/8772/7706/8737/3593	8
hsa04659	Th17 cell differentiation	10/408	42/3744	0.012598725327414764	0.10014018934922969	0.0834664853507569	59067/4790/4775/3572/916/915/920/3460/3458/3459	10
hsa05143	African trypanosomiasis	6/408	19/3744	0.012710080001630961	0.10014018934922969	0.0834664853507569	3910/7412/2150/355/3458/3593	6
hsa05320	Autoimmune thyroid disease	5/408	14/3744	0.013029392666256651	0.10014018934922969	0.0834664853507569	7173/942/355/959/941	5
hsa05167	Kaposi's sarcoma-associated herpesvirus infection	16/408	82/3744	0.013850262930149593	0.10335942928217241	0.08614971018236245	4790/942/4775/3455/1237/5610/3572/355/7098/8772/7132/148022/842/3454/637/3459	16
hsa05165	Human papillomavirus infection	28/408	169/3744	0.014216724473756057	0.10335942928217241	0.08614971018236245	1297/8638/22798/7015/387332/1284/4790/1288/3910/3455/5523/83933/5610/8516/355/4599/1292/7098/6696/8772/7132/50617/148022/3454/7448/63923/90993/10488	28
hsa04650	Natural killer cell mediated cytotoxicity	10/408	44/3744	0.017439006370609886	0.1230048750903449	0.10252411815395604	51744/8797/3455/355/3460/3458/3689/3454/637/3459	10
hsa04940	Type I diabetes mellitus	5/408	15/3744	0.017833420552131787	0.1230048750903449	0.10252411815395604	942/355/3458/941/3593	5
hsa04145	Phagosome	13/408	64/3744	0.01840757168123306	0.12379091955629233	0.10317928337112216	8685/4360/729238/3920/7037/23673/929/7099/948/4353/3689/50617/1514	13
hsa03410	Base excision repair	6/408	21/3744	0.021074108050978393	0.13497464442174256	0.11250087756537339	3980/252969/27343/10714/143/4350	6
hsa04978	Mineral absorption	6/408	21/3744	0.021074108050978393	0.13497464442174256	0.11250087756537339	10568/6550/1811/9843/481/483	6
hsa05140	Leishmaniasis	8/408	33/3744	0.02218254537512523	0.13876987688159736	0.11566419008327232	4790/7099/3460/3458/3689/4843/3459/3593	8
hsa03430	Mismatch repair	5/408	16/3744	0.023676394569692245	0.14193183022540862	0.11829966675019382	4437/9156/5981/27030/10714	5
hsa04142	Lysosome	14/408	73/3744	0.023743242974510734	0.14193183022540862	0.11829966675019382	4864/138050/4668/3920/411/3482/3423/4126/27074/1497/50617/1514/23062/2717	14
hsa04964	Proximal tubule bicarbonate reclamation	4/408	11/3744	0.02458478293648277	0.1437675349981275	0.11982972003365744	762/6550/481/483	4
hsa05144	Malaria	6/408	22/3744	0.026393889599385177	0.15106290004754497	0.12591038039572328	7412/7099/948/3458/3689/959	6
hsa04976	Bile secretion	7/408	28/3744	0.02695829967218184	0.1510788044128524	0.12592363662663886	1576/200931/6550/64240/481/6555/483	7
hsa04658	Th1 and Th2 cell differentiation	9/408	42/3744	0.03369566064467865	0.18173089084974964	0.15147203972215487	4790/4775/916/915/920/3460/3458/3459/3593	9
hsa04744	Phototransduction	4/408	12/3744	0.03377897599437726	0.18173089084974964	0.15147203972215487	3000/9187/131890/1259	4
hsa05222	Small cell lung cancer	9/408	43/3744	0.03867825031144304	0.19656683498996136	0.16383774546218655	22798/51426/1284/4790/1288/3910/842/4843/112401	9
hsa05323	Rheumatoid arthritis	9/408	43/3744	0.03867825031144304	0.19656683498996136	0.16383774546218655	3600/942/8792/7099/3458/3689/50617/1514/941	9
hsa04672	Intestinal immune network for IgA production	5/408	18/3744	0.0387287816151225	0.19656683498996136	0.16383774546218655	3600/942/959/5284/941	5
hsa04668	TNF signaling pathway	11/408	57/3744	0.04069199942475197	0.20270644157885703	0.16895508533084153	4790/3600/8809/840/7412/355/8772/7132/8737/90993/10488	11
hsa05134	Legionellosis	7/408	31/3744	0.045083397205087625	0.21861827773097284	0.1822175431684493	4790/840/929/7099/3689/842/3593	7
hsa04064	NF-kappa B signaling pathway	11/408	58/3744	0.04551161172094602	0.21861827773097284	0.1822175431684493	4790/7412/5328/8792/929/7099/959/7132/148022/7706/8737	11
hsa05160	Hepatitis C	11/408	60/3744	0.0562909412369112	0.2656537402233178	0.22142143090419367	4790/6041/3455/57506/5610/27102/7098/7132/148022/3454/8737	11
hsa04975	Fat digestion and absorption	5/408	20/3744	0.05851812876177764	0.27140304546410665	0.2262134560119535	5408/5319/10554/948/64240	5
hsa04918	Thyroid hormone synthesis	7/408	33/3744	0.06069357707237614	0.27672156326218955	0.23064642134551508	8458/7173/50506/481/90993/483/10488	7
hsa00603	Glycosphingolipid biosynthesis - globo and isoglobo series	3/408	10/3744	0.08621786519932473	0.3809163168236133	0.3174923712910571	4668/10317/2717	3
hsa04621	NOD-like receptor signaling pathway	12/408	72/3744	0.08667756291649284	0.3809163168236133	0.3174923712910571	7158/4790/6041/3455/57506/838/10010/7099/8772/148022/3454/8737	12
hsa00140	Steroid hormone biosynthesis	4/408	16/3744	0.08779483882179935	0.3809163168236133	0.3174923712910571	3294/1576/412/1312	4
hsa05014	Amyotrophic lateral sclerosis (ALS)	6/408	30/3744	0.10051004598196009	0.4291619423674169	0.3577049255498329	6647/4741/4744/7132/842/637	6
hsa00511	Other glycan degradation	3/408	11/3744	0.10933027104789055	0.4524591217212701	0.37712304021377635	23324/4126/4123	3
hsa00830	Retinol metabolism	3/408	11/3744	0.10933027104789055	0.4524591217212701	0.37712304021377635	8228/1576/340665	3
hsa04066	HIF-1 signaling pathway	8/408	46/3744	0.12106942544866617	0.49344962796501823	0.4112884787969042	4790/7037/7099/3460/3458/387712/4843/3459	8
hsa04740	Olfactory transduction	4/408	18/3744	0.12443041016168327	0.4995788109476538	0.4163971306274712	3000/341152/123041/1261	4
hsa04216	Ferroptosis	5/408	25/3744	0.12854762976051023	0.5011494551532936	0.41770625688769925	51703/7037/2180/10162/23657	5
hsa04970	Salivary secretion	5/408	25/3744	0.12854762976051023	0.5011494551532936	0.41770625688769925	4025/1473/683/481/483	5
hsa05132	Salmonella infection	7/408	40/3744	0.13828899757985755	0.5314248621283097	0.4429406990151828	4790/929/7099/3460/3458/4843/3459	7
hsa05130	Pathogenic Escherichia coli infection	4/408	19/3744	0.14480620619186205	0.5426263245279727	0.4522770773799968	3059/929/7099/4691	4
hsa04115	p53 signaling pathway	8/408	48/3744	0.14523827273611165	0.5426263245279727	0.4522770773799968	9540/9133/64065/51512/355/92344/842/637	8
hsa04514	Cell adhesion molecules (CAMs)	9/408	56/3744	0.14990815813823125	0.5524012950573179	0.4604244799342936	6614/942/7412/5788/8516/920/3689/959/941	9
hsa04614	Renin-angiotensin system	3/408	13/3744	0.16145499626326723	0.5810926695466221	0.4843386367185699	290/183/2028	3
hsa03008	Ribosome biogenesis in eukaryotes	9/408	57/3744	0.16201468481783146	0.5810926695466221	0.4843386367185699	23195/166378/134430/55781/55127/26354/84128/51096/83732	9
hsa04611	Platelet activation	7/408	43/3744	0.18165124238043412	0.6429497921096944	0.5358963244741339	1281/2149/2243/2244/91807/5742/54518	7
hsa05202	Transcriptional misregulation in cancer	13/408	91/3744	0.18651747235417976	0.6464109344499472	0.5387811740866318	2322/51426/4790/6935/942/4299/5328/79058/929/5327/4291/4353/7850	13
hsa00531	Glycosaminoglycan degradation	3/408	14/3744	0.1898381554704306	0.6464109344499472	0.5387811740866318	138050/411/3423	3
hsa00770	Pantothenate and CoA biosynthesis	3/408	14/3744	0.1898381554704306	0.6464109344499472	0.5387811740866318	1807/51733/5169	3
hsa04380	Osteoclast differentiation	8/408	53/3744	0.21473790258463968	0.7220561974408509	0.601831226980635	4790/3455/8792/3460/3458/7132/3454/3459	8
hsa04024	cAMP signaling pathway	12/408	89/3744	0.25898438604564483	0.8514684675114693	0.7096958856581607	2737/4790/5727/268/2149/139760/1261/1259/481/90993/483/10488	12
hsa04612	Antigen processing and presentation	4/408	24/3744	0.26172697022207864	0.8514684675114693	0.7096958856581607	972/920/3458/1514	4
hsa04911	Insulin secretion	5/408	32/3744	0.26563286247158335	0.8514684675114693	0.7096958856581607	139760/481/90993/483/10488	5
hsa04925	Aldosterone synthesis and secretion	6/408	40/3744	0.265886064204325	0.8514684675114693	0.7096958856581607	8911/221955/481/90993/483/10488	6
hsa04151	PI3K-Akt signaling pathway	23/408	185/3744	0.27914210503253917	0.8834026618088592	0.7363129210146235	1297/2322/22798/1284/4790/672/1288/2690/3910/3455/5523/2149/8516/7099/1292/6696/842/3454/7448/63923/90993/10488/9180	23
hsa03030	DNA replication	4/408	25/3744	0.28709446364332974	0.8876828818397207	0.7398804689174742	246243/79621/5981/10714	4
hsa05412	Arrhythmogenic right ventricular cardiomyopathy (ARVC)	4/408	25/3744	0.28709446364332974	0.8876828818397207	0.7398804689174742	1829/1824/8516/4000	4
hsa00730	Thiamine metabolism	2/408	10/3744	0.2987836864765284	0.9030652995751253	0.7527016584210593	251/122481	2
hsa00982	Drug metabolism - cytochrome P450	2/408	10/3744	0.2987836864765284	0.9030652995751253	0.7527016584210593	1565/1576	2
hsa04114	Oocyte meiosis	8/408	59/3744	0.3110316408355794	0.9145698182635875	0.7622906331056317	27127/9133/9748/699/151648/89869/10744/286151	8
hsa00410	beta-Alanine metabolism	3/408	18/3744	0.31188773363932915	0.9145698182635875	0.7622906331056317	1807/51733/1962	3
hsa04971	Gastric acid secretion	4/408	26/3744	0.3127896776217474	0.9145698182635875	0.7622906331056317	389015/91807/481/483	4
hsa04660	T cell receptor signaling pathway	8/408	60/3744	0.3279646171596962	0.9385370427229605	0.7822672279397009	4790/4775/5788/916/915/920/3458/959	8
hsa05215	Prostate cancer	8/408	60/3744	0.3279646171596962	0.9385370427229605	0.7822672279397009	4790/6935/5328/5327/842/7850/90993/10488	8
hsa00910	Nitrogen metabolism	2/408	11/3744	0.3408844454606701	0.951803864841353	0.7933250761542094	761/762	2
hsa00071	Fatty acid degradation	3/408	19/3744	0.3432155200357295	0.951803864841353	0.7933250761542094	51703/2180/1962	3
hsa00790	Folate biosynthesis	3/408	19/3744	0.3432155200357295	0.951803864841353	0.7933250761542094	4337/251/55034	3
hsa05166	HTLV-I infection	16/408	132/3744	0.36392364202311955	0.9907929026106824	0.8258222980085125	701/7015/387332/4790/3600/4775/7412/9133/706/10714/916/915/10744/3689/7132/7850	16
hsa05221	Acute myeloid leukemia	4/408	28/3744	0.36464125412066006	0.9907929026106824	0.8258222980085125	2322/4790/929/4353	4
hsa04510	Focal adhesion	11/408	89/3744	0.37629538706146654	0.9998061222177186	0.8333347839263318	1297/22798/1284/1288/3910/8516/1292/6696/91807/7448/63923	11
hsa00980	Metabolism of xenobiotics by cytochrome P450	2/408	12/3744	0.38215852733965805	0.9998061222177186	0.8333347839263318	1565/1576	2
hsa05200	Pathways in cancer	31/408	268/3744	0.3880231476753173	0.9998061222177186	0.8333347839263318	2737/2322/22798/1439/11186/7015/51426/1284/4790/4437/1288/5727/3910/3597/3600/3455/840/675/2149/3572/355/3460/3458/8772/842/3454/4843/637/3459/3593/112401	31
hsa01212	Fatty acid metabolism	4/408	29/3744	0.39055647483269396	0.9998061222177186	0.8333347839263318	2194/51703/2180/1962	4
hsa04926	Relaxin signaling pathway	7/408	55/3744	0.3922797871493235	0.9998061222177186	0.8333347839263318	1281/1284/4790/1288/4843/90993/10488	7
hsa04920	Adipocytokine signaling pathway	5/408	38/3744	0.4001479403882099	0.9998061222177186	0.8333347839263318	4790/51703/2180/948/7132	5
hsa04933	AGE-RAGE signaling pathway in diabetic complications	6/408	47/3744	0.4064905372826564	0.9998061222177186	0.8333347839263318	1281/1284/4790/1288/50507/7412	6
hsa00983	Drug metabolism - other enzymes	4/408	30/3744	0.4163184955133934	0.9998061222177186	0.8333347839263318	1807/51733/1576/4353	4
hsa03420	Nucleotide excision repair	4/408	30/3744	0.4163184955133934	0.9998061222177186	0.8333347839263318	2074/2073/5981/10714	4
hsa04979	Cholesterol metabolism	4/408	30/3744	0.4163184955133934	0.9998061222177186	0.8333347839263318	4864/706/948/64240	4
hsa04973	Carbohydrate digestion and absorption	2/408	13/3744	0.4222864420808201	0.9998061222177186	0.8333347839263318	481/483	2
hsa04977	Vitamin digestion and absorption	2/408	13/3744	0.4222864420808201	0.9998061222177186	0.8333347839263318	8029/686	2
hsa04062	Chemokine signaling pathway	8/408	67/3744	0.44884411440340377	0.9998061222177186	0.8333347839263318	4790/10344/131890/1237/2829/1235/6846/1236	8
hsa00601	Glycosphingolipid biosynthesis - lacto and neolacto series	2/408	14/3744	0.46102782318255153	0.9998061222177186	0.8333347839263318	2528/10317	2
hsa05016	Huntington's disease	12/408	105/3744	0.47695494295430063	0.9998061222177186	0.8333347839263318	25981/27019/1769/3064/387332/6647/4731/7019/4714/842/90993/10488	12
hsa04340	Hedgehog signaling pathway	4/408	33/3744	0.49175207418042277	0.9998061222177186	0.8333347839263318	2737/132884/5727/2121	4
hsa05212	Pancreatic cancer	4/408	33/3744	0.49175207418042277	0.9998061222177186	0.8333347839263318	51426/4790/675/842	4
hsa05163	Human cytomegalovirus infection	10/408	88/3744	0.4949841018264446	0.9998061222177186	0.8333347839263318	4790/4775/355/8772/7132/842/8737/637/90993/10488	10
hsa02010	ABC transporters	2/408	15/3744	0.4982080440724297	0.9998061222177186	0.8333347839263318	10351/64240	2
hsa04022	cGMP-PKG signaling pathway	8/408	70/3744	0.500062887446137	0.9998061222177186	0.8333347839263318	4775/140/1259/91807/481/90993/483/10488	8
hsa04623	Cytosolic DNA-sensing pathway	3/408	25/3744	0.5230463174352705	0.9998061222177186	0.8333347839263318	4790/57506/8737	3
hsa04960	Aldosterone-regulated sodium reabsorption	2/408	16/3744	0.5337068011167532	0.9998061222177186	0.8333347839263318	481/483	2
hsa00310	Lysine degradation	4/408	35/3744	0.5397282937025215	0.9998061222177186	0.8333347839263318	79823/64324/83852/1962	4
hsa04110	Cell cycle	9/408	82/3744	0.5443753072518912	0.9998061222177186	0.8333347839263318	701/5591/27127/9133/23595/699/10744/4999/4998	9
hsa04146	Peroxisome	7/408	65/3744	0.5732326041340292	0.9998061222177186	0.8333347839263318	6647/26061/51703/283927/2180/1962/4843	7
hsa05418	Fluid shear stress and atherosclerosis	7/408	65/3744	0.5732326041340292	0.9998061222177186	0.8333347839263318	4790/7412/5327/3458/7132/1514/7850	7
hsa05223	Non-small cell lung cancer	3/408	27/3744	0.5769449581901431	0.9998061222177186	0.8333347839263318	11186/51426/842	3
hsa00562	Inositol phosphate metabolism	5/408	47/3744	0.592911043607981	0.9998061222177186	0.8333347839263318	3635/9110/89869/8871/23007	5
hsa05030	Cocaine addiction	3/408	28/3744	0.6024214026784809	0.9998061222177186	0.8333347839263318	4790/90993/10488	3
hsa04071	Sphingolipid signaling pathway	6/408	58/3744	0.6174544085679574	0.9998061222177186	0.8333347839263318	4790/5523/56624/140/7132/637	6
hsa00350	Tyrosine metabolism	2/408	19/3744	0.6295320610216633	0.9998061222177186	0.8333347839263318	7173/1312	2
hsa04961	Endocrine and other factor-regulated calcium reabsorption	2/408	19/3744	0.6295320610216633	0.9998061222177186	0.8333347839263318	481/483	2
hsa04962	Vasopressin-regulated water reabsorption	3/408	30/3744	0.6502616737112412	0.9998061222177186	0.8333347839263318	51626/90993/10488	3
hsa04218	Cellular senescence	8/408	80/3744	0.6567407993224326	0.9998061222177186	0.8333347839263318	4361/4790/4775/2305/10111/4683/9133/10758	8
hsa00590	Arachidonic acid metabolism	2/408	20/3744	0.6578776120889956	0.9998061222177186	0.8333347839263318	5319/5742	2
hsa04931	Insulin resistance	6/408	61/3744	0.6672993658991655	0.9998061222177186	0.8333347839263318	4790/5506/948/7132/90993/10488	6
hsa03320	PPAR signaling pathway	4/408	41/3744	0.6680887652984571	0.9998061222177186	0.8333347839263318	51703/2180/1962/948	4
hsa04270	Vascular smooth muscle contraction	4/408	41/3744	0.6680887652984571	0.9998061222177186	0.8333347839263318	10267/5319/800/91807	4
hsa00220	Arginine biosynthesis	1/408	10/3744	0.6850348757806679	0.9998061222177186	0.8333347839263318	4843	1
hsa00561	Glycerolipid metabolism	3/408	32/3744	0.6938620152026138	0.9998061222177186	0.8333347839263318	5408/10554/2717	3
hsa04520	Adherens junction	3/408	32/3744	0.6938620152026138	0.9998061222177186	0.8333347839263318	5795/4008/117178	3
hsa04657	IL-17 signaling pathway	4/408	43/3744	0.7049848590961915	0.9998061222177186	0.8333347839263318	4790/10758/3458/8772	4
hsa00760	Nicotinate and nicotinamide metabolism	2/408	22/3744	0.7093317362141152	0.9998061222177186	0.8333347839263318	683/5169	2
hsa05219	Bladder cancer	2/408	22/3744	0.7093317362141152	0.9998061222177186	0.8333347839263318	11186/7380	2
hsa04927	Cortisol synthesis and secretion	3/408	33/3744	0.7140730093048329	0.9998061222177186	0.8333347839263318	8911/90993/10488	3
hsa04932	Non-alcoholic fatty liver disease (NAFLD)	7/408	75/3744	0.7245262274914945	0.9998061222177186	0.8333347839263318	4790/840/4731/355/7132/4714/637	7
hsa04080	Neuroactive ligand-receptor interaction	16/408	165/3744	0.7308017673701731	0.9998061222177186	0.8333347839263318	2690/2149/706/2150/165829/3001/140/286530/57105/719/6870/3269/2147/55584/8973/1144	16
hsa00380	Tryptophan metabolism	2/408	23/3744	0.7325436678168435	0.9998061222177186	0.8333347839263318	23498/1962	2
hsa05010	Alzheimer's disease	8/408	86/3744	0.7354496470175678	0.9998061222177186	0.8333347839263318	840/4731/355/8772/7132/4714/842/637	8
hsa00240	Pyrimidine metabolism	6/408	66/3744	0.7407553137923495	0.9998061222177186	0.8333347839263318	1807/51733/10714/5169/221264/953	6
hsa04261	Adrenergic signaling in cardiomyocytes	5/408	56/3744	0.7461004965194988	0.9998061222177186	0.8333347839263318	5523/481/90993/483/10488	5
hsa05203	Viral carcinogenesis	8/408	88/3744	0.7587497385410125	0.9998061222177186	0.8333347839263318	387332/4790/83933/1237/5610/3572/90993/10488	8
hsa00600	Sphingolipid metabolism	3/408	36/3744	0.7685218098308216	0.9998061222177186	0.8333347839263318	56624/64781/2717	3
hsa04928	Parathyroid hormone synthesis, secretion and action	4/408	47/3744	0.7696521061901869	0.9998061222177186	0.8333347839263318	8521/10568/90993/10488	4
hsa04924	Renin secretion	2/408	25/3744	0.7742599959959333	0.9998061222177186	0.8333347839263318	22802/183	2
hsa05414	Dilated cardiomyopathy (DCM)	2/408	25/3744	0.7742599959959333	0.9998061222177186	0.8333347839263318	8516/4000	2
hsa04371	Apelin signaling pathway	5/408	60/3744	0.7987992190727919	0.9998061222177186	0.8333347839263318	5327/7019/6696/91807/4843	5
hsa00030	Pentose phosphate pathway	1/408	14/3744	0.8017703880947002	0.9998061222177186	0.8333347839263318	64080	1
hsa00670	One carbon pool by folate	1/408	14/3744	0.8017703880947002	0.9998061222177186	0.8333347839263318	25902	1
hsa05204	Chemical carcinogenesis	1/408	14/3744	0.8017703880947002	0.9998061222177186	0.8333347839263318	1576	1
hsa04330	Notch signaling pathway	2/408	27/3744	0.8101861999713061	0.9998061222177186	0.8333347839263318	9541/151636	2
hsa05213	Endometrial cancer	2/408	27/3744	0.8101861999713061	0.9998061222177186	0.8333347839263318	51426/842	2
hsa04070	Phosphatidylinositol signaling system	5/408	61/3744	0.8105402773918657	0.9998061222177186	0.8333347839263318	9677/3635/9110/89869/8871	5
hsa04662	B cell receptor signaling pathway	3/408	39/3744	0.8142234355362612	0.9998061222177186	0.8333347839263318	4790/3635/4775	3
hsa04260	Cardiac muscle contraction	2/408	28/3744	0.8261681074553697	0.9998061222177186	0.8333347839263318	481/483	2
hsa05410	Hypertrophic cardiomyopathy (HCM)	2/408	28/3744	0.8261681074553697	0.9998061222177186	0.8333347839263318	8516/4000	2
hsa04020	Calcium signaling pathway	8/408	96/3744	0.8372874119860727	0.9998061222177186	0.8333347839263318	8911/2149/89869/57105/6870/3269/91807/4843	8
hsa00330	Arginine and proline metabolism	2/408	29/3744	0.8409311260897336	0.9998061222177186	0.8333347839263318	5832/4843	2
hsa00512	Mucin type O-glycan biosynthesis	1/408	16/3744	0.8427698534377841	0.9998061222177186	0.8333347839263318	117248	1
hsa00650	Butanoate metabolism	1/408	16/3744	0.8427698534377841	0.9998061222177186	0.8333347839263318	1962	1
hsa04392	Hippo signaling pathway - multiple species	1/408	16/3744	0.8427698534377841	0.9998061222177186	0.8333347839263318	11186	1
hsa04625	C-type lectin receptor signaling pathway	3/408	42/3744	0.8520536489506614	0.9998061222177186	0.8333347839263318	4790/4775/3593	3
hsa05210	Colorectal cancer	3/408	42/3744	0.8520536489506614	0.9998061222177186	0.8333347839263318	51426/4437/842	3
hsa00052	Galactose metabolism	1/408	17/3744	0.8599774445851511	0.9998061222177186	0.8333347839263318	2717	1
hsa00860	Porphyrin and chlorophyll metabolism	1/408	17/3744	0.8599774445851511	0.9998061222177186	0.8333347839263318	9843	1
hsa01523	Antifolate resistance	1/408	17/3744	0.8599774445851511	0.9998061222177186	0.8333347839263318	4790	1
hsa04710	Circadian rhythm	1/408	17/3744	0.8599774445851511	0.9998061222177186	0.8333347839263318	8863	1
hsa05205	Proteoglycans in cancer	9/408	110/3744	0.8627916611203432	0.9998061222177186	0.8333347839263318	287/3059/5727/5328/355/7099/1514/7448/3593	9
hsa04211	Longevity regulating pathway	3/408	43/3744	0.8630838081897467	0.9998061222177186	0.8333347839263318	4790/90993/10488	3
hsa04666	Fc gamma R-mediated phagocytosis	3/408	43/3744	0.8630838081897467	0.9998061222177186	0.8333347839263318	3635/273/5788	3
hsa05131	Shigellosis	2/408	31/3744	0.867099107507349	0.9998061222177186	0.8333347839263318	4790/3059	2
hsa03018	RNA degradation	4/408	56/3744	0.8743919634692033	0.9998061222177186	0.8333347839263318	9652/84186/154197/387712	4
hsa00230	Purine metabolism	8/408	101/3744	0.8751917871439885	0.9998061222177186	0.8333347839263318	3000/51816/122481/10714/5169/221264/953/2984	8
hsa00500	Starch and sucrose metabolism	1/408	18/3744	0.8753059132219256	0.9998061222177186	0.8333347839263318	5169	1
hsa00563	Glycosylphosphatidylinositol (GPI)-anchor biosynthesis	1/408	18/3744	0.8753059132219256	0.9998061222177186	0.8333347839263318	284098	1
hsa04913	Ovarian steroidogenesis	1/408	18/3744	0.8753059132219256	0.9998061222177186	0.8333347839263318	3294	1
hsa04966	Collecting duct acid secretion	1/408	18/3744	0.8753059132219256	0.9998061222177186	0.8333347839263318	50617	1
hsa05216	Thyroid cancer	1/408	18/3744	0.8753059132219256	0.9998061222177186	0.8333347839263318	51426	1
hsa04137	Mitophagy - animal	3/408	45/3744	0.8829976245352968	0.9998061222177186	0.8333347839263318	10133/10241/4077	3
hsa04726	Serotonergic synapse	3/408	45/3744	0.8829976245352968	0.9998061222177186	0.8333347839263318	1565/285242/5742	3
hsa04152	AMPK signaling pathway	5/408	69/3744	0.885863278334893	0.9998061222177186	0.8333347839263318	2194/5523/948/90993/10488	5
hsa00640	Propanoate metabolism	1/408	19/3744	0.8889600161219402	0.9998061222177186	0.8333347839263318	1962	1
hsa04923	Regulation of lipolysis in adipocytes	1/408	19/3744	0.8889600161219402	0.9998061222177186	0.8333347839263318	5742	1
hsa04750	Inflammatory mediator regulation of TRP channels	2/408	33/3744	0.8892660042646214	0.9998061222177186	0.8333347839263318	2150/3269	2
hsa05031	Amphetamine addiction	2/408	33/3744	0.8892660042646214	0.9998061222177186	0.8333347839263318	90993/10488	2
hsa04728	Dopaminergic synapse	4/408	60/3744	0.9058637211704846	0.9998061222177186	0.8333347839263318	5523/1312/90993/10488	4
hsa01230	Biosynthesis of amino acids	2/408	35/3744	0.9079652726417329	0.9998061222177186	0.8333347839263318	5832/387712	2
hsa04725	Cholinergic synapse	3/408	48/3744	0.9080490398772556	0.9998061222177186	0.8333347839263318	8973/90993/10488	3
hsa05217	Basal cell carcinoma	3/408	49/3744	0.9152548020881992	0.9998061222177186	0.8333347839263318	2737/51426/5727	3
hsa00565	Ether lipid metabolism	1/408	22/3744	0.9216039952444708	0.9998061222177186	0.8333347839263318	5319	1
hsa05220	Chronic myeloid leukemia	2/408	38/3744	0.9305570776696988	0.9998061222177186	0.8333347839263318	51426/4790	2
hsa04919	Thyroid hormone signaling pathway	4/408	65/3744	0.9352703253319008	0.9998061222177186	0.8333347839263318	89869/842/481/483	4
hsa04713	Circadian entrainment	2/408	39/3744	0.9368453826498845	0.9998061222177186	0.8333347839263318	8911/8863	2
hsa05100	Bacterial invasion of epithelial cells	2/408	39/3744	0.9368453826498845	0.9998061222177186	0.8333347839263318	23607/3059	2
hsa04350	TGF-beta signaling pathway	2/408	40/3744	0.9425919527688964	0.9998061222177186	0.8333347839263318	268/3458	2
hsa05169	Epstein-Barr virus infection	7/408	103/3744	0.9432394061403728	0.9998061222177186	0.8333347839263318	387332/4790/5610/27102/3458/953/8737	7
hsa00564	Glycerophospholipid metabolism	3/408	54/3744	0.9441440978149569	0.9998061222177186	0.8333347839263318	5319/10554/10162	3
hsa04213	Longevity regulating pathway - multiple species	1/408	25/3744	0.9446676366739588	0.9998061222177186	0.8333347839263318	6647	1
hsa04664	Fc epsilon RI signaling pathway	1/408	25/3744	0.9446676366739588	0.9998061222177186	0.8333347839263318	3635	1
hsa05206	MicroRNAs in cancer	6/408	92/3744	0.9462764907403847	0.9998061222177186	0.8333347839263318	11186/4790/672/6935/5328/63923	6
hsa04370	VEGF signaling pathway	1/408	26/3744	0.9507379793028978	0.9998061222177186	0.8333347839263318	842	1
hsa05120	Epithelial cell signaling in Helicobacter pylori infection	2/408	42/3744	0.9526291403375914	0.9998061222177186	0.8333347839263318	4790/50617	2
hsa00480	Glutathione metabolism	1/408	27/3744	0.9561438169694976	0.9998061222177186	0.8333347839263318	290	1
hsa05033	Nicotine addiction	1/408	27/3744	0.9561438169694976	0.9998061222177186	0.8333347839263318	8973	1
hsa04917	Prolactin signaling pathway	2/408	44/3744	0.9609786857895983	0.9998061222177186	0.8333347839263318	4790/8792	2
hsa04714	Thermogenesis	8/408	122/3744	0.964312735827004	0.9998061222177186	0.8333347839263318	51703/29078/4731/51103/2180/4714/90993/10488	8
hsa00970	Aminoacyl-tRNA biosynthesis	1/408	29/3744	0.9652443966383645	0.9998061222177186	0.8333347839263318	5188	1
hsa05034	Alcoholism	3/408	60/3744	0.966712162475303	0.9998061222177186	0.8333347839263318	83933/90993/10488	3
hsa04727	GABAergic synapse	2/408	46/3744	0.9679080224903562	0.9998061222177186	0.8333347839263318	54407/81539	2
hsa00010	Glycolysis / Gluconeogenesis	1/408	30/3744	0.9690614319469909	0.9998061222177186	0.8333347839263318	387712	1
hsa00280	Valine, leucine and isoleucine degradation	1/408	30/3744	0.9690614319469909	0.9998061222177186	0.8333347839263318	1962	1
hsa03022	Basal transcription factors	1/408	30/3744	0.9690614319469909	0.9998061222177186	0.8333347839263318	387332	1
hsa05110	Vibrio cholerae infection	1/408	30/3744	0.9690614319469909	0.9998061222177186	0.8333347839263318	50617	1
hsa04530	Tight junction	4/408	75/3744	0.9706014592897703	0.9998061222177186	0.8333347839263318	3059/79778/84952/123720	4
hsa04914	Progesterone-mediated oocyte maturation	2/408	47/3744	0.9709131033037648	0.9998061222177186	0.8333347839263318	9133/699	2
hsa04922	Glucagon signaling pathway	2/408	47/3744	0.9709131033037648	0.9998061222177186	0.8333347839263318	90993/10488	2
hsa04724	Glutamatergic synapse	2/408	48/3744	0.9736463234527435	0.9998061222177186	0.8333347839263318	54407/81539	2
hsa00520	Amino sugar and nucleotide sugar metabolism	1/408	32/3744	0.9754863673562902	0.9998061222177186	0.8333347839263318	51005	1
hsa03050	Proteasome	1/408	32/3744	0.9754863673562902	0.9998061222177186	0.8333347839263318	3458	1
hsa04742	Taste transduction	1/408	32/3744	0.9754863673562902	0.9998061222177186	0.8333347839263318	285242	1
hsa05214	Glioma	1/408	32/3744	0.9754863673562902	0.9998061222177186	0.8333347839263318	51426	1
hsa04390	Hippo signaling pathway	5/408	91/3744	0.9766270074296923	0.9998061222177186	0.8333347839263318	23418/11186/286204/268/3689	5
hsa04670	Leukocyte transendothelial migration	2/408	50/3744	0.9783888728543325	0.9998061222177186	0.8333347839263318	7412/3689	2
hsa04921	Oxytocin signaling pathway	2/408	51/3744	0.9804395393881955	0.9998061222177186	0.8333347839263318	4775/91807	2
hsa05230	Central carbon metabolism in cancer	1/408	34/3744	0.9805796360767165	0.9998061222177186	0.8333347839263318	2322	1
hsa04810	Regulation of actin cytoskeleton	6/408	107/3744	0.9815786313666326	0.9998061222177186	0.8333347839263318	85464/2149/8516/3689/2147/91807	6
hsa03015	mRNA surveillance pathway	2/408	52/3744	0.9823012647374358	0.9998061222177186	0.8333347839263318	5523/8731	2
hsa00510	N-Glycan biosynthesis	1/408	35/3744	0.9827153526483337	0.9998061222177186	0.8333347839263318	84920	1
hsa04721	Synaptic vesicle cycle	1/408	35/3744	0.9827153526483337	0.9998061222177186	0.8333347839263318	50617	1
hsa04915	Estrogen signaling pathway	2/408	53/3744	0.9839907509284336	0.9998061222177186	0.8333347839263318	90993/10488	2
hsa04916	Melanogenesis	2/408	55/3744	0.9869129892821874	0.9998061222177186	0.8333347839263318	90993/10488	2
hsa04723	Retrograde endocannabinoid signaling	3/408	71/3744	0.9876233693019396	0.9998061222177186	0.8333347839263318	4731/221955/4714	3
hsa05218	Melanoma	1/408	38/3744	0.987816188865199	0.9998061222177186	0.8333347839263318	51426	1
hsa04360	Axon guidance	4/408	86/3744	0.9882799918018332	0.9998061222177186	0.8333347839263318	5727/85464/4775/10154	4
hsa04550	Signaling pathways regulating pluripotency of stem cells	3/408	73/3744	0.9897107017532929	0.9998061222177186	0.8333347839263318	55183/3572/3977	3
hsa03010	Ribosome	4/408	88/3744	0.9901336582343416	0.9998061222177186	0.8333347839263318	64928/29093/51081/64983	4
hsa00190	Oxidative phosphorylation	3/408	74/3744	0.9906230727833163	0.9998061222177186	0.8333347839263318	4731/50617/4714	3
hsa04141	Protein processing in endoplasmic reticulum	5/408	104/3744	0.9917263719232363	0.9998061222177186	0.8333347839263318	55757/55768/64215/5610/27102	5
hsa01200	Carbon metabolism	2/408	61/3744	0.9928978413719882	0.9998061222177186	0.8333347839263318	1962/387712	2
hsa05012	Parkinson's disease	3/408	77/3744	0.9929164108344923	0.9998061222177186	0.8333347839263318	4731/4714/842	3
hsa04144	Endocytosis	8/408	146/3744	0.9931713163336636	0.9998061222177186	0.8333347839263318	84249/253725/273/7037/3482/131890/64145/9525	8
hsa04120	Ubiquitin mediated proteolysis	3/408	78/3744	0.9935526212885433	0.9998061222177186	0.8333347839263318	672/10054/112401	3
hsa04140	Autophagy - animal	3/408	80/3744	0.9946634934242067	0.9998061222177186	0.8333347839263318	3920/9110/1514	3
hsa01522	Endocrine resistance	1/408	47/3744	0.9957404126177061	0.9998061222177186	0.8333347839263318	1565	1
hsa05226	Gastric cancer	3/408	84/3744	0.9963564050847232	0.9998061222177186	0.8333347839263318	7015/51426/1015	3
hsa05231	Choline metabolism in cancer	1/408	50/3744	0.9970010649331782	0.9998061222177186	0.8333347839263318	6581	1
hsa04910	Insulin signaling pathway	2/408	71/3744	0.9974836472213953	0.9998061222177186	0.8333347839263318	2194/5506	2
hsa03013	RNA transport	4/408	104/3744	0.9976238359434426	0.9998061222177186	0.8333347839263318	10460/96764/1982/25929	4
hsa04015	Rap1 signaling pathway	4/408	104/3744	0.9976238359434426	0.9998061222177186	0.8333347839263318	2149/2533/3689/54518	4
hsa04068	FoxO signaling pathway	2/408	73/3744	0.9979602437513612	0.9998061222177186	0.8333347839263318	9133/5897	2
hsa04072	Phospholipase D signaling pathway	2/408	73/3744	0.9979602437513612	0.9998061222177186	0.8333347839263318	2149/10554	2
hsa04934	Cushing's syndrome	3/408	91/3744	0.9981501311524986	0.9998061222177186	0.8333347839263318	8911/90993/10488	3
hsa05224	Breast cancer	3/408	91/3744	0.9981501311524986	0.9998061222177186	0.8333347839263318	51426/672/675	3
hsa03040	Spliceosome	2/408	76/3744	0.9985134225460064	0.9998061222177186	0.8333347839263318	10569/10523	2
hsa04010	MAPK signaling pathway	7/408	153/3744	0.9985763542603161	0.9998061222177186	0.8333347839263318	2322/8911/4790/4775/929/355/7132	7
hsa04014	Ras signaling pathway	5/408	125/3744	0.9986257297087814	0.9998061222177186	0.8333347839263318	2322/11186/4790/5319/51365	5
hsa04310	Wnt signaling pathway	2/408	81/3744	0.9991256203424697	0.9998061222177186	0.8333347839263318	27130/4775	2
hsa04722	Neurotrophin signaling pathway	1/408	62/3744	0.9992654023900114	0.9998061222177186	0.8333347839263318	4790	1
hsa05225	Hepatocellular carcinoma	2/408	89/3744	0.9996290066727567	0.9998061222177186	0.8333347839263318	7015/51426	2
hsa04150	mTOR signaling pathway	2/408	95/3744	0.9998061222177186	0.9998061222177186	0.8333347839263318	7132/9894	2
