# Supplementary material for: Immune genes are hotspots of shared positive selection across birds and mammals
Source: eLife. 2019 Jan 8;8:e41815. doi: 10.7554/eLife.41815 (PMC6338464; doi:10.7554/eLife.41815)
Supplement: Supplementary file 1. [file elife-41815-supp1.zip › Supp_Table_10_bird_mammal_sig_align_length_logistic_regression_all_res.csv]

rowname	Estimate	Std. Error	z value	Pr(>|z|)	qvalue
(Intercept)	-2.3984973318428677	0.09328509404801971	-25.71147466076638	8.69913185248932e-146	0.1
bird_sig	0.5644565176817005	0.12837421154735554	4.396961904404608	1.0977660299389527e-5	0.1
length	3.51678177705631e-4	4.430983790633829e-5	7.936796754910386	2.0746960487631788e-15	0.1
bird_sig:length	-1.7885386004233e-5	5.602442679273088e-5	-0.3192426416142041	0.7495425239698013	0.1
(Intercept)	-3.280773045543396	0.11792570889281782	-27.820676901974586	2.4389690687601283e-170	0.01
bird_sig	0.4937377042906301	0.17514760002911228	2.8189807008977747	0.004817641461295633	0.01
length	2.885695781401043e-4	4.877017088582606e-5	5.916927763399952	3.2801066358536865e-9	0.01
bird_sig:length	4.627514156772796e-5	6.41879473242656e-5	0.72093194278288	0.47095138858707425	0.01
(Intercept)	-4.719692857626813	0.19015485937115462	-24.82025898909404	5.41880989717766e-136	0.001
bird_sig	1.252860417032306	0.26317876862078055	4.760491978885946	1.931216100202137e-6	0.001
length	3.888229699191625e-4	6.132281146516616e-5	6.340592686948636	2.2888292370861048e-10	0.001
bird_sig:length	-4.215662709184587e-5	7.970899688834142e-5	-0.528881666280408	0.5968875408685155	0.001
(Intercept)	-5.251701290528649	0.2241532660071743	-23.42906433654445	2.1612488094374147e-121	1e-4
bird_sig	1.4472254577970394	0.32279528650929357	4.483415707358454	7.345762736984772e-6	1e-4
length	4.0097830150628817e-4	6.296837291040844e-5	6.367931756420022	1.915941228441252e-10	1e-4
bird_sig:length	-6.764218182214733e-5	8.820479074346028e-5	-0.7668765069561995	0.44315494286562274	1e-4
