# Supplementary material for: Immune genes are hotspots of shared positive selection across birds and mammals
Source: eLife. 2019 Jan 8;8:e41815. doi: 10.7554/eLife.41815 (PMC6338464; doi:10.7554/eLife.41815)
Supplement: Supplementary file 1. [file elife-41815-supp1.zip › Supp_Table_5_zebrafinch_genetree_pathwayres_nocutoff.csv]

ID	Description	GeneRatio	BgRatio	pvalue	p.adjust	qvalue	geneID	Count
tgu03460	Fanconi anemia pathway	19/308	36/3119	8.382198593973398e-11	1.0058638312768078e-8	8.911600610434878e-9	100227601/100228595/100226778/100224649/100220313/100218737/100221854/100218603/100218744/100218770/100229223/100217592/100217494/100218256/100225124/100219734/100230209/100218169/100225595	19
tgu05164	Influenza A	23/308	68/3119	4.34661729435927e-8	2.607970376615562e-6	2.3105702459488754e-6	100231797/100221542/100230865/100227788/100224671/100218625/100223594/100222644/100225721/100218402/100216357/100223214/100217912/100226664/100232771/100223221/100227485/100231928/100221651/100227981/100230358/100222262/100217488	23
tgu04060	Cytokine-cytokine receptor interaction	31/308	115/3119	7.98317908604424e-8	3.193271634417696e-6	2.829126623475327e-6	100223945/100222341/105759145/100227787/100222957/100224671/100220266/100232567/101233248/100217789/100222629/100227074/100226842/100223352/100225721/100225461/100227917/100229899/100231762/100222755/100227529/100217912/100226664/100231712/100227485/100230358/100230419/100228054/100222262/100217488/100219851	31
tgu03440	Homologous recombination	13/308	31/3119	2.645318845834535e-6	7.935956537503605e-5	7.030979037612844e-5	100224649/100220313/100224506/100218737/100223052/100218603/100223085/100221313/100229796/100217494/100223255/100218275/100225595	13
tgu05168	Herpes simplex infection	21/308	78/3119	1.1298003241825729e-5	2.711520778038175e-4	2.4023122682618922e-4	100228722/100221542/100227865/100227787/100224671/100218625/100217777/100223594/100222644/100229033/100225721/100223214/100217912/100226664/100232771/100229649/100227485/100231928/100230358/100222262/100217488	21
tgu04620	Toll-like receptor signaling pathway	13/308	40/3119	6.758348929848116e-5	0.0012224708688336416	0.0010830662960719108	100231797/100221542/100218239/100224671/100216357/100232771/100231638/100229649/100231928/100230358/100223361/100230522/100217488	13
tgu04512	ECM-receptor interaction	11/308	30/3119	7.131080068196243e-5	0.0012224708688336416	0.0010830662960719108	100224952/100232151/105759150/100228260/100232593/100224979/100224039/100221639/100231638/100219625/100228142	11
tgu04217	Necroptosis	17/308	64/3119	9.532176595710127e-5	0.001429826489356519	0.0012667761002193721	100227788/100224671/100223594/100225721/100216357/100217912/100226664/100232771/100229649/100227485/100231928/100230358/100230522/100228765/100222262/100231359/100221971	17
tgu04622	RIG-I-like receptor signaling pathway	8/308	30/3119	0.006936547198948	0.09248729598597334	0.08194049907529216	100221542/100218625/100231307/100222644/100229649/100221651/100230522/100217488	8
tgu04210	Apoptosis	12/308	57/3119	0.008257567567372021	0.09909081080846426	0.08779098150574466	100221542/100218205/100190646/100225721/100229649/100227485/100232421/100227981/100230522/100228765/100232247/100231359	12
tgu04142	Lysosome	14/308	74/3119	0.01183483883193787	0.12910733271204947	0.11438456670102631	100230708/100228309/100229129/100222683/100228383/100232425/100231299/100218699/101233525/100223329/100221499/100232421/100217744/100218534	14
tgu04744	Phototransduction	4/308	11/3119	0.01755819218078906	0.15925553378210286	0.14109481501747712	100229764/100232202/100228229/100218318	4
tgu03008	Ribosome biogenesis in eukaryotes	11/308	56/3119	0.018729833633415027	0.15925553378210286	0.14109481501747712	100223488/100221993/100230719/100218856/100224158/100231668/100226238/100226237/100226191/100229317/100222920	11
tgu04145	Phagosome	11/308	56/3119	0.018729833633415027	0.15925553378210286	0.14109481501747712	100219050/100228147/100227997/100222683/100224962/100223777/100216357/100221639/100229042/100221499/100232421	11
tgu00140	Steroid hormone biosynthesis	5/308	17/3119	0.020741933338839908	0.15925553378210286	0.14109481501747712	100222415/100223162/100231423/100226694/100222458	5
tgu04514	Cell adhesion molecules (CAMs)	11/308	57/3119	0.02123407117094705	0.15925553378210286	0.14109481501747712	101233162/100218239/100232188/100228668/100232593/100227917/100231108/100229042/100231712/101234149/100223361	11
tgu04672	Intestinal immune network for IgA production	5/308	19/3119	0.03309632781823424	0.23362113754047698	0.20698013062796647	100227787/100218239/100231712/100224070/100223361	5
tgu04621	NOD-like receptor signaling pathway	12/308	70/3119	0.038823421147318515	0.25692127332994374	0.22762323338880983	100226073/100221542/100227788/100224671/100218625/100231307/100216357/100229649/100231928/100230358/100230522/100231359	12
tgu03410	Base excision repair	5/308	20/3119	0.04067920161057442	0.25692127332994374	0.22762323338880983	100220473/100226151/100219386/100221313/100222531	5
tgu00591	Linoleic acid metabolism	3/308	11/3119	0.08657409885554433	0.4947091363173962	0.43829493656190366	100221364/100223162/100224711	3
tgu00603	Glycosphingolipid biosynthesis - globo and isoglobo series	3/308	11/3119	0.08657409885554433	0.4947091363173962	0.43829493656190366	100229129/105758714/100218534	3
tgu04115	p53 signaling pathway	8/308	48/3119	0.09492904872163137	0.5177948112088984	0.4587480344920942	100227514/100225413/100221212/100227034/100225721/105758489/100227981/100228765	8
tgu05132	Salmonella infection	6/308	34/3119	0.11215265392650055	0.585144281355655	0.5184173019028172	100221542/100216357/100217912/100226664/100230954/100222262	6
tgu00770	Pantothenate and CoA biosynthesis	3/308	13/3119	0.1297749975719736	0.6229199883454734	0.5518852528323931	100224054/100224765/100219928	3
tgu00830	Retinol metabolism	3/308	13/3119	0.1297749975719736	0.6229199883454734	0.5518852528323931	100223162/100231394/100218943	3
tgu00511	Other glycan degradation	3/308	14/3119	0.15370487526960985	0.6504752704136045	0.576298265892755	100229436/100218699/100228971	3
tgu04510	Focal adhesion	12/308	89/3119	0.1630104771138212	0.6504752704136045	0.576298265892755	100224952/100232151/105759150/100228260/100222880/100232593/100224039/100231638/100219625/100232455/100228142/100231359	12
tgu04920	Adipocytokine signaling pathway	6/308	38/3119	0.16648439471215123	0.6504752704136045	0.576298265892755	100221542/100217956/100222629/100228952/100221639/100227485	6
tgu04114	Oocyte meiosis	8/308	55/3119	0.17010424867372895	0.6504752704136045	0.576298265892755	100232651/100225413/100228589/100227797/100224515/100229724/100218154/100222049	8
tgu00410	beta-Alanine metabolism	3/308	15/3119	0.17888069936374126	0.6504752704136045	0.576298265892755	100224054/100224765/100218671	3
tgu00531	Glycosaminoglycan degradation	3/308	15/3119	0.17888069936374126	0.6504752704136045	0.576298265892755	100228309/100228383/100231299	3
tgu02010	ABC transporters	3/308	15/3119	0.17888069936374126	0.6504752704136045	0.576298265892755	100221984/100223114/100232513	3
tgu03430	Mismatch repair	3/308	15/3119	0.17888069936374126	0.6504752704136045	0.576298265892755	100231784/100221752/100221313	3
tgu04216	Ferroptosis	4/308	25/3119	0.22895632389136944	0.795667109696281	0.7049331410467051	100217956/100228952/100231699/100223276	4
tgu00071	Fatty acid degradation	3/308	17/3119	0.23206957366141528	0.795667109696281	0.7049331410467051	100217956/100228952/100218671	3
tgu00590	Arachidonic acid metabolism	4/308	26/3119	0.25121882594407974	0.814763759818637	0.7218521029972135	100221364/100224711/100219009/100226968	4
tgu03030	DNA replication	4/308	26/3119	0.25121882594407974	0.814763759818637	0.7218521029972135	100226884/100220552/100221752/100221313	4
tgu04623	Cytosolic DNA-sensing pathway	4/308	27/3119	0.27391162558773896	0.8649840808033862	0.7663455452731756	100221542/100218625/100224044/100230522	4
tgu00730	Thiamine metabolism	2/308	11/3119	0.29730567446484657	0.89875655421109	0.7962667717133343	100228856/100231546	2
tgu03320	PPAR signaling pathway	5/308	37/3119	0.2995855180703633	0.89875655421109	0.7962667717133343	100229057/100217956/100228952/100218671/100221639	5
tgu01212	Fatty acid metabolism	4/308	29/3119	0.3201771072210323	0.9371037284518019	0.8302410225757193	100226957/100217956/100228952/100218671	4
tgu00592	alpha-Linolenic acid metabolism	2/308	12/3119	0.33530244890868577	0.9383953058467791	0.8313853148291641	100221364/100224711	2
tgu03420	Nucleotide excision repair	4/308	30/3119	0.34355455816169794	0.9383953058467791	0.8313853148291641	100220862/100226677/100221752/100221313	4
tgu00790	Folate biosynthesis	3/308	21/3119	0.3440782788104857	0.9383953058467791	0.8313853148291641	100232601/100228856/100221503	3
tgu04270	Vascular smooth muscle contraction	5/308	42/3119	0.40138020740616254	0.999730030664808	0.8857257289223301	100221364/100222880/100224711/100222084/100232455	5
tgu04371	Apelin signaling pathway	6/308	52/3119	0.40887039314136253	0.999730030664808	0.8857257289223301	100222880/100227960/100222142/100231638/100232455/100230954	6
tgu00562	Inositol phosphate metabolism	5/308	46/3119	0.481901141791404	0.999730030664808	0.8857257289223301	100219581/100223363/100229724/100227989/100219860	5
tgu04933	AGE-RAGE signaling pathway in diabetic complications	5/308	46/3119	0.481901141791404	0.999730030664808	0.8857257289223301	100220437/100221542/105759150/100228764/100232188	5
tgu04146	Peroxisome	6/308	57/3119	0.4994046774904093	0.999730030664808	0.8857257289223301	100190732/100232217/100217956/100228952/100218671/100230954	6
tgu04020	Calcium signaling pathway	10/308	98/3119	0.5069111025323174	0.999730030664808	0.8857257289223301	100221511/100222880/100220661/100229724/100230062/100220643/100221055/100232455/100230954/100227653	10
tgu00240	Pyrimidine metabolism	7/308	70/3119	0.5458308552492439	0.999730030664808	0.8857257289223301	100224054/100224765/100221313/100219928/100218581/100222446/100218994	7
tgu00350	Tyrosine metabolism	2/308	19/3119	0.5732847239948204	0.999730030664808	0.8857257289223301	100218312/100222458	2
tgu00983	Drug metabolism - other enzymes	3/308	31/3119	0.6036387326518645	0.999730030664808	0.8857257289223301	100228147/100224054/100224765	3
tgu04340	Hedgehog signaling pathway	3/308	31/3119	0.6036387326518645	0.999730030664808	0.8857257289223301	100220884/100224767/100218032	3
tgu00380	Tryptophan metabolism	2/308	21/3119	0.6290286619138812	0.999730030664808	0.8857257289223301	100229666/100218671	2
tgu00310	Lysine degradation	3/308	33/3119	0.6469133687601069	0.999730030664808	0.8857257289223301	100219102/100231131/100218671	3
tgu00561	Glycerolipid metabolism	3/308	34/3119	0.6672603832596327	0.999730030664808	0.8857257289223301	100231740/100225268/100218534	3
tgu00760	Nicotinate and nicotinamide metabolism	2/308	23/3119	0.6789543199826388	0.999730030664808	0.8857257289223301	100224783/100219928	2
tgu00040	Pentose and glucuronate interconversions	1/308	11/3119	0.6819766027106212	0.999730030664808	0.8857257289223301	100225235	1
tgu00220	Arginine biosynthesis	1/308	11/3119	0.6819766027106212	0.999730030664808	0.8857257289223301	100230954	1
tgu00980	Metabolism of xenobiotics by cytochrome P450	1/308	11/3119	0.6819766027106212	0.999730030664808	0.8857257289223301	100227392	1
tgu04110	Cell cycle	7/308	80/3119	0.6897343980577628	0.999730030664808	0.8857257289223301	100232651/100225413/100226325/100227797/100218154/100226144/100227064	7
tgu04080	Neuroactive ligand-receptor interaction	16/308	179/3119	0.7054127206633458	0.999730030664808	0.8857257289223301	100222341/101233626/100220661/100222020/100226444/100226557/100225754/100221812/100230062/100231704/100220643/100221055/100220988/100229519/100232619/100227653	16
tgu04070	Phosphatidylinositol signaling system	5/308	59/3119	0.7069019073946434	0.999730030664808	0.8857257289223301	100225111/100219581/100223363/100229724/100227989	5
tgu00670	One carbon pool by folate	1/308	12/3119	0.7134924348744335	0.999730030664808	0.8857257289223301	100224764	1
tgu00600	Sphingolipid metabolism	3/308	37/3119	0.723123918389236	0.999730030664808	0.8857257289223301	100219353/100225105/100218534	3
tgu00230	Purine metabolism	9/308	106/3119	0.7346846971618036	0.999730030664808	0.8857257289223301	100229764/100223090/100231546/100221313/100219928/100218581/100218994/100189932/100228246	9
tgu00030	Pentose phosphate pathway	1/308	13/3119	0.7418942147452654	0.999730030664808	0.8857257289223301	100230521	1
tgu00910	Nitrogen metabolism	1/308	13/3119	0.7418942147452654	0.999730030664808	0.8857257289223301	100227844	1
tgu04218	Cellular senescence	6/308	73/3119	0.7420331928956219	0.999730030664808	0.8857257289223301	100221542/100218292/100223052/100225413/100226375/100221795	6
tgu00330	Arginine and proline metabolism	2/308	27/3119	0.7623283803051041	0.999730030664808	0.8857257289223301	100229739/100230954	2
tgu00565	Ether lipid metabolism	2/308	27/3119	0.7623283803051041	0.999730030664808	0.8857257289223301	100221364/100224711	2
tgu04330	Notch signaling pathway	2/308	28/3119	0.780006195688463	0.999730030664808	0.8857257289223301	100219832/100219830	2
tgu04261	Adrenergic signaling in cardiomyocytes	4/308	53/3119	0.7833365506392315	0.999730030664808	0.8857257289223301	100229364/100220102/100228265/100222350	4
tgu00601	Glycosphingolipid biosynthesis - lacto and neolacto series	1/308	15/3119	0.7905526549270628	0.999730030664808	0.8857257289223301	105758714	1
tgu00650	Butanoate metabolism	1/308	15/3119	0.7905526549270628	0.999730030664808	0.8857257289223301	100218671	1
tgu00860	Porphyrin and chlorophyll metabolism	1/308	15/3119	0.7905526549270628	0.999730030664808	0.8857257289223301	100223630	1
tgu00062	Fatty acid elongation	1/308	16/3119	0.8113354456108467	0.999730030664808	0.8857257289223301	101233080	1
tgu01040	Biosynthesis of unsaturated fatty acids	1/308	16/3119	0.8113354456108467	0.999730030664808	0.8857257289223301	101233080	1
tgu04260	Cardiac muscle contraction	2/308	30/3119	0.8119373229867334	0.999730030664808	0.8857257289223301	100229364/100228265	2
tgu04625	C-type lectin receptor signaling pathway	3/308	43/3119	0.8126229112601218	0.999730030664808	0.8857257289223301	100221542/100227788/100217488	3
tgu00512	Mucin type O-glycan biosynthesis	1/308	17/3119	0.8300620594528896	0.999730030664808	0.8857257289223301	100220675	1
tgu00563	Glycosylphosphatidylinositol (GPI)-anchor biosynthesis	1/308	17/3119	0.8300620594528896	0.999730030664808	0.8857257289223301	100219489	1
tgu00640	Propanoate metabolism	1/308	17/3119	0.8300620594528896	0.999730030664808	0.8857257289223301	100218671	1
tgu00052	Galactose metabolism	1/308	18/3119	0.8469353301455105	0.999730030664808	0.8857257289223301	100218534	1
tgu00564	Glycerophospholipid metabolism	4/308	59/3119	0.8491676161306214	0.999730030664808	0.8857257289223301	100221364/100224711/100225268/100231699	4
tgu01230	Biosynthesis of amino acids	2/308	33/3119	0.8521123450527113	0.999730030664808	0.8857257289223301	100229739/100232072	2
tgu00500	Starch and sucrose metabolism	1/308	19/3119	0.8621381415983265	0.999730030664808	0.8857257289223301	100219928	1
tgu04530	Tight junction	5/308	76/3119	0.8842432034772155	0.999730030664808	0.8857257289223301	100223649/100220328/100218782/100229227/100230224	5
tgu04810	Regulation of actin cytoskeleton	7/308	104/3119	0.9020570372026055	0.999730030664808	0.8857257289223301	100222880/100220661/100232593/100229042/100220988/100229694/100232455	7
tgu04144	Endocytosis	10/308	141/3119	0.9043137437373802	0.999730030664808	0.8857257289223301	100224817/100223253/100225066/100222957/100228670/100232425/100220367/100228229/100224260/100221971	10
tgu03018	RNA degradation	3/308	58/3119	0.9363216685399253	0.999730030664808	0.8857257289223301	100219531/100225677/100232072	3
tgu00480	Glutathione metabolism	1/308	27/3119	0.9403733482704004	0.999730030664808	0.8857257289223301	100219009	1
tgu04370	VEGF signaling pathway	1/308	27/3119	0.9403733482704004	0.999730030664808	0.8857257289223301	100227981	1
tgu04914	Progesterone-mediated oocyte maturation	2/308	44/3119	0.941226861809367	0.999730030664808	0.8857257289223301	100225413/100227797	2
tgu00010	Glycolysis / Gluconeogenesis	1/308	28/3119	0.9463128724401018	0.999730030664808	0.8857257289223301	100232072	1
tgu00970	Aminoacyl-tRNA biosynthesis	1/308	28/3119	0.9463128724401018	0.999730030664808	0.8857257289223301	100220632	1
tgu03050	Proteasome	1/308	28/3119	0.9463128724401018	0.999730030664808	0.8857257289223301	100226664	1
tgu03022	Basal transcription factors	1/308	29/3119	0.9516624794567465	0.999730030664808	0.8857257289223301	100228722	1
tgu00280	Valine, leucine and isoleucine degradation	1/308	31/3119	0.9608198498102305	0.999730030664808	0.8857257289223301	100218671	1
tgu00520	Amino sugar and nucleotide sugar metabolism	1/308	33/3119	0.9682469448274345	0.999730030664808	0.8857257289223301	100227837	1
tgu04520	Adherens junction	1/308	33/3119	0.9682469448274345	0.999730030664808	0.8857257289223301	100222235	1
tgu01200	Carbon metabolism	2/308	54/3119	0.9756477125472134	0.999730030664808	0.8857257289223301	100218671/100232072	2
tgu04916	Melanogenesis	2/308	54/3119	0.9756477125472134	0.999730030664808	0.8857257289223301	100220102/100222350	2
tgu00190	Oxidative phosphorylation	3/308	71/3119	0.9770819042612906	0.999730030664808	0.8857257289223301	100231827/100221499/100190740	3
tgu04137	Mitophagy - animal	1/308	39/3119	0.9831123547341012	0.999730030664808	0.8857257289223301	100218860	1
tgu03010	Ribosome	4/308	91/3119	0.9840230707548412	0.999730030664808	0.8857257289223301	100190501/100190626/100231335/100218080	4
tgu00510	N-Glycan biosynthesis	1/308	40/3119	0.9848011192606911	0.999730030664808	0.8857257289223301	100232739	1
tgu04350	TGF-beta signaling pathway	1/308	41/3119	0.9863215009650455	0.999730030664808	0.8857257289223301	100226664	1
tgu03040	Spliceosome	3/308	78/3119	0.9871059079998776	0.999730030664808	0.8857257289223301	100219449/100230538/100229990	3
tgu04140	Autophagy - animal	3/308	82/3119	0.9907787034941122	0.999730030664808	0.8857257289223301	100222683/100223363/100232421	3
tgu03013	RNA transport	4/308	101/3119	0.9926790907509198	0.999730030664808	0.8857257289223301	100221862/100218284/100229543/100220363	4
tgu04910	Insulin signaling pathway	2/308	71/3119	0.9948868678111555	0.999730030664808	0.8857257289223301	100226957/100220292	2
tgu04141	Protein processing in endoplasmic reticulum	4/308	106/3119	0.9950968160589304	0.999730030664808	0.8857257289223301	100224753/100228659/100223594/100223214	4
tgu03015	mRNA surveillance pathway	1/308	51/3119	0.9952418026403957	0.999730030664808	0.8857257289223301	100223646	1
tgu04120	Ubiquitin mediated proteolysis	2/308	75/3119	0.9964899314259146	0.999730030664808	0.8857257289223301	100224649/100231359	2
tgu04068	FoxO signaling pathway	2/308	76/3119	0.9968064354405817	0.999730030664808	0.8857257289223301	100225413/100221953	2
tgu04150	mTOR signaling pathway	2/308	95/3119	0.9994854117652352	0.999730030664808	0.8857257289223301	100227485/100219734	2
tgu04010	MAPK signaling pathway	5/308	156/3119	0.9996894441181446	0.999730030664808	0.8857257289223301	100219587/100221511/100221542/100225721/100227485	5
tgu04310	Wnt signaling pathway	1/308	78/3119	0.999730030664808	0.999730030664808	0.8857257289223301	100222496	1
