# Supplementary material for: Immune genes are hotspots of shared positive selection across birds and mammals
Source: eLife. 2019 Jan 8;8:e41815. doi: 10.7554/eLife.41815 (PMC6338464; doi:10.7554/eLife.41815)
Supplement: Supplementary file 1. [file elife-41815-supp1.zip › Supp_Table_9_mammal_bird_prop_selected_test_allq_overall_overlap.csv]

qval	n.genes	n.sig.both	expected.sig.both	odds.ratio	conf.lower	conf.upper	p.value
0.1	4931	556	426.3	2.03	1.75	2.363	0
0.01	4931	208	139.3	2.21	1.785	2.743	0
0.001	4931	98	46	4.14	2.958	5.819	0
1e-04	4931	59	24.2	4.65	3.056	7.117	0
