# Supplementary material for: Immune genes are hotspots of shared positive selection across birds and mammals
Source: eLife. 2019 Jan 8;8:e41815. doi: 10.7554/eLife.41815 (PMC6338464; doi:10.7554/eLife.41815)
Supplement: Supplementary file 1. [file elife-41815-supp1.zip › Supp_Table_8_bodymass_PC1_gene_COMBINED_spearman_GSE_results_nocutoff.csv]

Proportion of sites under selection:
ID	Description	setSize	enrichmentScore	NES	pvalue	p.adjust	qvalues	rank	leading_edge	core_enrichment
gga04218	Cellular senescence	39	-0.493450434	-1.517304398	0.007021063	0.610832497	0.610832497	1066	tags=38%, list=20%, signal=31%	396033/416552/395609/101748851/374138/416868/419880/421597/396349/424261/422595/378914/768913/420375
gga03440	Homologous recombination	19	-0.55100477	-1.530077277	0.019088017	0.828856749	0.828856749	1055	tags=47%, list=20%, signal=38%	416517/422104/373983/424010/415577/419053/416572/421071
gga04068	FoxO signaling pathway	24	-0.503024163	-1.456234469	0.029015544	0.828856749	0.828856749	1704	tags=54%, list=32%, signal=37%	423572/422497/378894/396167/395609/426054/430495/429064/396349/424261/428703/378914
gga04371	Apelin signaling pathway	25	-0.481867468	-1.396283961	0.041450777	0.828856749	0.828856749	957	tags=36%, list=18%, signal=30%	395210/419580/420893/373888/396349/417319/769202/415748
gga03460	Fanconi anemia pathway	30	-0.455338563	-1.362906543	0.066191446	0.828856749	0.828856749	1055	tags=33%, list=20%, signal=27%	416517/100049617/422104/373983/415577/415383/100857997/415949/416572
gga04350	TGF-beta signaling pathway	18	-0.495569374	-1.372169409	0.071805702	0.828856749	0.828856749	917	tags=33%, list=17%, signal=28%	395303/428131/424639/424261/395887
gga03420	Nucleotide excision repair	10	-0.563362094	-1.381236108	0.072222222	0.828856749	0.828856749	981	tags=40%, list=19%, signal=33%	422788/419053/423785
gga04810	Regulation of actin cytoskeleton	51	-0.407398736	-1.294277096	0.085341365	0.828856749	0.828856749	1704	tags=47%, list=32%, signal=32%	395478/415607/423572/395470/428564/373938/428837/373922/416734/425730/420072/424860/419580/770457/420893/424114/429363/396349/396133/418491/419752/415748/417586
gga04115	p53 signaling pathway	23	-0.473428893	-1.358669948	0.085743802	0.828856749	0.828856749	1360	tags=48%, list=26%, signal=36%	373954/426464/428089/416552/395609/419823/419382/378914/768913/770613
gga00600	Sphingolipid metabolism	14	0.298654539	1.207189662	0.144736842	1	1	3715	tags=100%, list=70%, signal=30%	416942/770663/423394/423379/425523/423679/430542/415619/422188/426249/378907/417006/429131/100859407
gga04210	Apoptosis	34	-0.408281892	-1.239731822	0.153846154	1	1	1704	tags=47%, list=32%, signal=32%	771230/395990/426970/418958/373954/378894/426464/396033/378921/417414/415464/419964/429064/395693/396349
gga04625	C-type lectin receptor signaling pathway	28	-0.421457592	-1.231940445	0.156441718	1	1	1325	tags=36%, list=25%, signal=27%	430480/386574/396033/395609/396384/101748851/419964/419752/429451
gga04060	Cytokine-cytokine receptor interaction	73	-0.355126283	-1.157597115	0.173	1	1	2340	tags=53%, list=44%, signal=30%	422062/395684/769278/395885/395258/422581/769909/395663/374270/395199/418158/395665/428315/408184/395262/101751037/100859040/416585/414804/415651/395096/422219/378894/421685/422166/395664/770275/426054/422230/418502/395294/429064/424261/395887/417247/396132/374223/419771
gga05132	Salmonella infection	20	-0.417338218	-1.195923884	0.223991507	1	1	1281	tags=60%, list=24%, signal=46%	395807/417241/415388/428564/421685/396033/769965/418502/417209/554217/419457
gga00310	Lysine degradation	22	-0.404879574	-1.172832316	0.240913811	1	1	1506	tags=45%, list=28%, signal=33%	416214/425119/414897/424877/420404/426778/420078/425064/425846
gga00561	Glycerolipid metabolism	19	-0.40541058	-1.151474782	0.282563025	1	1	1330	tags=32%, list=25%, signal=24%	424747/423916/770911/421945/426550
gga04261	Adrenergic signaling in cardiomyocytes	23	-0.397037497	-1.131184721	0.291880781	1	1	1091	tags=61%, list=21%, signal=49%	396282/422365/427417/378903/100859610/430150/395279/419774/419580/424733/395693/417319/769202
gga04010	MAPK signaling pathway	59	-0.331040242	-1.065394319	0.369849246	1	1	1613	tags=31%, list=30%, signal=21%	423572/100858422/427368/386574/430150/429269/396033/101748851/419964/424860/770457/429064/395693/396349/424261/416526/431336
gga04914	Progesterone-mediated oocyte maturation	19	-0.386640504	-1.068309194	0.379524302	1	1	1066	tags=37%, list=20%, signal=30%	421226/423064/423816/416204/428167/420375
gga00270	Cysteine and methionine metabolism	10	0.327423474	1.032461292	0.386138614	1	1	38	tags=20%, list=1%, signal=20%	422069/418602
gga04110	Cell cycle	33	-0.353257577	-1.063450452	0.402228977	1	1	1066	tags=27%, list=20%, signal=22%	421226/395609/378922/427918/378914/768913/424640/420375
gga04012	ErbB signaling pathway	20	-0.375308385	-1.045024073	0.433507853	1	1	1704	tags=45%, list=32%, signal=31%	423572/428837/416734/422456/424860/396349/378914/426482
gga05164	Influenza A	46	-0.329313453	-1.032071281	0.439317954	1	1	2441	tags=54%, list=46%, signal=30%	416633/407090/395360/395457/396330/419755/424185/417241/395147/771142/417401/395665/426970/430480/378894/421685/396033/395664/100008585/418502/429064/396349/422936/430616
gga04270	Vascular smooth muscle contraction	26	-0.352236813	-1.021294445	0.469556244	1	1	727	tags=23%, list=14%, signal=20%	420893/396349/373965/419752/415748
gga00010	Glycolysis / Gluconeogenesis	10	-0.416887982	-1.006186846	0.470852018	1	1	693	tags=50%, list=13%, signal=44%	395833/768421/423918/419796
gga00565	Ether lipid metabolism	11	0.258395454	0.91985345	0.484536082	1	1	2966	tags=91%, list=56%, signal=40%	423226/420361/426748/770292/395816/421152/418028/424986/100857837/417006
gga04510	Focal adhesion	53	-0.31694703	-1.010288935	0.48496994	1	1	1704	tags=38%, list=32%, signal=26%	396548/395478/418236/423572/395470/396440/373938/428837/416734/425730/428268/395210/424860/395935/420893/101748153/396133/426482/415748
gga04330	Notch signaling pathway	15	-0.373486156	-1.003098756	0.490343348	1	1	945	tags=27%, list=18%, signal=22%	416286/426905/419416
gga04910	Insulin signaling pathway	33	-0.333414971	-1.005450717	0.508646999	1	1	2322	tags=58%, list=44%, signal=33%	373915/417438/422181/771172/418201/417361/771142/428674/423572/395688/429269/416552/423064/396061/101747406/768421/396349/426482
gga03320	PPAR signaling pathway	17	-0.359821335	-0.979489049	0.51910828	1	1	2646	tags=71%, list=50%, signal=35%	396550/415361/426008/423749/404536/415487/420197/417730/417220/424877/426892
gga04114	Oocyte meiosis	23	-0.345903178	-0.98287313	0.521829522	1	1	978	tags=30%, list=18%, signal=25%	423816/420245/101748851/428167/420650/418182
gga04620	Toll-like receptor signaling pathway	26	-0.333374311	-0.989634175	0.524352332	1	1	2410	tags=58%, list=46%, signal=32%	768950/396330/427944/417241/771142/395665/430480/396033/378921/395664/100008585/395210/554217/396349
gga04340	Hedgehog signaling pathway	14	-0.367124469	-0.962747735	0.539699571	1	1	667	tags=57%, list=13%, signal=50%	420769/395956/396282/395801/395806/419710/415488
gga04530	Tight junction	37	-0.317173352	-0.976264351	0.540650407	1	1	3181	tags=78%, list=60%, signal=31%	420070/417750/395511/425665/429110/373918/416083/428756/424863/421409/416460/395751/427982/415457/416339/420132/421455/396152/415388/420903/422108/422336/408032/426867/416564/420962/415405/418491
gga00970	Aminoacyl-tRNA biosynthesis	12	-0.378500742	-0.961966402	0.558139535	1	1	2326	tags=42%, list=44%, signal=23%	415957/421436/415668/416132
gga04146	Peroxisome	30	0.185212003	0.968052674	0.571428571	1	1	461	tags=23%, list=9%, signal=21%	420533/426601/423349/421669/423028/416728/422547
gga00515	Mannose type O-glycan biosynthesis	10	-0.394736948	-0.952562974	0.573991031	1	1	1301	tags=30%, list=25%, signal=23%	423373/373949
gga01212	Fatty acid metabolism	15	-0.355109673	-0.947590517	0.575562701	1	1	948	tags=27%, list=18%, signal=22%	770955/424877/423947
gga04144	Endocytosis	62	-0.299662802	-0.973778736	0.58958959	1	1	1731	tags=34%, list=33%, signal=23%	424317/396191/419641/426468/420517/395817/423772/395609/420072/419420/423102/419589/418094/416835/395294/424639/424261/424698/427480/416524
gga04916	Melanogenesis	21	-0.328656897	-0.91562179	0.613375131	1	1	409	tags=76%, list=8%, signal=71%	395775/416567/424949/396543/395703/395913/427687/427856/418154/374059/427417/100859610/396349/419416/373909
gga05168	Herpes simplex infection	50	-0.29539331	-0.934413579	0.630150754	1	1	2441	tags=54%, list=46%, signal=29%	407090/395360/396330/395995/417122/373991/395258/424185/395147/776269/419600/395665/426516/430480/421685/396033/395664/100008585/418083/421086/374116/418502/429064/415780/422936/421185
gga04142	Lysosome	40	-0.296097462	-0.920657933	0.638663968	1	1	2321	tags=48%, list=44%, signal=27%	416395/395473/395472/419531/422392/422498/414800/421076/420079/416834/422121/418104/427823/395817/396547/425576/416577/424961
gga03410	Base excision repair	12	-0.354465123	-0.899989655	0.646799117	1	1	2446	tags=58%, list=46%, signal=31%	395510/417530/770068/422037/418958/419053
gga04540	Gap junction	12	-0.358581941	-0.900747042	0.650776053	1	1	1640	tags=67%, list=31%, signal=46%	416567/427687/429128/415388/423572/428252/396349
gga03030	DNA replication	11	-0.357214702	-0.888575399	0.654668166	1	1	426	tags=18%, list=8%, signal=17%	419053
gga03018	RNA degradation	28	-0.300309406	-0.891125283	0.670385396	1	1	1242	tags=29%, list=23%, signal=22%	772197/417936/415327/426807/419781/415992/423918
gga04672	Intestinal immune network for IgA production	12	-0.351054508	-0.890041722	0.675854465	1	1	2394	tags=58%, list=45%, signal=32%	374229/419848/427944/395258/770275/419964
gga00564	Glycerophospholipid metabolism	27	-0.299004815	-0.886636162	0.678571429	1	1	2731	tags=59%, list=52%, signal=29%	395650/422129/421059/418028/424986/100857837/421578/395314/424839/424747/415716/770911/424321/421945/426550
gga00051	Fructose and mannose metabolism	10	-0.355113412	-0.851161117	0.709131905	1	1	1170	tags=30%, list=22%, signal=23%	768421/770049
gga01200	Carbon metabolism	20	-0.30415262	-0.847234227	0.732365145	1	1	2067	tags=40%, list=39%, signal=24%	395833/100858903/424381/424877/768421/423918/419796
gga03015	mRNA surveillance pathway	23	-0.299961275	-0.858419482	0.732776618	1	1	2016	tags=35%, list=38%, signal=22%	428216/424753/419021/101750600/426014/424733/423338
gga04070	Phosphatidylinositol signaling system	38	-0.28049431	-0.862927328	0.735234216	1	1	1704	tags=32%, list=32%, signal=22%	424214/417472/424839/424747/422136/420072/770911/424114/416767/418182/419908
gga04217	Necroptosis	34	-0.277537014	-0.846975296	0.737804878	1	1	2610	tags=56%, list=49%, signal=28%	395274/770805/396282/395280/420294/417241/395147/395665/418958/378894/421685/378921/395664/100008585/101749275/421684/418502/429064
gga04120	Ubiquitin mediated proteolysis	30	-0.275551161	-0.82937314	0.763506626	1	1	2555	tags=57%, list=48%, signal=29%	419536/417628/417359/416838/419239/395280/420095/419448/422940/419758/419495/415868/395178/395609/373983/419421
gga04622	RIG-I-like receptor signaling pathway	22	-0.277648913	-0.799426212	0.774530271	1	1	2497	tags=55%, list=47%, signal=29%	407090/396330/420294/419755/424185/424190/417401/430480/396033/378921/422936
gga00510	N-Glycan biosynthesis	18	-0.279642316	-0.777760723	0.783068783	1	1	3359	tags=78%, list=63%, signal=28%	422448/395078/424952/396169/418342/425542/418013/418265/417733/418880/422339/416393/403122
gga04370	VEGF signaling pathway	14	0.204849634	0.798090461	0.788235294	1	1	345	tags=29%, list=7%, signal=27%	423226/415805/396416/776273
gga04310	Wnt signaling pathway	30	-0.26960363	-0.802664449	0.791242363	1	1	3229	tags=73%, list=61%, signal=29%	416567/424949/396543/395703/395479/427687/426903/427856/418154/378890/428413/374059/395623/429784/395152/415607/395234/771427/101748851/429363/419416
gga00260	Glycine, serine and threonine metabolism	12	-0.309439411	-0.770915575	0.792833147	1	1	1465	tags=42%, list=28%, signal=30%	415993/424381/552895/420015
gga04912	GnRH signaling pathway	17	-0.286885116	-0.781887955	0.798507463	1	1	424	tags=47%, list=8%, signal=43%	386583/421998/427687/424986/423572/395693/396349
gga04933	AGE-RAGE signaling pathway in diabetic complications	26	0.168725726	0.877446508	0.806451613	1	1	771	tags=38%, list=15%, signal=33%	419012/418752/415805/776273/425224/415905/395196/422350/374199/396340
gga00190	Oxidative phosphorylation	10	-0.325235863	-0.780414972	0.807215333	1	1	1461	tags=40%, list=28%, signal=29%	418104/418541/374159
gga04514	Cell adhesion molecules (CAMs)	35	-0.264383714	-0.803737254	0.818642351	1	1	2415	tags=43%, list=46%, signal=23%	768950/418415/427982/427944/417171/100859605/428253/395470/386580/768858/424913/421960/396175/396343
gga03013	RNA transport	46	-0.254467688	-0.799002019	0.821392533	1	1	1484	tags=28%, list=28%, signal=21%	417313/420530/772284/425500/422183/427835/395514/423338/418240/425544/422899/430616
gga04520	Adherens junction	18	-0.26937353	-0.742732601	0.832264957	1	1	3115	tags=67%, list=59%, signal=28%	418815/373918/395330/422323/423749/418415/424532/426359/415388/395688/424261
gga04623	Cytosolic DNA-sensing pathway	15	-0.266284385	-0.711377451	0.868108108	1	1	1162	tags=27%, list=22%, signal=21%	396033/378921/422936
gga04621	NOD-like receptor signaling pathway	41	-0.239931735	-0.749799743	0.886754297	1	1	1193	tags=24%, list=23%, signal=19%	430480/396033/417603/378921/395664/100008585/421684/415349/422936
gga04020	Calcium signaling pathway	54	-0.234104392	-0.750229065	0.89224572	1	1	858	tags=17%, list=16%, signal=14%	422942/404296/420893/416526/418182/428071/373909/415748
gga00562	Inositol phosphate metabolism	27	-0.242599672	-0.71176149	0.892783505	1	1	1355	tags=26%, list=26%, signal=19%	422136/420072/424114/416767/418182/425030
gga04512	ECM-receptor interaction	33	-0.235447073	-0.709633413	0.895431472	1	1	1784	tags=33%, list=34%, signal=22%	396548/395470/417730/396440/428268/395210/395935/101748153/421960/396133
gga04150	mTOR signaling pathway	37	-0.227215882	-0.69693287	0.911200807	1	1	3340	tags=70%, list=63%, signal=26%	428953/415688/416567/427437/424949/426792/426199/396543/395703/429110/427447/420577/427856/418154/427642/416956/374059/771142/428674/423572/776719/416552/395784/396349/419416
gga00240	Pyrimidine metabolism	22	-0.232356705	-0.652216048	0.923156802	1	1	2753	tags=55%, list=52%, signal=26%	415876/423826/419531/421878/430103/427105/771077/426929/422910/426805/419053
gga04141	Protein processing in endoplasmic reticulum	44	-0.219159259	-0.684659347	0.934804413	1	1	2441	tags=48%, list=46%, signal=26%	425656/396282/395360/423585/419448/418265/422523/395147/420508/771230/424365/419495/415644/378424/417414/426353/419421/396014/395693/423742
gga04140	Autophagy - animal	35	-0.202690243	-0.61955688	0.946518668	1	1	1811	tags=31%, list=34%, signal=21%	771142/428674/771230/423194/417472/373954/416552/417414/419091/396349
gga03008	Ribosome biogenesis in eukaryotes	35	-0.206840006	-0.628859579	0.951564077	1	1	3170	tags=60%, list=60%, signal=24%	420870/416973/422140/422196/421236/425734/422665/769632/427001/420911/425567/427278/421326/415384/420530/419614/419140/423633/428327/416276
gga04137	Mitophagy - animal	18	-0.211816118	-0.581808271	0.952830189	1	1	627	tags=28%, list=12%, signal=25%	373954/395303/374079/395693
gga00230	Purine metabolism	46	-0.200824988	-0.624504628	0.958710977	1	1	2493	tags=46%, list=47%, signal=24%	423678/429128/101747367/419531/421878/430103/427105/771077/424133/426929/425028/422910/423064/426805/100859339/428907/396025/418185/419053/427977
gga00330	Arginine and proline metabolism	14	-0.206444083	-0.541630934	0.967811159	1	1	2720	tags=57%, list=51%, signal=28%	100858159/373942/428228/395807/427721/419467/419057
gga02010	ABC transporters	11	-0.213243733	-0.542660272	0.972436604	1	1	3166	tags=82%, list=60%, signal=33%	423767/426955/417694/422099/425721/417440/416834/421402
gga03040	Spliceosome	24	-0.178996253	-0.514677879	0.976190476	1	1	2668	tags=46%, list=50%, signal=23%	100859627/418248/420144/416349/419600/426516/415968/419959/427717/373972
gga04080	Neuroactive ligand-receptor interaction	78	-0.195565044	-0.647119608	0.98001998	1	1	2884	tags=47%, list=55%, signal=22%	419906/431664/770757/429151/424548/427635/425670/395507/428900/395607/427904/423195/417965/428696/431090/771308/418333/100858928/430628/395108/100857976/770710/408184/395776/770030/428252/428263/422942/430495/404296/396114/428759/100857687/428071/373909/374223
gga04145	Phagosome	36	-0.18057318	-0.552706086	0.98281092	1	1	2878	tags=61%, list=54%, signal=28%	417896/425657/426199/100857227/420120/396220/395473/395488/417467/395472/421061/417241/414800/396191/427721/776719/418104/417730/424445/424114/417466
gga04920	Adipocytokine signaling pathway	20	-0.17337322	-0.488638821	0.983228512	1	1	49	tags=55%, list=1%, signal=55%	426792/429110/422347/415361/776459/404536/396130/417730/396033/374223
gga04216	Ferroptosis	11	0.173934457	0.639826896	0.989247312	1	1	636	tags=36%, list=12%, signal=32%	428731/415961/422547/396241
gga00052	Galactose metabolism	10	-0.188554738	-0.460275078	0.993288591	1	1	2345	tags=80%, list=44%, signal=45%	396122/422188/769850/417373/423232/428411/768421
gga01230	Biosynthesis of amino acids	15	-0.161322177	-0.427019107	0.996781116	1	1	2067	tags=33%, list=39%, signal=20%	395833/100858903/424381/423918
gga01100	Metabolic pathways	293	-0.178554882	-0.628160139	1	1	1	2759	tags=47%, list=52%, signal=24%	419081/417135/100859028/769112/421152/423272/100858159/414832/395650/428693/425542/428188/415876/422129/417039/417366/424041/395473/396550/421059/418028/414780/422454/424739/415361/378907/418498/423678/373942/428228/424986/101747367/417373/100857837/417006/422480/395472/415812/423806/422392/423232/418013/424745/421878/395807/416035/100859876/396011/100859903/417146/424082/428411/418265/417733/427…
Omega values:
gga04068	FoxO signaling pathway	24	-0.621360698	-1.844804714	0.001061571	0.092356688	0.092356688	1130	tags=54%, list=21%, signal=43%	771142/396167/423572/430495/422497/426054/424261/378894/429064/396349/378914/428703
gga04218	Cellular senescence	39	-0.465555359	-1.460717201	0.02688728	0.969578313	0.969578313	1674	tags=46%, list=32%, signal=32%	396033/396258/421752/395609/771142/396167/416552/374138/424261/101748851/416868/396349/422595/419880/378914/768913/420375
gga04810	Regulation of actin cytoskeleton	51	-0.423395952	-1.399815384	0.037678208	0.969578313	0.969578313	1943	tags=55%, list=37%, signal=35%	100857811/395478/424114/423195/426359/425730/395470/428564/373938/415607/419580/420072/771142/428837/770457/416734/373922/423572/424860/420893/429363/396349/418491/415748/396133/419752/417586
gga04115	p53 signaling pathway	23	-0.492629341	-1.43277854	0.04516129	0.969578313	0.969578313	1261	tags=48%, list=24%, signal=37%	426970/395609/416552/373954/428089/419823/419382/770613/378914/768913
gga04625	C-type lectin receptor signaling pathway	28	-0.453632753	-1.350662261	0.075949367	0.969578313	0.969578313	1209	tags=36%, list=23%, signal=28%	426852/395609/419964/771142/101748851/396384/386574/419752/429451
gga04933	AGE-RAGE signaling pathway in diabetic complications	26	0.290287263	1.316846026	0.092592593	0.969578313	0.969578313	417	tags=23%, list=8%, signal=21%	418752/419012/425224/415805/396340/776273
gga04012	ErbB signaling pathway	20	-0.474328797	-1.33493476	0.095290252	0.969578313	0.969578313	981	tags=40%, list=19%, signal=33%	428837/416734/423572/424860/396349/378914/426482
gga04350	TGF-beta signaling pathway	18	-0.488258189	-1.35176717	0.097777778	0.969578313	0.969578313	907	tags=33%, list=17%, signal=28%	428131/424261/395887/424639/395303
gga04371	Apelin signaling pathway	25	-0.441205075	-1.317589692	0.107594937	0.969578313	0.969578313	650	tags=28%, list=12%, signal=25%	395210/417319/373888/396349/415748/769202
gga04060	Cytokine-cytokine receptor interaction	73	-0.368410531	-1.244814014	0.111445783	0.969578313	0.969578313	2374	tags=56%, list=45%, signal=31%	419424/407090/395885/769909/374229/418717/768437/415651/395199/769278/693251/100859040/395258/428315/418158/422581/395665/408184/421685/414804/422219/101751037/395262/422166/395096/416585/395664/418502/770275/426054/395294/424261/378894/429064/374223/396132/395887/422230/417247/419771
gga03440	Homologous recombination	19	-0.440879641	-1.237890925	0.186348862	0.997255051	0.997255051	1169	tags=53%, list=22%, signal=41%	395555/424010/423485/417642/419053/422104/415577/416517/421071
gga04261	Adrenergic signaling in cardiomyocytes	23	-0.414357453	-1.204174327	0.209302326	0.997255051	0.997255051	841	tags=43%, list=16%, signal=37%	100859610/419580/430150/395279/419774/395693/417319/424733/769202
gga04142	Lysosome	40	-0.370150713	-1.190139593	0.210743802	0.997255051	0.997255051	2409	tags=48%, list=46%, signal=26%	395473/416395/396220/422498/419531/414800/395472/421076/395817/420079/418104/416834/427823/422121/396547/416577/425576/424961
gga00270	Cysteine and methionine metabolism	10	0.361671987	1.193132332	0.2125	0.997255051	0.997255051	310	tags=30%, list=6%, signal=28%	422069/418602/421991
gga04910	Insulin signaling pathway	33	-0.368850008	-1.148078406	0.269230769	0.997255051	0.997255051	2399	tags=61%, list=45%, signal=33%	422347/423749/429110/423064/418201/771172/422181/417361/417438/428674/396061/768421/395688/429269/771142/416552/423572/396349/426482
gga04210	Apoptosis	34	-0.368512979	-1.140400502	0.283038502	0.997255051	0.997255051	1668	tags=38%, list=32%, signal=26%	395990/426464/426970/415464/419964/417414/771142/373954/378894/395693/429064/396349
gga04540	Gap junction	12	-0.462585113	-1.163329188	0.285878301	0.997255051	0.997255051	1310	tags=33%, list=25%, signal=25%	415388/423572/396349
gga04270	Vascular smooth muscle contraction	26	-0.375930606	-1.122840606	0.312896406	0.997255051	0.997255051	650	tags=23%, list=12%, signal=20%	373965/100859339/396349/415748/419752
gga04146	Peroxisome	30	0.208848517	1.019361874	0.348837209	0.997255051	0.997255051	908	tags=40%, list=17%, signal=33%	420533/426601/423028/423349/421669/422547/416728/427548/421197/416324/420878/423600
gga05132	Salmonella infection	20	-0.389313297	-1.103733426	0.355675676	0.997255051	0.997255051	2050	tags=60%, list=39%, signal=37%	417241/396033/426359/428564/421685/417209/415388/769965/418502/554217/419457
gga04530	Tight junction	37	-0.340537225	-1.071326753	0.358841779	0.997255051	0.997255051	2292	tags=73%, list=43%, signal=42%	415457/417750/396392/425665/421564/428756/429110/421409/420132/420070/395751/424863/416339/420962/421455/427982/396152/420903/422108/415405/415388/408032/426867/422336/416564/418491
gga04623	Cytosolic DNA-sensing pathway	15	0.263871248	1.034826903	0.361904762	0.997255051	0.997255051	625	tags=33%, list=12%, signal=29%	417825/395764/769675/423727/416620
gga00561	Glycerolipid metabolism	19	-0.39252902	-1.087598666	0.393370166	0.997255051	0.997255051	1203	tags=47%, list=23%, signal=37%	421578/421059/424747/426550/424839/423916/770911/421945
gga04916	Melanogenesis	21	-0.374735654	-1.07058651	0.409287257	0.997255051	0.997255051	312	tags=71%, list=6%, signal=67%	428953/396543/427687/424949/395913/395703/418154/427856/374059/427417/100859610/396349/419416/373909
gga04330	Notch signaling pathway	15	-0.395739064	-1.054311399	0.415819209	0.997255051	0.997255051	844	tags=27%, list=16%, signal=22%	374188/426905/419416
gga00515	Mannose type O-glycan biosynthesis	10	-0.433438064	-1.041166764	0.421911422	0.997255051	0.997255051	1061	tags=30%, list=20%, signal=24%	423373/373949
gga00562	Inositol phosphate metabolism	27	0.218087397	1.057540184	0.425531915	0.997255051	0.997255051	698	tags=30%, list=13%, signal=26%	421762/423932/425224/415805/776273/420700/423973/421656
gga04510	Focal adhesion	53	-0.317494482	-1.040589994	0.42669363	0.997255051	0.997255051	1767	tags=40%, list=33%, signal=27%	396071/408043/425730/395470/418236/373938/428268/396440/771142/428837/416734/423572/424860/420893/395210/395935/101748153/415748/426482/396133
gga03320	PPAR signaling pathway	17	-0.382583395	-1.041100274	0.443333333	0.997255051	0.997255051	2463	tags=71%, list=47%, signal=38%	426008/417366/415487/423749/404536/415361/420197/417730/417220/424877/426892
gga04620	Toll-like receptor signaling pathway	26	-0.350418225	-1.031282333	0.453175457	0.997255051	0.997255051	2115	tags=54%, list=40%, signal=32%	768950/100008585/417241/427944/396033/395665/430480/771142/396330/395664/395210/554217/396349
gga04144	Endocytosis	62	-0.307526544	-1.015880048	0.475659229	0.997255051	0.997255051	1458	tags=31%, list=28%, signal=22%	426468/396191/395609/419641/420072/420517/419420/423772/418094/416835/423102/395294/424261/419589/424639/424698/416524/427480
gga00310	Lysine degradation	22	-0.357830568	-1.016025803	0.482162162	0.997255051	0.997255051	2246	tags=64%, list=42%, signal=37%	422296/414897/419478/426778/101747682/425119/418866/416214/420404/425064/424877/420078/425846
gga04912	GnRH signaling pathway	17	-0.36304435	-1.002772183	0.491247265	0.997255051	0.997255051	755	tags=18%, list=14%, signal=15%	395693/396349
gga05168	Herpes simplex infection	50	-0.30898026	-1.009140736	0.49898374	0.997255051	0.997255051	2029	tags=44%, list=38%, signal=27%	430113/395258/776269/396033/415780/419600/395665/373991/421685/430480/395147/426516/418083/396330/395664/418502/374116/421086/429064/422936/421185
gga05164	Influenza A	46	-0.312048944	-1.00120036	0.504065041	0.997255051	0.997255051	2029	tags=46%, list=38%, signal=28%	430113/417241/395457/419755/396033/417401/395665/421685/430480/426970/395147/771142/396330/395664/418502/378894/430616/429064/396349/422936
gga04514	Cell adhesion molecules (CAMs)	35	-0.314604461	-0.990833394	0.529411765	0.997255051	0.997255051	2308	tags=49%, list=44%, signal=28%	418415/428756/768950/428253/776920/768858/427944/100859605/395470/427982/417171/386580/424913/421960/396175/396343
gga04010	MAPK signaling pathway	59	-0.298956177	-0.981950251	0.532928065	0.997255051	0.997255051	1077	tags=22%, list=20%, signal=18%	429269/770457/430150/423572/424860/424261/101748851/395693/429064/431336/396349/386574
gga00600	Sphingolipid metabolism	14	0.250852783	0.950638519	0.538461538	0.997255051	0.997255051	831	tags=36%, list=16%, signal=30%	416942/770663/423394/423379/425523
gga00970	Aminoacyl-tRNA biosynthesis	12	-0.373490475	-0.950852756	0.550973654	0.997255051	0.997255051	1447	tags=42%, list=27%, signal=30%	415957/421436/415668/416132
gga04340	Hedgehog signaling pathway	14	-0.355949501	-0.936038911	0.573348264	0.997255051	0.997255051	790	tags=64%, list=15%, signal=55%	395949/426000/420769/395801/395956/419710/395806/415488
gga03410	Base excision repair	12	-0.362176918	-0.926540031	0.577235772	0.997255051	0.997255051	2405	tags=58%, list=45%, signal=32%	418958/395510/417530/422037/419053/770068
gga04520	Adherens junction	18	-0.344583657	-0.955943109	0.579175705	0.997255051	0.997255051	2571	tags=61%, list=49%, signal=32%	421564/418415/423749/422323/395330/424532/426359/395688/415388/424261
gga03460	Fanconi anemia pathway	30	-0.308035219	-0.937249527	0.59832636	0.997255051	0.997255051	1609	tags=30%, list=30%, signal=21%	100857997/417642/422104/100049617/415577/415383/416517/415949
gga00260	Glycine, serine and threonine metabolism	12	-0.370574915	-0.92993282	0.606164384	0.997255051	0.997255051	1651	tags=42%, list=31%, signal=29%	415993/424381/552895/420015
gga04110	Cell cycle	33	-0.305413677	-0.925231942	0.618801653	0.997255051	0.997255051	318	tags=39%, list=6%, signal=37%	421849/416838/422043/425536/395609/396167/378922/427918/424640/378914/768913/420375
gga00564	Glycerophospholipid metabolism	27	-0.303544174	-0.902744217	0.631138976	0.997255051	0.997255051	1253	tags=56%, list=24%, signal=43%	418028/424986/422129/100857837/421578/421059/395314/424747/426550/415716/424839/770911/424321/421945
gga03420	Nucleotide excision repair	10	-0.359002457	-0.880358363	0.650118203	0.997255051	0.997255051	1092	tags=50%, list=21%, signal=40%	428019/419053/422788/423785
gga04217	Necroptosis	34	-0.294249855	-0.90330953	0.657731959	0.997255051	0.997255051	2567	tags=56%, list=49%, signal=29%	770805/395274/418958/420901/378921/100008585/430113/417241/420294/395665/421685/395147/101749275/395664/418502/378894/429064/421684
gga01200	Carbon metabolism	20	-0.316378658	-0.888658512	0.671336207	0.997255051	0.997255051	2025	tags=45%, list=38%, signal=28%	428188/395833/100858903/424381/768421/424877/423918/419796
gga00190	Oxidative phosphorylation	10	-0.345076364	-0.844580133	0.691211401	0.997255051	0.997255051	1644	tags=50%, list=31%, signal=35%	776719/418104/418541/374159
gga00510	N-Glycan biosynthesis	18	-0.304068097	-0.856056148	0.699339207	0.997255051	0.997255051	3243	tags=78%, list=61%, signal=30%	418342/422448/424952/428444/396169/418013/417733/425542/418880/418265/422339/416393/403122
gga04622	RIG-I-like receptor signaling pathway	22	-0.288069783	-0.827443894	0.717248908	0.997255051	0.997255051	2341	tags=50%, list=44%, signal=28%	100858653/378921/420294/424190/419755/396033/417401/430480/396330/422936
gga00010	Glycolysis / Gluconeogenesis	10	-0.334493678	-0.819104314	0.726744186	0.997255051	0.997255051	2025	tags=50%, list=38%, signal=31%	395833/768421/423918/419796
gga04621	NOD-like receptor signaling pathway	41	-0.271536889	-0.85913108	0.726993865	0.997255051	0.997255051	2115	tags=41%, list=40%, signal=25%	100008585/430113/417241/424190/428942/419755/396033/395665/430480/396330/417603/373954/395664/415349/421684/422936
gga01212	Fatty acid metabolism	15	-0.309012754	-0.819329676	0.74103139	0.997255051	0.997255051	2463	tags=53%, list=47%, signal=29%	417366/395785/415361/396061/424877/423947/770955
gga04370	VEGF signaling pathway	14	-0.304570838	-0.80667121	0.741071429	0.997255051	0.997255051	1182	tags=29%, list=22%, signal=22%	771142/101748851/396349
gga04137	Mitophagy - animal	18	-0.290586981	-0.8057436	0.748366013	0.997255051	0.997255051	813	tags=22%, list=15%, signal=19%	395693/374079/395303
gga03015	mRNA surveillance pathway	23	-0.280114863	-0.816421841	0.754497354	0.997255051	0.997255051	476	tags=13%, list=9%, signal=12%	423338/424733
gga04114	Oocyte meiosis	23	-0.271146213	-0.787609646	0.775	0.997255051	0.997255051	1239	tags=48%, list=23%, signal=37%	101748777/378890/416838/425536/423816/420245/428167/418182/101748851/420650
gga04672	Intestinal immune network for IgA production	12	-0.316438663	-0.785019187	0.778947368	0.997255051	0.997255051	3343	tags=92%, list=63%, signal=34%	395485/428454/395385/419848/374229/768950/395258/427944/419964/770275
gga04141	Protein processing in endoplasmic reticulum	44	-0.254783804	-0.819316915	0.779938588	0.997255051	0.997255051	1450	tags=30%, list=27%, signal=22%	423585/420508/395147/396014/417414/378424/419495/419421/426353/415644/395693/423742
gga00051	Fructose and mannose metabolism	10	-0.32727072	-0.781938914	0.783233533	0.997255051	0.997255051	1252	tags=50%, list=24%, signal=38%	428411/768421/769765/770049
gga04310	Wnt signaling pathway	30	-0.258811582	-0.787903074	0.804370447	0.997255051	0.997255051	2618	tags=63%, list=49%, signal=32%	427687/424949/395479/395703/426903/418154/378890/427856/374059/429784/395234/428413/395623/415607/771427/101748851/429363/419416
gga00052	Galactose metabolism	10	0.236697595	0.750529844	0.805031447	0.997255051	0.997255051	4041	tags=100%, list=76%, signal=24%	426268/100857298/431509/422188/396122/769850/417373/428411/423232/768421
gga04070	Phosphatidylinositol signaling system	38	-0.251548363	-0.786098001	0.82238193	0.997255051	0.997255051	1758	tags=32%, list=33%, signal=21%	418498/424745/422136/424747/420072/771142/424839/418182/770911/416767/419908
gga03018	RNA degradation	28	-0.251642694	-0.752066546	0.838607595	0.997255051	0.997255051	1499	tags=29%, list=28%, signal=21%	419454/417936/772197/423918/419781/415327/415992
gga04914	Progesterone-mediated oocyte maturation	19	-0.258177658	-0.725670212	0.854326396	0.997255051	0.997255051	1239	tags=53%, list=23%, signal=40%	415400/101748777/423064/416838/423816/771142/396167/428167/420375
gga04512	ECM-receptor interaction	33	-0.231449361	-0.714785094	0.882414152	0.997255051	0.997255051	1723	tags=33%, list=33%, signal=23%	408043/395470/417730/428268/396440/395210/395935/421960/101748153/396133
gga03013	RNA transport	46	-0.221826389	-0.714250234	0.886618999	0.997255051	0.997255051	1328	tags=26%, list=25%, signal=20%	420530/770225/772284/422183/425500/427835/430616/423338/422899/425544/418240
gga04120	Ubiquitin mediated proteolysis	30	-0.213199047	-0.655226781	0.914826498	0.997255051	0.997255051	1189	tags=53%, list=22%, signal=42%	419239/395280/419536/424785/419448/420095/417628/416838/419758/395609/422940/419495/419421/415868/395178
gga04020	Calcium signaling pathway	54	-0.206978175	-0.688934564	0.920121335	0.997255051	0.997255051	650	tags=13%, list=12%, signal=11%	422942/418182/101748851/415748/428071/373909
gga04216	Ferroptosis	11	0.207084811	0.677775641	0.923076923	0.997255051	0.997255051	937	tags=55%, list=18%, signal=45%	428731/422547/415961/396241/416324/428135
gga04080	Neuroactive ligand-receptor interaction	78	-0.208395761	-0.715810117	0.931658291	0.997255051	0.997255051	1437	tags=33%, list=27%, signal=25%	427904/428696/425670/417965/428263/423195/395607/430628/395776/395108/428252/770710/408184/418333/404296/770030/100857976/396114/430495/422942/428759/374223/100857687/428071/373909
gga00330	Arginine and proline metabolism	14	-0.221265872	-0.589407471	0.942111237	0.997255051	0.997255051	2510	tags=57%, list=47%, signal=30%	100858159/395807/427721/373942/428228/419467/419057
gga03040	Spliceosome	24	-0.196700512	-0.58067344	0.946751864	0.997255051	0.997255051	1028	tags=21%, list=19%, signal=17%	415968/419959/373972/427717
gga04920	Adipocytokine signaling pathway	20	-0.210860534	-0.594151285	0.949836423	0.997255051	0.997255051	2324	tags=40%, list=44%, signal=23%	404536/429110/415361/396033/417730/396130/374223
gga00230	Purine metabolism	46	-0.199381908	-0.640007829	0.949948927	0.997255051	0.997255051	2153	tags=41%, list=41%, signal=25%	429128/425028/101747367/423064/427105/423826/430103/424133/421878/426929/419053/426805/422910/428907/396025/100859339/418185/427977
gga04150	mTOR signaling pathway	37	-0.20080477	-0.628554895	0.951794872	0.997255051	0.997255051	2431	tags=62%, list=46%, signal=34%	427437/426199/396543/427139/424949/426792/395703/427447/418154/427856/429110/374059/427642/416956/428674/776719/771142/416552/423572/395784/396349/419416
gga02010	ABC transporters	11	-0.23105797	-0.578594547	0.953325554	0.997255051	0.997255051	2135	tags=64%, list=40%, signal=38%	422099/417694/425721/417440/416834/421402
gga04140	Autophagy - animal	35	-0.189930386	-0.591736668	0.955715757	0.997255051	0.997255051	1444	tags=23%, list=27%, signal=17%	428674/417414/771142/416552/373954/419091/396349
gga04145	Phagosome	36	-0.18804237	-0.592199351	0.959710744	0.997255051	0.997255051	2319	tags=44%, list=44%, signal=25%	417467/395473/396220/421061/427721/417241/414800/424114/395472/417730/424445/776719/396191/418104/417466
gga03030	DNA replication	11	-0.226951044	-0.563323675	0.966239814	0.997255051	0.997255051	1813	tags=36%, list=34%, signal=24%	421878/419053/422788
gga00565	Ether lipid metabolism	11	-0.216464794	-0.538528984	0.971929825	0.997255051	0.997255051	3373	tags=91%, list=64%, signal=33%	426748/420361/421152/395816/418028/424986/417006/100857837/415716
gga03008	Ribosome biogenesis in eukaryotes	35	-0.177813858	-0.551805049	0.977059437	0.997255051	0.997255051	2839	tags=51%, list=54%, signal=24%	420870/425734/422665/416973/422196/420911/427278/427001/421326/769632/425567/420530/419140/415384/419614/428327/416276
gga01230	Biosynthesis of amino acids	15	0.165724992	0.633896248	0.980582524	0.997255051	0.997255051	666	tags=27%, list=13%, signal=23%	422069/417185/427308/426573
gga00240	Pyrimidine metabolism	22	-0.174804115	-0.502084851	0.98579235	0.997255051	0.997255051	2344	tags=45%, list=44%, signal=25%	419531/427105/423826/430103/421878/426929/419053/426805/422910
gga01100	Metabolic pathways	293	-0.172110281	-0.631693408	1	1	1	2658	tags=47%, list=50%, signal=25%	423200/395913/396287/100859876/429501/396169/424041/395650/427395/419489/418028/100859028/423272/100858159/417135/378907/396550/428693/414780/422392/417472/100859903/416035/417366/415876/404301/424986/395473/424739/395785/417373/417006/418013/418341/422480/422129/100857837/421578/421059/425028/395807/101747367/427721/428411/428188/417733/415361/415812/418201/427105/417039/395833/373942/423232/100…
